# Supplementary material for: Lung endothelium exploits susceptible tumor cell states to instruct metastatic latency
Source: Nat Cancer. 2024 Feb 2;5(5):716–30. doi: 10.1038/s43018-023-00716-7 (PMC11136671; doi:10.1038/s43018-023-00716-7)
Supplement: Supplementary file 2 — Supplementary Tables 1–9 and one table containing detailed information regarding materials used in this study. [file 43018_2023_716_MOESM2_ESM.xlsx]

## Sheet: Description of content
	Suppl. Item	Content
	Table 1	Marker gene lists
	Table 2	Full results of gene set enrichment analysis of genes upregulated in LTC versus proliferative TC
	Table 3	Differentially expressed genes of the day 1.5 EC versus day 0 EC comparison
	Table 4	Differentially expressed genes of the day 3.5 EC versus day 1.5 EC comparison
	Table 5	Differentially expressed genes of the emerging gCap versus gCap comparison
	Table 6	Differentially expressed genes of the intravascular versus extravascular and the proliferative versus latent comparison
	Table 7	Differentially expressed genes between all comparisons of the niche-labelling experiment
	Table 8	Filtered differentially expressed genes containing marker genes for each condition of the niche-labelling experiment
	Table 9	Differentially expressed genes of the desctibaine versus control comparison after treatment with SKL2001

## Sheet: Suppl_table1
Supplementary Table 1: Marker gene lists
Extravasation genes	Stemness and dormancy genes	EMT associated genes	WNT pathways associated genes	aCap marker genes	gCap marker genes	Large vessel EC marker genes	Cycling EC marker genes	Biosynthesis genes	Angiokine genes	Canonical WNT genes	Non-canonical WNT genes
Ccl2	Cd34	Abi3bp	Apc	Ednrb	Plvap	Bmx	Hmgb2	S100a11	Cxcl10	Adam17	Arrb2
Cxcr4	Klf4	Acta2	Apc2	Alpl	Ptprb	Vwf	Cdk1	Gm12854	Lrg1	Axin1	Camk2a
L1cam	Sox9	Adam12	Axin1	Tbx2	Cd93	Plac8	Nusap1	Emp3	Angpt2	Axin2	Cdc42
Yap1	Itga6	Anpep	Axin2	Adamtsl5	Kit	Prss23	Ube2c	Upp1	Slit3	Ccnd2	Chd7
Taz1	Aldh1a1	Aplp1	Btrc	Meox1	Tek	Apoe	Birc5	Rps15a	Ccl5	Csnk1e	Csnk1a1
Angptl4	Prom1	Areg	Cacybp	Fibin	Gpr182	Ltbp4	Tpx2	ps7		Ctnnb1	Cthrc1
App	Thy1	Asp1	Camk2a	Prdm1	Ehd1	Bgn	Top2a	Grrp1		Cul1	Daam1
Cox2	Myc	Basp1	Camk2b	Gpx3	Sema3g	Fbln5	Ndc80	Vwf		Dkk1	Dvl1
Ereg	Nanog	Bdnf	Camk2d	Enho	Jam2	Car8	Cks2	Gm5963		Dkk4	Dvl2
Hbegf	Bmi1	Bgn	Camk2g	Apln	Itga6	Cytl1	Nuf2	Rps12l1		Dll1	Dvl3
Mmp1a	Epcam	Bmp1	Ccnd1	Cdkn2b	Aplnr	Nr2f2	Cks1b			Frat1	Flna
Mmp2		Cadm1	Ccnd2	Itgb5	Edn1	Hey1	Mki67			Fzd1	Fzd2
St6galnac5		Cald1	Ccnd3		Wfdc1		Tmpo			Fzd8	Fzd5
Jam3		Calu	Cer1				Cenpf			Gnai1	Fzd6
Mcam		Cap2	Chd8				Tacc3			Hdac11	Fzd7
Itgb1		Capg	Chp1				Pimreg			Hdac2	Map3k7
Itga3		Ccn1	Chp2				Smc4			Hdac5	Mapk10
Itga6		Ccn2	Crebbp				Ccnb2			Hey1	Mapk8
Itga4		Cd44	Csnk1a1				Ckap2l			Hey2	Mapk9
Vegfa		Cd59a	Csnk1e				Ckap2			Jag1	Nfatc2
		Cdh11	Csnk2a1				Aurkb			Jag2	Nlk
		Cdh2	Csnk2a2				Bub1			Kat2a	Nr1c3
		Cdh6	Csnk2b				Kif11			Lef1	Pparg
		Col11a1	Ctbp1				Anp32e			Maml1	Prkcz
		Col12a1	Ctbp2				Tubb4b			Myc	Rac1
		Col16a1	Ctnnb1				Gtse1			Ncor2	Rhoa
		Col1a1	Ctnnbip1				Kif20b			Ncstn	Rock1
		Col1a2	Cul1				Hjurp			Nkd1	Ror2
		Col3a1	Cxxc4				Cdca3			Notch1	Setdb1
		Col4a1	Daam1				Jpt1			Notch4	Tab1
		Col4a2	Daam2				Cdc20			Numb	Tab2
		Col5a1	Dkk1				Ttk			Ppard	Wnt5a
		Col5a2	Dkk2				Cdc25c			Psen2	Yes1
		Col5a3	Dkk4				Kif2c			Ptch1
		Col6a2	Dvl1				Rangap1			Rbpj
		Col6a3	Dvl2				Ncapd2			Skp2
		Col7a1	Dvl3				Dlgap5			Tcf7
		Col8a2	Ep300				Cdca2			Tcf3
		Colgalt1	Fbxw11				Cdca8			Trp53
		Comp	Fosl1				Ect2			Wnt1
		Copa	Frat1				Kif23			Wnt5b
		Crlf1	Frat2				Hmmr			Wnt6
		Cthrc1	Fzd1				Aurka
		Cxcl1	Fzd10				Psrc1
		Cxcl12	Fzd2				Anln
		Cxcl5	Fzd3				Lbr
		Dab2	Fzd4				Ckap5
		Dcn	Fzd5				Cenpe
		Dkk1	Fzd6				Ctcf
		Dpysl3	Fzd7				Nek2
		Dst	Fzd8				G2e3
		Ecm1	Fzd9				Gas2l3
		Ecm2	Gsk3b				Cbx5
		Edil3	Jun				Cenpa
		Efemp2	Lef1
		Eln	Lrp5
		Emp3	Lrp6
		Eno2	Map3k7
		Fap	Mapk10
		Fas	Mapk8
		Fbln1	Mapk9
		Fbln2	Mmp7
		Fbln5	Myc
		Fbn1	Nfat5
		Fbn2	Nfatc1
		Fermt2	Nfatc2
		Fgf2	Nfatc3
		Flna	Nfatc4
		Fmod	Nkd1
		Fn1	Nkd2
		Foxc2	Nlk
		Fstl1	Plcb1
		Fstl3	Plcb2
		Fuca1	Plcb3
		Fzd8	Plcb4
		Gadd45a	Porcn
		Gadd45b	Ppard
		Gas1	Ppp2ca
		Gem	Ppp2cb
		Gja1	Ppp2r1a
		Glipr1	Ppp2r1b
		Gpc1	Ppp2r5a
		Gpx7	Ppp2r5b
		Grem1	Ppp2r5c
		Htra1	Ppp2r5d
		Id2	Ppp2r5e
		Igfbp2	Ppp3ca
		Igfbp3	Ppp3cb
		Igfbp4	Ppp3cc
		Il15	Ppp3r1
		Il6	Ppp3r2
		In(11)2Dn-d	Prickle1
		Inhba	Prickle2
		Itga2	Prkaca
		Itga5	Prkacb
		Itgav	Prkca
		Itgb1	Prkcb
		Itgb3	Prkcg
		Itgb5	Prkx
		Jun	Psen1
		Lama1	Rac1
		Lama2	Rac2
		Lama3	Rac3
		Lamc1	Rbx1
		Lamc2	Rhoa
		Lgals1	Rock1
		Lox	Rock2
		Loxl1	Ruvbl1
		Loxl2	Senp2
		Lrp1	Sfrp1
		Lrrc15	Sfrp2
		Lum	Sfrp4
		Magee1	Sfrp5
		Matn2	Skp1
		Matn3	Smad2
		Mcm7	Smad3
		Mest	Smad4
		Mfap5	Sox17
		Mgp	Tbl1x
		Mmp13	Tbl1xr1
		Mmp14	Tcf7
		Mmp2	Tcf7l1
		Mmp3	Tcf7l2
		Msx1	Trp53inp2
		Myl9	Vangl1
		Mylk	Vangl2
		Nid2	Wif1
		Nnmt	Wnt1
		Notch2	Wnt10a
		Nt5e	Wnt10b
		Ntm	Wnt11
		Oxtr	Wnt16
		P3h1	Wnt2
		Pcolce	Wnt2b
		Pcolce2	Wnt3
		Pdgfrb	Wnt3a
		Pdlim4	Wnt4
		Pfn2	Wnt5a
		Plaur	Wnt5b
		Plod1	Wnt6
		Plod2	Wnt7a
		Plod3	Wnt7b
		Pmepa1	Wnt8a
		Pmp22	Wnt8b
		Postn	Wnt9a
		Ppib	Wnt9b
		Prrx1
		Prss2
		Pthlh
		Ptx3
		Pvr
		Qsox1
		Rgs4
		Rhob
		Sat1
		Scg2
		Sdc1
		Sdc4
		Serpine1
		Serpine2
		Serpinh1
		Sfrp1
		Sfrp4
		Sgcb
		Sgcd
		Sgcg
		Slc6a8
		Slit2
		Slit3
		Snai2
		Sntb1
		Sparc
		Spock1
		Spp1
		Tagln
		Tfpi2
		Tgfb1
		Tgfbi
		Tgfbr3
		Tgm2
		Thbs1
		Thbs2
		Thy1
		Timp1
		Timp3
		Tnc
		Tnfaip3
		Tnfrsf11b
		Tnfrsf12a
		Tpm1
		Tpm2
		Tpm4
		Vcam1
		Vcan
		Vegfa
		Vegfc
		Vim
		Wdhd1
		Wipf1
		Wnt5a
		Adgra2
		Adprh
		Angptl2
		Ankrd1
		Aox1
		Ap1s2
		Apbb1
		Apbb2
		Arhgef40
		Arl6ip5
		Axl
		B3gnt9
		C1qtnf6
		Ccdc102a
		Ccl8
		Ccr2
		Cdh13
		Celf4
		Cfh
		Cfl2
		Cfp
		Chrna1
		Clec4a2
		Csf1
		Csf1r
		Csgalnact2
		Cysltr1
		Dbn1
		Ddr2
		Dnm1
		Dok1
		Ehbp1l1
		Eno3
		Epb41l2
		F13a1
		Fam167b
		Fcgr2b
		Fcgrt
		Fcrlb
		Fkbp7
		Fkbp9
		Flnc
		Folr2
		Fxyd5
		Gamt
		Gnb4
		Gpr34
		Gpr85
		Gzmb
		Hhex
		Hlx
		Hspg2
		Htra3
		Ikbip
		Il18r1
		Itgb1bp1
		Jdp2
		Lamb1
		Loxl3
		Lpar1
		Lsp1
		Ltc4s
		Marveld1
		Mcub
		Medag
		Mras
		Mrc1
		Mrc2
		Mxra8
		Naaa
		Nek9
		Nfatc1
		Nr2f1
		Nrp2
		Nrros
		Olfm1
		Osr1
		Otud7b
		Pdgfra
		Phka1
		Phldb1
		Pkd1
		Pla2g15
		Plat
		Plekha3
		Plxnd1
		Pofut2
		Prrx2
		Rap1b
		Rgs18
		Ripor1
		Rnf157
		Rrad
		S100a4
		Sacs
		Scara3
		Sec23a
		Selenon
		Sema7a
		Sh3glb1
		Snx20
		Snx6
		Snx9
		Spi1
		Sptbn1
		St3gal2
		St8sia4
		Stk17b
		Tgfbr2
		Timp2
		Tjap1
		Traf1
		Tspan4
		Ttyh2
		Vsig4
		Was
		Wnk1
		Zeb1
		Zfpm2
		Anln
		Aplp2
		Cd63
		Clic4
		Ctsb
		Cx3cr1
		Dsg2
		Ednrb
		Emp1
		Enc1
		Fgg
		Fzd1
		Hmmr
		L1cam
		Mfap1a
		Pfn1
		Prkca
		Rab1a
		Ran
		Rraga
		Sdcbp
		Selenop
		Smarca1
		Spa17
		Tuba1a
		Tuba4a
		Tubb3
		Arhgef18
		Cgn
		F11r
		Fkbp1a
		Pard3
		Pard6a
		Prkcz
		Rhoa
		Rps27a
		Smurf1
		Tgfbr1
		Uba52
		Ubb
		Ubc
		Anxa6
		Lix1l
		Syt11
		Gnai2
		Fyn
		Atp10a
		Cnrip1
		Emilin1
		Olfml2b
		Col6a1
		Zeb2
		Olfml3
		Acvrl1
		Cmtm3
		Gpr124
		Lama4
		Dact1
		Glt8d2
		Znf469
		Klf6
		Klf10
		Klf11
		Klf4
		Klf5

## Sheet: Suppl_table2
Supplementary Table 1: Full results of gene set enrichment analysis of genes upregulated in LTC versus proliferative TC
ID	Description	setSize	enrichmentScore	NES	pvalue	p.adjust	qvalues	rank	leading_edge	core_enrichment
DUTERTRE_ESTRADIOL_RESPONSE_24HR_UP	DUTERTRE_ESTRADIOL_RESPONSE_24HR_UP	187	750653992332773	326941878037581	2.03886e-26	1.00638e-22	6.92999e-23	1685	tags=55%, list=8%, signal=51%	Asf1b/Pbk/Cenpm/Pclaf/Tcf19/Lrr1/Troap/Lig1/Kif4/Cit/Tk1/Rfc4/Rad54b/Bard1/Psmc3ip/Pole/Cenpu/Rfc5/Mybl2/Trip13/Chtf18/Cip2a/Foxm1/Gas2l3/Snrnp25/Pold1/Atad5/Ube2t/Stmn1/Rad18/Traip/Cenpn/Ccdc34/Mms22l/Rfc3/Arhgap11a/Mcm10/Shcbp1/Ttf2/Lmnb1/Zfp367/Nup85/Atad2/Stil/Pole2/Gins1/Fignl1/Plk4/Polq/Tmpo/Suv39h2/Mtfr2/Tst/Pold2/Cenpl/Ebp/Dnmt1/Depdc1b/Stc1/Tonsl/Skp2/Xrcc3/Deptor/Iqgap3/Dut/Mgp/Fkbp5/Wd…
DACOSTA_UV_RESPONSE_VIA_ERCC3_COMMON_DN	DACOSTA_UV_RESPONSE_VIA_ERCC3_COMMON_DN	410	-599687938804695	-194952177937654	6.26069e-12	1.54514e-08	1.06399e-08	5166	tags=63%, list=25%, signal=48%	Sec14l1/Phip/Map4k5/Ube2d2a/Socs5/Adgrg6/Lhfpl2/Fut8/Anks1/Atf2/Fam169a/Fxr1/Upf2/Phlpp1/Trappc8/Parg/Suz12/Spen/Dapk1/Mbnl1/Mtf2/Xrcc4/Satb2/Wdr7/Cdk17/Paip1/Rnf13/Fndc3a/Naa20/Tiparp/Fchsd2/Hnrnpdl/U2surp/Eps8/Casp8/Gnaq/Trrap/Tspan5/Prkca/Rab3gap1/Rad23b/Parn/Med13/Nup98/Opa1/Dcun1d4/Bcar3/Inpp5f/Fnbp1l/Acsl3/Runx1/Ibtk/Dhx15/Spop/Ogt/Crim1/Zfyve9/Ccdc93/Taf4/Nup153/Usp9x/Uck2/Zzz3/Nuak1/Cul1/…
BLANCO_MELO_BRONCHIAL_EPITHELIAL_CELLS_INFLUENZA_A_DEL_NS1_INFECTION_DN	BLANCO_MELO_BRONCHIAL_EPITHELIAL_CELLS_INFLUENZA_A_DEL_NS1_INFECTION_DN	100	770184213124111	306378960266424	1.46719e-10	2.41402e-07	1.66231e-08	1026	tags=48%, list=5%, signal=46%	Asf1b/Cenpm/Pclaf/Tcf19/Troap/Kif4/Cit/Tk1/Ska1/Haspin/Diaph3/Mybl2/Kif20a/Chtf18/Foxm1/Dhfr/Kif15/Atad5/Eme1/Ube2t/Kif14/Traip/Ccdc34/Mnd1/Mcm10/Shcbp1/Arpin/Ccdc18/Lmnb1/Plk4/Neil3/Fads1/Mtfr2/Gins4/Ddx11/Depdc1b/Orc1/Zfp248/Wdr62/Xrcc2/Rhno1/Sfxn2/Rad54l/Cenpi/Kifc5b/Cenpo/Tedc2/Cbx2
FLORIO_NEOCORTEX_BASAL_RADIAL_GLIA_DN	FLORIO_NEOCORTEX_BASAL_RADIAL_GLIA_DN	88	790918851028316	311155817136653	1.37848e-09	1.70104e-06	1.17135e-06	870	tags=53%, list=4%, signal=51%	Pbk/Cenpm/Troap/Kif4/Kif22/Tk1/Ska1/Poc1a/Cenpk/Fam111a/Hmgn2/Cenpu/Mybl2/Kif20a/Cip2a/Foxm1/Gas2l3/Kif15/Depdc1a/Ube2t/Kif14/Arhgap19/Traip/Mnd1/Arhgap11a/Parpbp/Shcbp1/Tubb6/Lmnb1/Gins1/Plk4/Polq/Fam72a/Msh5/Ldlr/Trim59/Cenpl/Depdc1b/Sparc/Iqgap3/Cep152/Vcam1/Kif18a/Espl1/Xrcc2/Kifc5b/Nemp1
BLUM_RESPONSE_TO_SALIRASIB_DN	BLUM_RESPONSE_TO_SALIRASIB_DN	232	587774796082988	260085039038917	3.28427e-09	3.24223e-06	2.23261e-06	1740	tags=38%, list=9%, signal=35%	Pbk/Troap/Lig1/Kif4/Kif22/Tk1/Rfc4/Bard1/Psmc3ip/Pole/Rfc5/Hirip3/Mybl2/Trip13/Kif20a/Dhfr/Kif15/Pold1/Rpa1/Stmn1/Slc25a10/Rfc3/Dhcr24/Mipep/Stil/Pole2/Plk4/Nme4/Lsm5/Tmpo/F2r/Tubg1/Ezh2/Gamt/Id2/Ebp/Dnmt1/Fntb/Skp2/Orc1/Mylk/Dek/Dut/Cyb5a/Mycbp/Dck/Chst12/Dtymk/Rbm14/Recql4/Tubb5/Rpa3/Mthfd1/Cbx3/B4gat1/Hspa14/Espl1/Hmgb3/Parp1/Mrpl23/Rnaseh2a/Msh6/Shmt1/Orc6/Pxmp2/Id1/Rbbp7/Fzd2/Ckb/Slc9a3r1/Lp…
ZWANG_CLASS_1_TRANSIENTLY_INDUCED_BY_EGF	ZWANG_CLASS_1_TRANSIENTLY_INDUCED_BY_EGF	412	-572632908604609	-186144233166966	4.43947e-07	3.6522e-06	2.51492e-05	4669	tags=49%, list=23%, signal=38%	Zfp800/Usp11/Arl13b/Map2k3/Best2/Cldn12/Tlr2/Cdk17/Fbxl3/Rnf217/Zfp217/Foxn2/Tmem131l/Fosl1/Tpm4/Pdp2/Areg/Trim39/Eif5/Has2/Snai2/Cep290/Sh3rf1/Wdr35/Ssbp2/Snapc1/Bcar3/Abhd2/Fnbp1l/Angptl4/Nabp1/Atp6v0a1/Eef1a1/Crim1/Nedd4l/Amotl2/Ier5/Slc26a2/Thbs1/Filip1l/Taf5l/Lyst/Srf/Cbx4/Slc25a25/Cald1/Rcan3/Tnfaip1/Rab6a/Il6ra/Nufip1/Gprc5a/Atg101/Crybg2/Osbpl2/Dop1a/Itgb1/Foxc1/Kctd9/Lta/Dusp4/Pdlim5/Gra…
KOBAYASHI_EGFR_SIGNALING_24HR_DN	KOBAYASHI_EGFR_SIGNALING_24HR_DN	136	672431552855267	28218751715439	6.77934e-06	0.0047804	0.0032918	1062	tags=42%, list=5%, signal=40%	Asf1b/Pbk/Cenpm/Kif4/Tk1/Dnajc9/Rfc4/Fam111a/Rad54b/Bard1/Psmc3ip/Cenpu/Rfc5/Mybl2/Trip13/Dhfr/Kif15/Depdc1a/Kif14/Hat1/Cenpn/Rfc3/Mcm10/Shcbp1/Lmnb2/Tubb6/Lmnb1/Atad2/Stil/Pole2/Gins1/Cx3cl1/Plk4/Tmpo/Tubg1/Parp2/Ezh2/Cmc2/Stc1/Orc1/Dut/Tubb5/Exosc8/Hspa14/Espl1/Fam216a/Slc29a1/Rnaseh2a/Etv5/Tex30/Steap1/Msh6/Orc6/Nemp1/Ppif/Donson/Fabp5
BLANCO_MELO_COVID19_SARS_COV_2_INFECTION_A594_ACE2_EXPRESSING_CELLS_UP	BLANCO_MELO_COVID19_SARS_COV_2_INFECTION_A594_ACE2_EXPRESSING_CELLS_UP	395	-571510318816604	-185467371637452	1.63099e-05	0.0100632	0.00692956	3745	tags=45%, list=18%, signal=37%	Nav2/Ddx60/Gnrh1/Med26/Srfbp1/Zfp112/Cdk5r1/Nedd4l/Zfp317/Ier5/Taf1d/Epc1/Zc3h12a/H2-Q10/Maff/Sp110/Filip1l/Zfp729a/Zfp296/Zfp866/Pck1/Apobec3/H2-Q2/Rsrc2/Tank/Lamtor3/Fosb/Gpbp1/Plekhf2/Zfp799/Lsmem1/Irak2/Herc6/Ntng2/Epm2aip1/Zfp654/Cep85l/Ppp4r2/Ccn4/Nsrp1/Frs2/Ccnl1/H2-D1/Smndc1/Cd274/Rnasek/Tnf/Zfp867/Gpr3/Bst2/Zbtb17/Ppp1r15b/Cyld/Shfl/Bcl10/Mier1/Zfp869/Ell/Mdm4/Clk4/Ccdc174/Ubxn7/Crtc2/Ru…
DUTERTRE_ESTRADIOL_RESPONSE_24HR_DN	DUTERTRE_ESTRADIOL_RESPONSE_24HR_DN	448	-554845886026921	-180328192995394	1.91601e-05	0.0105082	0.00723602	4126	tags=46%, list=20%, signal=37%	Anxa2/Tpm4/Gramd1a/Zdhhc7/Anxa3/S100a10/Slc9a1/Snai2/Ormdl3/Mospd1/Loxl2/Wwtr1/Fcho2/Arhgap5/Itgav/Ctnnd2/Irf6/Mcl1/Phldb2/Fnbp1l/Acsl3/Slco2a1/Ddx60/Cd24a/Tcf7l1/Tbc1d23/Crim1/Serpinb1a/Nedd4l/Tgfb3/Pacs1/Ier5/Garem1/Nuak1/Slc4a7/Stk38l/Rnd3/Rap1gap2/Ldlrad4/Lamb1/Itsn2/Zfp729a/Rasef/Lyst/Ifngr1/Pcdh1/Cald1/Sash1/Rbms1/Cpeb4/Tra2a/Plekhf2/4932438A13Rik/Lgals8/Sec62/Zyx/Zfp654/Plk2/Sh3bp4/Synpo/P…
GRAHAM_CML_DIVIDING_VS_NORMAL_QUIESCENT_UP	GRAHAM_CML_DIVIDING_VS_NORMAL_QUIESCENT_UP	107	70285454934051	282652756417183	2.03839e-05	0.100615	0.0692839	1062	tags=38%, list=5%, signal=37%	Pbk/Cenpm/Pclaf/Kif4/Tk1/Rfc4/Cenpu/Trip13/Kif20a/Dhfr/Snrnp25/Kif15/Stmn1/Hat1/Arhgap19/Rfc3/Mcm10/Nudt1/Tubb6/Nup85/Pole2/Gins1/Nt5dc2/Lsm5/Tst/Ezh2/Prdx4/Cotl1/Dut/Rpa3/Elovl6/Hspa14/Espl1/Prkar2b/Rnaseh2a/Sord/Pdss1/Ppif/Mrps15/Idh2/Fabp5
MITSIADES_RESPONSE_TO_APLIDIN_UP	MITSIADES_RESPONSE_TO_APLIDIN_UP	368	-56709621342156	-183799049886312	0.000349186	0.156689	0.107897	3841	tags=46%, list=19%, signal=38%	Nxf1/Rybp/Mcl1/Mylip/Mob4/Pfdn2/Runx1/Narf/Phf1/Terf2ip/Atp6v0a1/Spop/Atf7ip/Eaf2/Taf1d/Sp140/Josd1/H3f3b/Ccdc130/Tspyl1/Supt6/Maff/Pdgfb/Elk3/Ldlrad4/Slc35f5/Mbtps1/Glipr1/Acot9/Ngrn/Odr4/Jmjd6/Rabggtb/Styxl1/Zbtb48/Rsrc2/Rbms1/Ctsb/Rnf114/Atp6v0e/Polb/Fosb/Mtus1/Clk3/Serinc3/Sec62/Stx5a/Prkrip1/Ncor2/Herpud1/Eif2ak3/Tgs1/Sdf2/Oser1/Mkrn1/Polr2a/Lima1/Ccnl1/Tmf1/Dusp2/Unc50/Chtop/Nemf/Irs2/Dennd…
ZWANG_CLASS_3_TRANSIENTLY_INDUCED_BY_EGF	ZWANG_CLASS_3_TRANSIENTLY_INDUCED_BY_EGF	193	-64769615946785	-205074511725052	0.000445149	0.183104	0.126086	3828	tags=54%, list=19%, signal=45%	Mcl1/Phldb2/Dcun1d3/Runx1/Ncl/Vmp1/Josd1/Zc3h12a/Stk38l/Maff/Rnd3/Mosmo/Gse1/Foxa1/Apobec3/Lratd2/Arhgap42/Rbms1/Slc2a1/Fosb/Ppfibp1/Plk2/Sh3bp4/Eif2ak3/Epha2/Ccnl1/Ppp1r14c/Junb/Dennd3/Pfkfb3/Blzf1/Fam83b/Fbxl2/Edn1/Slc20a2/Ets1/Klf13/Jag1/Rapgef2/Gpcpd1/Cavin2/Fos/Birc3/Slc22a13/Frmd6/Purb/Nfkb1/Sertad2/Camsap1/Ripk4/Ippk/Snrk/Itga2/Tgif1/Ccdc71l/Igf1r/Sgms2/Nfkb2/Emp1/Smad7/Dbp/Peli1/Nfkbiz/Ie…
SOTIRIOU_BREAST_CANCER_GRADE_1_VS_3_UP	SOTIRIOU_BREAST_CANCER_GRADE_1_VS_3_UP	75	776111519162068	294036891786691	0.000491854	0.186753	0.0128599	1033	tags=47%, list=5%, signal=44%	Troap/Kif4/Dnajc9/Rfc4/Rad54b/Cenpu/Mybl2/Trip13/Kif20a/Foxm1/Kif15/Kif14/Stmn1/Cenpn/Nup93/Parpbp/Mcm10/Nudt1/Lmnb1/Stil/Gins1/Polq/Tuba1b/Tmpo/Ezh2/Cmc2/Espl1/Hmgb3/Tuba1c/Rnaseh2a/Cenpi/Pdss1/Kifc5b/Donson/Lage3
CHEN_HOXA5_TARGETS_9HR_UP	CHEN_HOXA5_TARGETS_9HR_UP	216	-633344749833238	-201795504524618	0.000649186	0.228884	0.157611	3526	tags=51%, list=17%, signal=43%	Zzz3/Taf1d/Tbk1/Taf1a/Maff/Ripk2/Zfp729a/Akap10/Pibf1/Nupl1/Zfp866/Odr4/Rabggtb/Rsrc2/Tank/Fosb/Ppig/Zfp799/D16Ertd472e/Ifi205/Setdb1/Prkrip1/Sec24a/Fam13b/Ccnl1/Pyroxd1/Nemf/Adnp/Zfp867/Tdg/Ncoa3/Bcl10/Junb/Zfp869/Strn3/Arntl/Clk4/Kin/Prpf38b/Adprm/Klf10/Zfp871/Relb/Rnf111/Rlf/Cnot2/Ip6k2/Arid4b/Kdm3a/Rbm5/Snx16/Atad2b/Nrbf2/Fos/Birc3/Fnbp4/Ifrd1/Kmt5b/Lrif1/Rbm39/Nfkbia/Noc3l/Tsc22d2/Arih1/Khdc…
SENESE_HDAC3_TARGETS_UP	SENESE_HDAC3_TARGETS_UP	411	-550322371007319	-178893190073184	0.000762677	0.250972	0.017282	4028	tags=46%, list=20%, signal=38%	Actr2/Has2/Ddx42/Slfn5/Mospd1/mt-Nd4/Papola/Nf1/Pld1/Smarcc1/Fcho2/Arhgap5/Slc7a11/Top1/Bicd2/Mcl1/Phldb2/Pcnx4/Zmat3/Atp6v1a/Nedd4l/Zfp317/Gtdc1/Stx16/Usp34/Trpm4/Ptprr/Otub2/Gga2/Supt6/Elk3/Ppp4r3a/Prkacb/Arntl2/Klhl28/Fmnl2/Ogdh/Nupl1/Ltbp2/Slc6a6/Inpp5a/Galc/Usp10/Snapc3/Cpeb4/Ctsb/Antxr2/Mapkap1/Anxa4/Tead1/Ppfibp1/Itga6/Nfya/Slc12a8/Serinc3/Ifi205/Hspa4/Cd46/Foxc1/Spred1/B4galt1/Lurap1l/Tao…
ROSTY_CERVICAL_CANCER_PROLIFERATION_CLUSTER	ROSTY_CERVICAL_CANCER_PROLIFERATION_CLUSTER	60	818832970493328	295046434355473	0.000899145	0.277386	0.191009	954	tags=57%, list=5%, signal=54%	Asf1b/Pbk/Cenpm/Pclaf/Kif4/Tk1/Cenpu/Mybl2/Trip13/Kif20a/Foxm1/Dhfr/Kif15/Kif14/Tpgs2/Mcm10/Shcbp1/Lmnb1/Atad2/Stil/Gins1/Polq/Tmpo/Ezh2/Plek2/Ebp/Gins4/Dtymk/Paqr4/Rpa3/Espl1/Kifc5b/Mrps15/Dpp3
DAZARD_RESPONSE_TO_UV_NHEK_DN	DAZARD_RESPONSE_TO_UV_NHEK_DN	257	-610905659193217	-196086888959689	0.00010271	0.298222	0.205357	4457	tags=61%, list=22%, signal=48%	Scaf11/Rnf13/Vldlr/Zfp217/Fndc3a/Naa20/Tiparp/Tmem131l/Casp8/Elf1/Xpa/Adgrl2/Bcl7a/Shoc2/Ssbp2/Cpeb3/Tmcc1/Bcar3/Pik3r4/Wdhd1/Fnbp1l/Vps13b/Spop/Rsbn1/Ccdc93/Nup153/Zzz3/Cul1/D5Ertd579e/Zfp148/Gse1/Mtif2/Ube2g1/Wdr82/Taf5l/Elf2/Baz1b/Cers6/Dyrk1a/Atrx/Nfya/Mtus1/Zfp799/Lsm14a/Mphosph10/Ptpn3/Dop1a/Ubl3/Phc2/Foxj3/Pip4k2b/Fryl/Rbpj/Erbb3/Creb3l2/Rrs1/Adnp/Gne/Ncoa3/Baz1a/Helz/Ice1/Suco/Usp6nl/Insi…
GOLDRATH_ANTIGEN_RESPONSE	GOLDRATH_ANTIGEN_RESPONSE	250	508804699629578	230394245543169	0.000488887	1.29094	0.888944	1806	tags=33%, list=9%, signal=31%	Asf1b/Pclaf/Tcf19/Mxd3/Lig1/Kif4/Kif22/Tk1/Tmem37/Psmc3ip/Hmgn2/Haspin/Rfc5/Trip13/Kif20a/Cip2a/Cxcr3/Ube2t/Stmn1/Hat1/Tmem97/Mcm10/Lmnb1/Siva1/Fignl1/Plk4/Tmpo/F2r/Ezh2/Prdx4/Rnaseh2b/Id2/Prim2/Glrx/Irf8/Ebp/Cmc2/Hmbs/Fancm/Gng10/Gcat/Alad/Iqgap3/Hpf1/St3gal6/Alcam/Rpa3/Slpi/Slc39a4/Tnfrsf9/Haus6/Lyn/Mrpl18/Myl4/Ifi30/Cd74/Ssx2ip/Etfb/Trappc1/Lat2/Casp3/Rbm3/Il12rb1/Evi2a/H2-Aa/Ak3/Stard10/Kpna2…
MISSIAGLIA_REGULATED_BY_METHYLATION_DN	MISSIAGLIA_REGULATED_BY_METHYLATION_DN	77	758435832858318	290055537965686	0.00496917	1.29094	0.888944	862	tags=47%, list=4%, signal=45%	Cenpm/Pclaf/Lig1/Kif22/Tk1/Rfc4/Hmgn2/Rfc5/Foxm1/Dhfr/Kif14/Stmn1/Hat1/Arhgap19/Lmnb1/Tmpo/Ezh2/Pold2/Arl6ip1/Ebp/Dnmt1/Cav1/Dek/Dut/Dtymk/Exosc8/Rpa3/Alyref/Espl1/Hmgb3/Rbmx/Rnaseh2a/Msh6/Shmt1/Psip1/Kifc5b
REACTOME_CELL_CYCLE_MITOTIC	REACTOME_CELL_CYCLE_MITOTIC	277	483861904114384	216291792534688	0.0171808	4.24022	2.91983	964	tags=24%, list=5%, signal=23%	Cenpm/Lig1/Tk1/Ska1/Rfc4/Cenpk/Pole/Cenph/Cenpu/Cenpp/Rfc5/Mybl2/Kif20a/Foxm1/Ndc1/Dhfr/Pold1/Aaas/Rpa1/Cenpn/Nup93/Rfc3/Cenpq/Mcm10/Tubb6/Lmnb1/Nup85/Pole2/Gins1/Plk4/Cep192/Tuba1b/Tmpo/Tubg1/Prim2/Pold2/Cenpl/Nsl1/Gins4/Skp2/Orc1/Hdac8/Ppp2r5d/Psmb9/Cep164/Tubb5/Rpa3/Cep152/Tubg2/Chmp6/Vrk2/Cep78/Haus6/Lyn/Kif18a/Espl1/Tuba1c/Prkar2b/Prkaca/Orc6/Cenpi/Cep41/Pcnt/Orc5/Tubb2b/Cep72/Cenpo
BLANCO_MELO_COVID19_SARS_COV_2_INFECTION_A594_ACE2_EXPRESSING_CELLS_RUXOLITINIB_UP	BLANCO_MELO_COVID19_SARS_COV_2_INFECTION_A594_ACE2_EXPRESSING_CELLS_RUXOLITINIB_UP	335	-567020324563544	-183140825656356	0.0234061	5.50156	3.78839	3745	tags=45%, list=18%, signal=37%	Nav2/Gnrh1/Med26/Srfbp1/Zfp112/Rsbn1/Cdk5r1/Nedd4l/Zfp317/Ier5/Taf1d/Epc1/Zc3h12a/Fam126b/H2-Q10/Maff/Pdgfb/Filip1l/Ldlrad4/Bach2/Zfp729a/Zfp296/Pck1/H2-Q2/Tank/Lamtor3/Fosb/Zfp799/Lsmem1/Irak2/Ntng2/Epm2aip1/Cep85l/Nsrp1/Frs2/Ccnl1/H2-D1/Smndc1/Rnasek/Tnf/Zfp867/Gpr3/Ppp1r15b/Cyld/Bcl10/Mier1/Esf1/Cdkl3/Ell/Mdm4/Clk4/Ccdc174/Ubxn7/Crtc2/Zfp821/Oasl1/Iffo1/Klf10/Relb/Rlim/Zfp143/Adam8/Uspl1/Chic2…
BLUM_RESPONSE_TO_SALIRASIB_UP	BLUM_RESPONSE_TO_SALIRASIB_UP	222	-611962391086988	-195259077383102	0.00545678	12.243	8.43059	3761	tags=53%, list=19%, signal=43%	Pfdn2/Sel1l/Kpna4/Ogt/Ssr3/Dnaja3/Anxa7/Zfp593/Maff/Gars/Acbd3/Casp4/Mtif2/Cbx4/Creb3/Npc1/Tcea1/Sphk1/Pkd1/Sec63/Dnajc1/Surf1/Zyx/Skiv2l/Cox7a2l/Stx5a/Rragc/Zpr1/Eif2s2/Ykt6/Glg1/Napg/Ccnb1ip1/Suco/Ctsd/Hyou1/Timm44/Mdm4/Wars/Ubxn1/Adprm/Rela/Relb/Golgb1/Chic2/Ank2/Azi2/Dnajb9/Myo5a/Map1lc3b/Stam2/Esrra/Rnf14/Mthfd2/Got1/Ifrd1/Kpna1/Nampt/Usp25/Sgpl1/Tbl1x/Nfkbia/Eif1/Lrp1/Kcmf1/Bach1/Tesk1/Rab5…
FUJII_YBX1_TARGETS_DN	FUJII_YBX1_TARGETS_DN	134	621789455079139	261146738509639	0.0573443	12.3066	8.47436	1309	tags=35%, list=6%, signal=33%	Asf1b/Tcf19/Lig1/Kif4/Tk1/Rfc4/Cenpk/Rad54b/Nrm/Cenpu/Rfc5/Mybl2/Trip13/Foxm1/Dhfr/Depdc1a/Phf19/Cenpn/Rfc3/Parpbp/Mcm10/Shcbp1/Ttf2/Lmnb1/Zfp367/Atad2/Pole2/Fignl1/Plk4/Neil3/Cotl1/Depdc1b/Mdm1/Skp2/Xrcc3/Dut/Dtymk/Oxct1/Hmgb3/Prkar2b/Rnaseh2a/Fabp5/Casp2/Mill2/Nup62/Dnajc3/Prkdc
ZHOU_CELL_CYCLE_GENES_IN_IR_RESPONSE_24HR	ZHOU_CELL_CYCLE_GENES_IN_IR_RESPONSE_24HR	62	769337778825548	277703670507622	0.0701717	144.32	9.93791	1685	tags=65%, list=8%, signal=59%	Kif22/Poc1a/Dnajc9/Rfc4/Cenpk/Rfc5/Mybl2/Trip13/Kif20a/Depdc1a/Pold1/Ube2t/Cenpn/Chac2/Parpbp/Lmnb1/Neil3/Mtfr2/Ezh2/Plek2/Cln6/Cmc2/Tdp1/Dtymk/Exosc8/Alyref/Hmgb3/Rad54l/Kifc5b/Dctpp1/Fabp5/Kpna2/Wipi1/Gins3/Ncaph2/Smpd4/Magohb/Topbp1/Sqor/Nup107
DEBIASI_APOPTOSIS_BY_REOVIRUS_INFECTION_UP	DEBIASI_APOPTOSIS_BY_REOVIRUS_INFECTION_UP	268	-578967821248392	-186258894784461	1.30696	258.047	177.692	4626	tags=54%, list=23%, signal=42%	Trpc1/Pde4d/Ifitm3/Cdk17/Tnfaip3/Faf2/Ube2v2/Zfp217/Map3k1/Tiparp/Thap12/Gnaq/Zc3hav1/Rab3gap1/Shoc2/Nf1/Cxcl1/Nup98/Cpeb3/Arhgap5/Snapc1/Stat1/Tmcc1/Rybp/Mcl1/Mob4/Anxa1/Usp9x/Zzz3/Pdcl/Thumpd1/Crk/Taf1a/Rnd3/Akap10/Prpf4b/Nupl1/Pck1/Mkln1/Rsrc2/Dyrk1a/Clk3/Zfp799/Ifi205/Zfp189/Oas2/Itch/Oser1/Ifi27/Fbxo28/Zfp623/Foxj3/Smndc1/Mak16/Rrs1/Bst2/Tdrd7/Bcl10/Pitpnb/Map2k4/Strn3/Kin/Agfg1/Blzf1/Oasl1/…
TIEN_INTESTINE_PROBIOTICS_24HR_DN	TIEN_INTESTINE_PROBIOTICS_24HR_DN	193	-615971478501447	-195029796523771	2.02592	384.614	264.847	4659	tags=55%, list=23%, signal=43%	Rps6/Eef1g/Rps23/Rps24/Sh3glb1/Prr15l/Rps14/Faf2/Fndc3a/Ftl1/Rps2/Rpl4/Tpt1/Rps27/Rpl34/Rpl13/Sel1l/Eef1a1/Rpl13a/Gars/Acbd3/Pja2/Hsph1/Rps18/Rps7/Cbx4/Tank/Rpl3/Tcea1/Sec63/Stx5a/Herpud1/Fam120a/Bnip3l/Ttc3/Mia2/Pabpc1/Hyou1/Rab2a/Lpin2/Wars/Arhgap35/Hook1/Pck2/Mtdh/Mia3/Ubxn4/Zfp282/Jag1/Dnajb9/Kat6b/Ncor1/Ephb4/Mthfd2/Adnp2/Got1/Tbc1d15/Ifrd1/Eif4b/Slc1a4/Slc3a2/Thoc2/Eif1/Arih1/Mta1/Lamb3/Ptp…
MARKEY_RB1_ACUTE_LOF_UP	MARKEY_RB1_ACUTE_LOF_UP	148	580131446828246	247244287856638	2.15027	393.102	270.692	1052	tags=32%, list=5%, signal=31%	Asf1b/Pclaf/Kif4/Kif22/Tk1/Dnajc9/Rfc4/Cenpk/Hmgn2/Rfc5/Trip13/Kif20a/Cip2a/Ube2t/Stmn1/Hat1/Tpgs2/Dnph1/Fignl1/Tmem106c/Vamp5/Tmpo/Pspc1/Trim59/Lsm3/Nsmce4a/Cav1/Alad/Dek/Iqgap3/Hpf1/St3gal4/Dtymk/Tubb5/Naa10/Hmgb3/Parp1/Rbmx/Pradc1/Etfb/Ephx1/Orc6/Nucks1/Psip1/Dctpp1/Idh2/Lage3/Mre11a
PODAR_RESPONSE_TO_ADAPHOSTIN_UP	PODAR_RESPONSE_TO_ADAPHOSTIN_UP	124	-674193927463576	-207490362715578	0.029312	516.729	355.822	2651	tags=48%, list=13%, signal=42%	Hdlbp/Dnajb4/Eif2ak3/Oser1/Zfand5/Hexim1/Adam17/1810013L24Rik/Dnajb9/Map1lc3b/Arid5b/Ifrd1/Slc3a2/Fyn/Ccser2/Bach1/Ncoa2/Jun/Cd44/Slc38a2/Mbnl2/Maco1/Rps6kc1/Ypel5/Atf4/Cebpg/Cebpb/Bsdc1/Wdr26/Hspa1b/Vegfa/Il23a/Jund/Zfp36l1/Clk1/Mafg/Gabarapl1/Zbtb43/Nfe2l1/Stx3/Sat1/Cars/Asns/Klf6/Dnajb2/Crem/Sox4/Pnrc1/Trib1/Bbc3/Tmem140/Sqstm1/Gtpbp2/Hmox1/Klf2/Ppp1r15a/Hbp1/Atf3/Chac1/Trib3
WHITEFORD_PEDIATRIC_CANCER_MARKERS	WHITEFORD_PEDIATRIC_CANCER_MARKERS	57	770821046333355	28091403807062	5.98218	1005.6	692.458	744	tags=51%, list=4%, signal=49%	Asf1b/Pbk/Tk1/Rfc4/Cenpu/Mybl2/Dhfr/Ube2t/Kif14/Stmn1/Cenpn/Ccdc34/Mnd1/Rfc3/Nudt1/Lmnb2/Zfp367/Atad2/Pole2/Plk4/Polq/Tmpo/Dnmt1/Adcy3/Dtymk/Recql4/Espl1/Hmgb3/Rnaseh2a
LINDGREN_BLADDER_CANCER_CLUSTER_3_UP	LINDGREN_BLADDER_CANCER_CLUSTER_3_UP	222	496795046560434	215332999997279	6.11182	1005.6	692.458	1396	tags=31%, list=7%, signal=29%	Tcf19/Lig1/Kif4/Tk1/Poc1a/Rfc4/Hmgn2/Cenpu/Mybl2/Trip13/Depdc1a/Kif14/Stmn1/Rad18/Traip/Cenpn/Mns1/Tmem97/Rfc3/Cenpq/Atad2/Nqo2/Fignl1/Plk4/Tmem106c/Tmpo/Prps2/Ezh2/Slfn9/Rad51c/Prdx4/Ddah1/Ebp/Rmi2/Insig1/Tfrc/Orc1/Cpd/Dek/Rpa3/Pdxp/Nucb2/Cep85/Rnaseh2a/Tex30/Rad54l/Nxt2/Ephx1/Dab2/Shmt1/Pop4/Kifc5b/Nemp1/Phf2/Idh2/Rbbp7/Plaat3/Mrpl48/Impa2/Aldh9a1/Tesk2/Ass1/Akap12/Kpna2/Cstf2/Spata13/Akr7a5/Pa…
MILI_PSEUDOPODIA_CHEMOTAXIS_DN	MILI_PSEUDOPODIA_CHEMOTAXIS_DN	402	-528403224318763	-171582392335489	9.02631	1437.22	989.676	5010	tags=49%, list=25%, signal=37%	Lhfpl2/Rps10/Sec61a1/B3gnt2/Dhrs7/Snx29/Pcnx3/Gla/Abca3/Atat1/Riok1/Sfi1/Zzef1/Rps24/Tlr2/Slc12a9/Cnot3/H2-Q7/Dgat1/Tln1/Degs1/Asap1/Hnrnpdl/Ganab/Snx14/Abca2/Msln/Ctnna1/Cybc1/Brms1/Slc39a14/Dgcr2/Emilin1/Mogs/Fgfr1/Alg1/Ap2a2/Clcn6/Slco2a1/Sel1l/Plxnb2/Ogt/Sptlc1/Anxa7/Nedd4l/Tmem33/Fbln2/Tor1b/H3f3b/Trps1/Ecm1/Gpr108/Arel1/Slc4a7/Ctnnb1/H2-Q10/Angptl2/Thbs1/Baiap2/P2rx4/Slc8b1/Wwp2/Slc6a6/H2-Q…
UDAYAKUMAR_MED1_TARGETS_DN	UDAYAKUMAR_MED1_TARGETS_DN	206	-60242134214108	-191400779215038	1.43312	2210.59	1522.22	3150	tags=45%, list=16%, signal=39%	Hspb8/Rhobtb1/Ngrn/Gprc5c/Elf4/Sf3b3/Trim29/Dyrk1a/Pten/Mbd1/Plk2/Eif2ak3/Cpm/Fam13b/Pttg1ip/Tmem87a/Fbxl18/Junb/Dlg5/Dennd3/Cited2/Hspbap1/Adam17/Epb41l4b/Pxdc1/Upf1/Gsn/Dnajb9/Tmbim1/Kdm3a/Map1lc3b/Ephb4/Adcy9/Ppp3ca/Sfswap/Arid5b/Zmym2/Herc1/Ifrd1/Lama5/Camsap1/St6gal1/Dnajb6/Polg/Vps37c/Map7d1/Fas/Tsc22d3/Ppp1r12a/Efna1/Mex3d/Rnf44/Ttc17/Btg1/Zxdb/Sptan1/Rara/Cblb/Rcan1/Ptbp2/Brd2/Trio/Tle3/M…
GARGALOVIC_RESPONSE_TO_OXIDIZED_PHOSPHOLIPIDS_BLUE_UP	GARGALOVIC_RESPONSE_TO_OXIDIZED_PHOSPHOLIPIDS_BLUE_UP	123	-669829994590862	-205778134010149	15.5318	2323.18	1599.75	3878	tags=59%, list=19%, signal=48%	Rsl1d1/Rybp/Phf1/Chordc1/Wdr20/Mosmo/Hsph1/Nfatc2/Klhl28/Hspb8/Jmjd6/Spindoc/Bag3/Cpeb4/Herpud1/Frs2/Oser1/Sos1/Lurap1l/Sav1/Pxdc1/Relb/Zkscan14/1810013L24Rik/Dnajb9/Map1lc3b/Cwc25/Rhebl1/Ifrd1/Sesn2/Cbll1/Vps37a/Gna13/Pnpla8/Slc3a2/Dnajb6/Pcf11/Bach1/Ago2/Tsc22d3/Akirin2/Samsn1/Emp1/Smcr8/Zbtb21/Kif21a/Spire1/Rcan1/Maco1/Rbm33/Ammecr1l/Mxd1/Vcpip1/Mafk/Crebbp/Rbbp6/Nfil3/Hspa1b/Kif1b/Jund/Klf5/M…
SHEN_SMARCA2_TARGETS_UP	SHEN_SMARCA2_TARGETS_UP	386	-532206297699364	-172625186998068	19.9722	2899.5	1996.6	5291	tags=52%, list=26%, signal=39%	Btbd3/Gin1/Sltm/Taf7/Pdcl3/Appbp2/Tmem126b/Dlg1/Laptm4a/Psmc6/Map4k5/Cul5/Tsnax/Clint1/Ctr9/Upf2/Pura/Orc4/St13/Nab1/Psmf1/Upf3a/Ptpn11/Rab1a/Tmem59/Paip1/Prkar1a/Srp14/Creg1/Stx7/1600012H06Rik/Ndfip1/U2surp/Hmg20a/Luc7l3/Arfgef2/Rbm22/Gnaq/Macf1/Xpa/Ctnna1/Rab14/Trappc11/Shoc2/Nf1/Arhgap5/Lancl1/Chmp5/Angel2/Mob4/Morf4l1/Rsbn1/Armc8/Sptlc1/Anxa7/Ostm1/Usp9x/Matr3/Klhdc2/Smad4/Pja2/Fbxl5/Trappc4/…
CHICAS_RB1_TARGETS_GROWING	CHICAS_RB1_TARGETS_GROWING	165	550447395616395	234779509622764	25.9017	3652.88	251.538	1062	tags=29%, list=5%, signal=28%	Pclaf/Kif4/Dnajc9/Rfc4/Cenpk/Cenph/Kif20a/Ccdc80/Foxm1/Gas2l3/Depdc1a/Kif14/Tmem97/Chac2/Dhcr24/Pole2/Gins1/Fignl1/Tmem106c/Fam72a/Tmpo/Ezh2/Pcolce/Slfn9/Scara3/Fancl/Cav1/Mylk/Dek/Iqgap3/Lsm2/Syne3/Exosc8/Rpa3/Zfp422/Tnfaip8/Rnaseh2a/Tram2/Stxbp6/Msh6/Psip1/Gpm6b/Idh2/Kcnk2/Lsamp/1700025G04Rik/Impa2/Fabp5
SENESE_HDAC1_TARGETS_UP	SENESE_HDAC1_TARGETS_UP	374	-527855569611455	-171166601199014	40.9192	5586.47	3846.86	4574	tags=48%, list=23%, signal=38%	Cldn12/Upp1/Zbtb38/Setd5/Yrdc/Tnfaip3/Caprin1/Degs1/Mfap3/Fosl1/Fkbp15/Csgalnact2/Mob1a/Actr2/Fgd6/Ddx42/Ctnna1/Mospd1/Odaph/Slc39a14/Papola/Nsmaf/Fcho2/Arhgap5/Slc7a11/Top1/Asah2/Mcl1/Zmat3/Kpna4/Nabp1/Ssr3/Nedd4l/Max/Zfp317/Stx16/Usp34/Ptprr/Zc3h12a/Otub2/Supt6/Maff/Spopl/Elk3/Glipr1/Ogdh/Nupl1/Slc6a6/Cers6/Galc/Usp10/Rab6a/Cpeb4/Pde12/Il6ra/Antxr2/Desi2/Tead1/Yod1/Ppfibp1/Itga6/Nfya/Lgals8/Ser…
PICCALUGA_ANGIOIMMUNOBLASTIC_LYMPHOMA_DN	PICCALUGA_ANGIOIMMUNOBLASTIC_LYMPHOMA_DN	117	-666394025971539	-203853459430757	41.8759	5586.47	3846.86	4982	tags=74%, list=25%, signal=56%	B3gnt2/Pcif1/Srsf5/Cnst/Ptp4a2/Pde4d/Tnfaip3/Tiparp/Rapgef6/Csgalnact2/Areg/Eif5/Mcl1/Mylip/Phf1/Foxp1/Ier5/H3f3b/Epc1/Cbx4/Rnf103/Rnf139/Rsrc2/Thap2/Fosb/Gata3/Dusp4/Ccnl1/Wipf1/Dusp2/Ppp1r15b/Zfand5/Irs2/Suco/Amd1/Sbds/Klf10/Mpzl3/Smurf2/1810013L24Rik/Etnk1/Ddx3x/Kdm3a/Zfp36/Heca/Mex3c/Chd1/Ifrd1/Nampt/Tsc22d2/Pnpla8/Eif1/Dnajb6/Zbtb10/Tsc22d3/Jun/Eif4g3/Setd2/Jmjd1c/Peli1/Btg1/Irf2bp2/Csrnp1/Z…
JOHNSTONE_PARVB_TARGETS_3_UP	JOHNSTONE_PARVB_TARGETS_3_UP	392	-525991630919805	-170721923952511	46.7704	6075.23	4183.43	4426	tags=45%, list=22%, signal=36%	Pak2/Caprin1/Epcam/Sgk3/Notch2/H2-Q7/1600012H06Rik/Ndfip1/Pcbp2/Areg/Gdi1/H2-Bl/Fahd1/Mov10/Loxl2/Pld1/Arhgap5/Tmc6/Fgfr1/Vps18/Lgr4/Erlin2/Anxa1/Vmp1/Stx16/Lmtk2/Tmem245/Supt6/H2-Q10/Rbck1/Col18a1/Thbs1/Kif3b/Asah1/Helz2/Plpbp/Arfgap1/H2-Q2/Cald1/Dnm1/Cstb/Ctsb/Atp6v0c/Anxa4/Hs1bp3/Ppfibp1/Lgals8/Irak2/H2-M2/Bcl9l/Pold4/Mgst1/Rab7/Wls/Prpf8/Tcirg1/Dvl2/Gpr107/H2-D1/B4galt5/Prxl2a/Eif4g1/Sfxn3/Ua…
AFFAR_YY1_TARGETS_DN	AFFAR_YY1_TARGETS_DN	174	530255191256476	219664647122197	104.377	13210.3	9096.69	1253	tags=25%, list=6%, signal=23%	Mxd3/Lig1/Kif22/Tk1/Rfc4/Haspin/Diaph3/Cenph/Trip13/Kif20a/Chtf18/Foxm1/Cyp51/Stard4/Stmn1/Rad18/Dhcr24/Shcbp1/Lmnb1/Plk4/Suv39h2/Ldlr/Scarb1/Prdx4/Fads2/Fdft1/Idi1/Dut/Chst2/Polh/Elovl6/Hmgb3/Lyz2/Slc29a1/Spp1/Fdps/Steap1/Pcolce2/Piga/Nsdhl/Sftpc/Apcdd1/Hmgb1
PUJANA_XPRSS_INT_NETWORK	PUJANA_XPRSS_INT_NETWORK	100	622914906392516	247795291182166	116.91	14426.6	9934.24	1673	tags=40%, list=8%, signal=37%	Pclaf/Dnajc9/Rfc4/Pole/Mybl2/Foxm1/Dhfr/Rpa1/Stmn1/Rfc3/Ttf2/Lmnb1/Gins1/Plk4/Tmpo/Ezh2/Rad51c/Rnaseh2b/Dnmt1/Skp2/Dek/Dut/Exosc8/Nfatc2ip/Cbx3/Znhit3/Espl1/Cnot9/Rad54l/Larp7/Psip1/Kifc5b/Nemp1/Mre11a/Casp2/Prkdc/Hmgn1/Acyp1/Mphosph9/Topbp1
ZHOU_CELL_CYCLE_GENES_IN_IR_RESPONSE_6HR	ZHOU_CELL_CYCLE_GENES_IN_IR_RESPONSE_6HR	42	810912025202894	273893522632388	277.501	33408.4	23005.2	1673	tags=67%, list=8%, signal=61%	Pclaf/Kif22/Poc1a/Dnajc9/Rfc4/Cenpk/Rfc5/Mybl2/Trip13/Kif20a/Ube2t/Parpbp/Lmnb1/Mtfr2/Ezh2/Cmc2/Rtkn2/Dek/Dtymk/Hmgb3/Rad54l/Kifc5b/Dctpp1/Fabp5/Gins3/Ncaph2/Magohb/Topbp1
GRAHAM_NORMAL_QUIESCENT_VS_NORMAL_DIVIDING_DN	GRAHAM_NORMAL_QUIESCENT_VS_NORMAL_DIVIDING_DN	35	848556782367358	270647766059847	347.024	40783.6	28083.7	1062	tags=57%, list=5%, signal=54%	Cenpm/Pclaf/Tk1/Rfc4/Cenpu/Trip13/Dhfr/Snrnp25/Kif15/Hat1/Rfc3/Mcm10/Nup85/Pole2/Gins1/Cotl1/Dut/Rnaseh2a/Ppif/Fabp5
BASAKI_YBX1_TARGETS_UP	BASAKI_YBX1_TARGETS_UP	198	493194225407246	209389409435041	445.58	51148.4	35221	964	tags=25%, list=5%, signal=24%	Asf1b/Pbk/Cenpm/Lrr1/Kif4/Kif22/Tk1/Dnajc9/Psmc3ip/Diaph3/Cenpu/Rfc5/Trip13/Kif20a/Dhfr/Depdc1a/Phf19/Hat1/Cenpn/Nup93/Fgfbp1/Rfc3/Mcm10/Shcbp1/Rnf26/Lmnb2/Tubb6/Zfp367/Siva1/Gins1/Ehd2/Cotl1/Ddx11/Depdc1b/Cav1/Cda/Dtymk/Tsen15/Mthfd1/Slc39a4/Alyref/Espl1/Cnot9/Orc6/Tcp11l1/Cenpi/Mtcl1/Rflnb/Cenpo
HOFFMANN_LARGE_TO_SMALL_PRE_BII_LYMPHOCYTE_UP	HOFFMANN_LARGE_TO_SMALL_PRE_BII_LYMPHOCYTE_UP	85	659827823195758	258859079695578	577.413	64775.2	44604.5	1605	tags=46%, list=8%, signal=42%	Pclaf/Lig1/Kif4/Cit/Kif22/Tk1/Fam111a/Rfc5/Trip13/Kif20a/Cip2a/Ube2t/Rpa1/Stmn1/Rfc3/Mcm10/Plk4/Tuba1b/Nt5dc2/Tmpo/Cenpl/Dnmt1/Tubb5/Haus6/Hmgb3/Slc29a1/Ssx2ip/Rad54l/Casp3/Nucks1/Kifc5b/Dctpp1/Acy1/Ctc1/Kpna2/Ncaph2/Cbx5/H2-Eb1/H2-Ab1
MORI_LARGE_PRE_BII_LYMPHOCYTE_UP	MORI_LARGE_PRE_BII_LYMPHOCYTE_UP	36	825026363215018	269781168971104	635.091	69662.5	47969.8	1253	tags=53%, list=6%, signal=50%	Asf1b/Lig1/Kif22/Hmgn2/Mybl2/Stmn1/Lmnb1/Tmpo/Prdx4/Cenpl/Cmc2/Lgals9/Tubb5/Alyref/Hmgb3/Slc29a1/Nucks1/Kpna2/Hmgb1
CROONQUIST_IL6_DEPRIVATION_DN	CROONQUIST_IL6_DEPRIVATION_DN	38	820710478984251	268721309827211	730.374	78372.3	53967.4	1213	tags=66%, list=6%, signal=62%	Pclaf/Lig1/Kif22/Tk1/Mybl2/Trip13/Foxm1/Dhfr/Pold1/Kif14/Stmn1/Traip/Rfc3/Stil/Pole2/Gins1/Plk4/Skp2/Dut/Dtymk/Spp1/Kifc5b/Galk1/Gale/Kpna2
WANG_RESPONSE_TO_GSK3_INHIBITOR_SB216763_DN	WANG_RESPONSE_TO_GSK3_INHIBITOR_SB216763_DN	259	437194847610896	200165363019451	1110.17	116591	8028.52	1539	tags=25%, list=8%, signal=23%	Asf1b/Pbk/Cenpm/Tcf19/Kif22/Tk1/Cenpk/Psmc3ip/Diaph3/Cenph/Cenpu/Mybl2/Trip13/Cip2a/Dhfr/Cyp51/Ube2t/Stmn1/Rfc3/Mcm10/Dhcr24/Shcbp1/Zfp367/Atad2/Pole2/Gins1/Plk4/Ldlr/Fads2/Ebp/Idi1/Gins4/Sdf2l1/Insig1/Tfrc/Aldh1a3/Dhcr7/Lacc1/Alyref/Tsfm/Eef1akmt1/Hmgb3/Xrcc2/Ctdspl/Lpcat1/Etv5/Tex30/Rad54l/Msh6/Orc6/Dctpp1/Slc9a3r1/Fabp5/Acy1/Dnajc19/Cd38/Lrp8/Pim2/Gins3/Etv4/Jpt2/Fam136a/Mocs3/Lyar
MANALO_HYPOXIA_DN	MANALO_HYPOXIA_DN	233	4520667692096	200329344205499	1541.29	157588	108516	1556	tags=24%, list=8%, signal=23%	Asf1b/Pbk/Pclaf/Dnajc9/Bard1/Psmc3ip/Rfc5/Trip13/Dhfr/Cenpn/Slc25a10/Mns1/Rfc3/Parpbp/Mcm10/Dhcr24/Shcbp1/Lmnb2/Nup85/Stil/Pole2/Gins1/Tubg1/Parp2/Pold2/Ddx11/Hmbs/Skp2/Dhcr7/Exosc8/Elovl6/Mthfd1/Tsen2/Tsfm/Pfas/Parp1/Rpp30/Orc6/Gemin6/Pdss1/Ppif/Id1/BC055324/Enpp1/Cutc/Gemin2/Snapc5/Nars2/Mrpl40/Fancg/Lrp8/Fxn/Gins3/Snrpd1/Fam136a/Idh3a/Lbhd1
WANG_LMO4_TARGETS_DN	WANG_LMO4_TARGETS_DN	326	-531266522329123	-171498190880347	1564.39	157588	108516	4646	tags=53%, list=23%, signal=42%	Clta/Macc1/Tmem64/Pam/Psmc5/Kcnq3/Sipa1l2/Sar1a/Tardbp/Ggact/Gpatch2/Rpl35a/Med10/Dgcr8/Fut8/Fxr1/Dtx3l/Srp68/Nsd3/Ociad1/Sh3glb1/Ifitm3/Pak2/Faf2/Lrrc41/H2-Q7/Naa20/Dnajc7/Dlst/Csgalnact2/Ganab/Bzw1/Arfgef2/Rbm22/Actr2/Kat14/Rc3h2/Elp2/H2-Bl/Uba6/Rab14/Mapk1ip1l/Top1/Mylip/Acsl3/Ddx60/Ubqln1/Retreg1/Srfbp1/B2m/Ostm1/Atp6v1c1/Eif3d/Krtcap2/Epc1/Fam126b/H2-Q10/Ercc4/Acbd3/Topors/Papss2/Tmem199/Sam…
STARK_PREFRONTAL_CORTEX_22Q11_DELETION_UP	STARK_PREFRONTAL_CORTEX_22Q11_DELETION_UP	170	-600623992988252	-188934392740689	2816.47	27804.1	191460	4082	tags=48%, list=20%, signal=38%	Wnk1/Egln1/Shoc2/Mink1/Foxp1/Snx18/Ogt/Cdk5r1/Pbx1/Srsf11/Ccni/Srrm1/Ttc14/Trak1/Ncdn/Clec16a/Eps15/Pom121/Rbm25/Nectin1/Rhou/Spaca6/Spred1/Zfp445/Smarca5/Rock1/Nr2c2/Safb2/Lpgat1/Sp4/Acin1/Lpin2/Mtdh/Rictor/Dnm2/Atp2b1/Mia3/Smg7/Ddx46/Slc1a2/Ptprj/Ttc7b/Sp3/Prkab2/Actn1/Tnrc18/Pfkp/Ptprk/Rsf1/Map3k2/Rbm39/Tef/Cbll1/Ncs1/Gna13/Gsk3b/Eif3c/Myh9/Igf1r/Ptk2b/Stk4/Sntb2/Zeb2/Ski/Tcaf1/Leng8/Ubr2/Setd…
CONCANNON_APOPTOSIS_BY_EPOXOMICIN_UP	CONCANNON_APOPTOSIS_BY_EPOXOMICIN_UP	198	-580393855212335	-184009845415176	3179.34	307710	211890	2889	tags=48%, list=14%, signal=42%	Acadvl/Upp1/Il15/Slc38a6/Ubfd1/Rhbdd3/Epcam/N4bp2l2/5031439G07Rik/Anxa2/Eif5/Wwtr1/Slc7a11/8030462N17Rik/Stx16/Cltb/Maff/Hsph1/Filip1l/Jmjd6/Ttc1/Il6ra/Stx6/Dgke/Lgals8/Zyx/Map1b/Plk2/Dnajb4/Hspa4/Serpinh1/Ykt6/Dusp4/Tmf1/Chm/Zfr/Wars/Pxdc1/Flnc/Rab21/Prdm2/Pld3/Map1lc3b/Zfp36/Bcl2l11/Fos/Fat1/Ifrd1/Heg1/Slc12a4/Itga7/Slc3a2/Dnajb6/Snrk/Fas/Rit1/Jun/Smox/Abcg1/Cd44/Slc7a5/Hspa9/Spata2/Synj2/Ell2/…
ALCALAY_AML_BY_NPM1_LOCALIZATION_DN	ALCALAY_AML_BY_NPM1_LOCALIZATION_DN	124	566764058610124	236821545767204	3813.84	36202.1	249289	1834	tags=38%, list=9%, signal=35%	Cenpm/Kif4/Tk1/Pole/Foxm1/Dhfr/Pold1/Rgs10/Rpa1/Mcm10/Shcbp1/Pole2/Acat1/Tmem106c/Tubg1/Gamt/Sparc/Fkbp1b/Hmgn3/Dut/Serpinf1/Wdr62/Dtymk/Mthfd1/Egfl7/Srd5a1/Ogg1/Nxt2/Hpcal1/Acaa2/Pxmp2/Kifc5b/Rbm3/Il1r2/Idh2/Mllt3/Coro2a/Ninj2/Cd38/Baalc/Trib2/Il2rg/H2-Eb1/Stom/Endod1/Stap1/1700037H04Rik
DURCHDEWALD_SKIN_CARCINOGENESIS_DN	DURCHDEWALD_SKIN_CARCINOGENESIS_DN	237	-557460574347054	-17876942369902	4349.08	405039	27891.1	4355	tags=51%, list=21%, signal=41%	Tiparp/Ripk1/Fchsd2/Tpm4/Asap1/Farsb/Eps8/Macf1/Peak1/Ubap1/Med13/Pld1/Tatdn2/Bcar3/Phlda1/Phldb2/Serpinb6a/Dcun1d3/Runx1/Acox1/Atf7ip/Ltn1/Spred3/Uck2/Ddx6/Hdac6/Slc4a7/Tpm1/Nvl/Prpf4b/Ahcyl2/Wdfy2/Tmem106b/Rbp1/Cpeb4/Usf3/Kif5b/Yod1/Itga6/Rbm25/Xdh/Zfp46/Eaf1/Plk2/Sema4d/Itgb1/B4galt1/Ubl3/Tmem248/Pxk/Map4k4/Adnp/Taok1/Irs2/Prcc/Fmn1/Hba-a2/Rnf38/Tnpo1/Fblim1/Hook1/Adarb1/Fam168b/Abcc1/Ptpn12/C…
SARRIO_EPITHELIAL_MESENCHYMAL_TRANSITION_UP	SARRIO_EPITHELIAL_MESENCHYMAL_TRANSITION_UP	96	609929345049448	239670599195968	4776.29	436588	300636	1313	tags=39%, list=6%, signal=36%	Asf1b/Rfc4/Bard1/Cenpu/Rfc5/Kif20a/Foxm1/Dhfr/Ube2t/Phf19/Stmn1/Rfc3/Zfp367/Stil/Plk4/Tmpo/Tubg1/Plek2/Sdf2l1/Cmc2/Relt/Rtel1/Msantd3/Dck/Rbm14/Recql4/Tubb5/Calm3/Espl1/Steap1/Orc6/Lrrc8c/Idh2/Ankrd1/Fabp5/Lrp8/Srxn1
VERNELL_RETINOBLASTOMA_PATHWAY_UP	VERNELL_RETINOBLASTOMA_PATHWAY_UP	40	793686855915099	265374050073861	5157.17	462833	318708	535	tags=42%, list=3%, signal=41%	Asf1b/Tcf19/Rfc4/Cenpk/Fam111a/Bard1/Tmem97/Rfc3/Zfp367/Atad2/Tmpo/Ezh2/Fancl/Skp2/Dek/Dck/Recql4
FISCHER_G2_M_CELL_CYCLE	FISCHER_G2_M_CELL_CYCLE	149	521839309258188	224879701549796	5631.87	496409	34182.9	862	tags=27%, list=4%, signal=26%	Pbk/Troap/Cit/Kif22/Trip13/Arhgef39/Kif20a/Foxm1/Ndc1/Gas2l3/Kif15/Depdc1a/Kif14/Arhgap19/Arhgap11a/Shcbp1/Ttf2/Stil/Plk4/Tnfaip8l1/Polq/Neil3/Tmpo/Rad51c/Ldlr/Pif1/Trim59/Arl6ip1/Tubd1/Cenpl/Depdc1b/Tdp1/Iqgap3/Tubb5/Kif18a/Espl1/Hmgb3/Net1/Dzip3/Kifc5b
ENK_UV_RESPONSE_EPIDERMIS_DN	ENK_UV_RESPONSE_EPIDERMIS_DN	442	-495049066358519	-160755467664192	7172.48	621111	427700	4560	tags=44%, list=22%, signal=35%	Rai14/Ints6/Atf6b/Tnfaip3/Robo1/Gab2/Zfp217/Fosl1/Thap12/Nfatc3/Tsc2/Pcbp2/Areg/Nod2/Mt2/Tulp4/Nfatc1/Snai2/Egln1/Mapkapk2/Ubap1/Ssbp2/Cxcl1/Vav3/Rnf4/Brd3/Pld1/Csnk1d/Itgav/Rybp/Irf6/Mt1/Kpna4/Chordc1/Anxa1/Uck2/Pign/Tbk1/Trps1/Gnl2/Hsph1/Filip1l/Asah1/Mbtps1/Hspb8/Ppp2ca/Cbx4/Inpp5a/Elf4/Dnm1/Galc/Nectin2/Il6ra/Nufip1/Fosb/Dnajc1/Wnt4/Gata3/Sult2b1/Ncor2/Dnajb4/Sema4d/Eif2ak3/Cpm/Uvrag/Lima1/Ub…
MOLENAAR_TARGETS_OF_CCND1_AND_CDK4_DN	MOLENAAR_TARGETS_OF_CCND1_AND_CDK4_DN	33	834823272369899	265028744375388	7977.83	678941	46752.1	434	tags=45%, list=2%, signal=45%	Pclaf/Kif4/Cenpk/Psmc3ip/Cenph/Rfc5/Trip13/Kif20a/Cip2a/Gas2l3/Cenpn/Mns1/Zfp367/Mtfr2/Med30
OSMAN_BLADDER_CANCER_UP	OSMAN_BLADDER_CANCER_UP	355	-518627496884689	-167923217816181	1247.95	1.04219e+06	717653	5061	tags=51%, list=25%, signal=39%	Bax/Pla2g4a/Tsnax/Tmed5/Ccdc88c/Fxr1/Serbp1/Svil/Phc3/Syncrip/Suz12/Mbnl1/Ptp4a2/Tm9sf4/Lactb2/Xrcc4/Sdf4/Il15/Ints6/Scaf11/Foxn2/Tpm4/Ganab/Mob1a/Elf1/Eif5/Rad23b/Lin7c/Uba6/Ube2w/Rab14/Otud6b/Rfxank/Fam133b/Zfp316/Top1/Bicd2/Ptcd3/Zmat3/Slc44a1/Oxr1/Atf7ip/Rsbn1/Tnpo3/Srsf11/Tmem33/Kpna6/Ripk2/Slc26a2/Ylpm1/Zfp148/Ago3/Bloc1s6/Lyst/Ifngr1/Apobec3/Actr1a/Pirb/Secisbp2/Tmem106b/Inpp5a/Glud1/Rbms1…
GARGALOVIC_RESPONSE_TO_OXIDIZED_PHOSPHOLIPIDS_TURQUOISE_UP	GARGALOVIC_RESPONSE_TO_OXIDIZED_PHOSPHOLIPIDS_TURQUOISE_UP	70	-711790744354619	-205118641362101	12720.5	1.04219e+06	717653	3416	tags=63%, list=17%, signal=52%	Fam126b/Slc4a7/Spopl/Cnksr3/Slc25a25/Fbxo30/Ern1/Rragc/Map1b/Zfp867/Ncoa3/Tnpo1/Rictor/Klf10/Zcchc2/Pank3/Dido1/Gpcpd1/Zfp36/Hipk3/Sgk1/Dnajb6/Ago2/Rit1/Jun/Aff4/Acvr1/Ipmk/Emp1/Spire1/Smg1/Samd8/Gabarapl1/Myc/Cdc42ep2/Dusp3/Klf6/Pakap/Ankrd12/Gan/Sqstm1/Fosl2/Hs6st1/Crebrf
NAGASHIMA_NRG1_SIGNALING_UP	NAGASHIMA_NRG1_SIGNALING_UP	152	-599858774556008	-187712988767966	1287.95	1.04219e+06	717653	3135	tags=45%, list=15%, signal=38%	Lypd3/Srf/Jmjd6/Npc1/Il6ra/Fosb/Sphk1/Fbxl12/Atg101/Zyx/Dusp4/Epha2/Ccnl1/Pdlim5/Dusp2/Tnfrsf12a/Zfand5/Irs2/Bcl10/Junb/Pfkfb3/Klf10/Hic2/Edn1/Stk24/Herc4/Zfp36/Fos/Sgk1/Ifrd1/Pprc1/Flrt3/Pcf11/Psme4/Jun/Akirin1/Ier3/Rara/Cebpb/Eppk1/Nfil3/Gem/Clcf1/Per1/Vegfa/Tob2/Ezr/Ndel1/Nr4a2/Bhlhe40/Myc/Klf6/Per2/Lama3/Usp36/Dst/Trib1/Lamc2/Ets2/Dusp10/Itpkc/Kdm6b/Klf2/Dusp8/Gadd45b/Ppp1r15a/Cldn4/Atf3
MARTORIATI_MDM4_TARGETS_FETAL_LIVER_DN	MARTORIATI_MDM4_TARGETS_FETAL_LIVER_DN	442	-492212277484643	-159834287617457	13631.3	108523	747290	5021	tags=47%, list=25%, signal=36%	Dgcr8/Selenoi/Ubap2/Abcf1/Ubl7/Nnat/Actr1b/Celf1/St13/Naa50/Arf3/Nab1/Efna5/Casp9/Suz12/Pafah1b2/Satb1/Ppp4r1/Shroom3/Zfp106/Aco1/Sh3glb1/Zfp260/Ddx18/Lmo4/Cnot7/Dnajc7/Nfatc3/Tpm4/Snw1/Actr2/Cox15/Lin7c/Efnb3/Mapkapk2/Papola/Csnk1d/Arhgap5/Mapk1ip1l/Dgcr2/Tshz1/Slc44a1/Foxp1/Plxnb2/Ubqln4/Nolc1/Atf7ip/Utp3/Ncl/Ssr3/Tnpo3/Matr3/Tmem33/Apoa1/Ppm1b/Angptl2/Zfp148/Pja2/Akap10/Faf1/Knop1/Epb41l3/Stam…
KINSEY_TARGETS_OF_EWSR1_FLII_FUSION_DN	KINSEY_TARGETS_OF_EWSR1_FLII_FUSION_DN	273	-536329052297401	-172529202761988	16609.6	130135	896115	3650	tags=40%, list=18%, signal=33%	Oxr1/Vgll4/Amotl2/Bod1l/Tmem129/Dsel/Nuak1/Ppp1r9a/Cyth2/Angptl2/Papss2/Baiap2/Fmnl2/Trak1/Rhobtb1/Lrp10/Sulf2/Eya1/Sphk1/Zyx/Zfp46/Tnrc6b/Ncor2/Bcl9l/Yipf2/Foxc1/Igf2bp2/Lima1/Phldb1/Zfp827/Col7a1/Ctsd/Wipi2/Lamc1/Atp2b1/Pxdc1/Srrm2/Mvp/Ubxn4/Atg2a/Slc20a2/Gsn/Ece1/Rin2/Trp53inp1/Map1lc3b/Slc35c2/Thbs3/Arid5b/Lnpep/Hdac5/Frmd6/Angpt1/Isg15/Pbxip1/Tmem150a/Tecpr1/Man2a1/Mef2d/Grn/Akirin2/Smox/Efn…
SCHAEFFER_PROSTATE_DEVELOPMENT_6HR_DN	SCHAEFFER_PROSTATE_DEVELOPMENT_6HR_DN	405	-498467875585769	-161961915845992	17553.9	1.35384e+06	932261	4911	tags=45%, list=24%, signal=35%	Litaf/Plagl2/Camk1d/Pcnx3/Pdzd2/St13/Arf3/Kbtbd2/Rps19/Med25/Rnf122/Ppp1r37/Ptpn11/Zfp664/Cldn7/Vapa/Eif3j2/Gtf2h3/Furin/Ubfd1/Serf2/Rfx7/Epcam/Bzw1/Snw1/Rc3h2/Sin3b/Wnk1/Bcl7a/Mov10/Llph/Arhgap10/Dgcr2/Ubap2l/Phldb2/Pex5/Pfdn2/Morf4l1/Nolc1/Crim1/Mettl3/Wasf2/Ccni/Brd4/Ddx6/B230219D22Rik/Rnd3/Ilf3/Ppp4r3a/Sart1/Cbx4/Lratd2/Cald1/Senp3/Gpd2/Kansl1/Qrich1/Nfya/Eif3j1/Nectin1/Dnajc1/Zhx1/Gata3/Pdzd…
ZHANG_RESPONSE_TO_IKK_INHIBITOR_AND_TNF_UP	ZHANG_RESPONSE_TO_IKK_INHIBITOR_AND_TNF_UP	194	-574781884557422	-18205401667376	21855.8	1.65969e+06	1.14287e+06	3603	tags=42%, list=18%, signal=35%	Serpinb1a/Nedd4l/Amotl2/Zc3h12a/Maff/Ripk2/Helz2/Tnip2/Lypd3/Ifngr1/Abca12/Tank/Arhgap42/Irak2/Ern1/Herpud1/Marcksl1/Rtkn/Ptafr/B4galt5/Gramd3/Baz1a/Tiam2/Nfat5/Oasl1/Fam83b/Ifih1/Relb/Edn1/Sema7a/Tnip1/Ets1/Tcim/Smad3/Birc3/Kdm2a/Rab11fip1/Sgk1/Nfkb1/Nfkbia/Dnajb6/Lamb3/Tle4/Efna1/Nfkb2/Znfx1/Nub1/Mast4/Ddx52/Peli1/N4bp1/Btg1/Nfkbiz/Mfhas1/Rcan1/Traf1/Mxd1/Gbp2/Samd4/Cebpb/Cyth1/Usp18/Il23a/Dusp…
RASHI_RESPONSE_TO_IONIZING_RADIATION_2	RASHI_RESPONSE_TO_IONIZING_RADIATION_2	115	-636118082610875	-194351220815336	23694.3	1.77204e+06	1.22024e+06	4037	tags=60%, list=20%, signal=48%	Mapkapk2/Wwtr1/Cxcl1/Irf6/Spop/Anxa1/Tcf25/Traf3/Dsc2/Thbs1/Inpp5a/Cish/Galc/Srpr/Rhou/Plk2/Oser1/Rnps1/Slc11a2/Rbpj/Erbb3/Ptpra/Bcl10/Ocln/Dennd5a/Junb/Rab10/2410002F23Rik/Rela/Klf10/Relb/Rlim/Edn1/Tnip1/Gpcpd1/Stat3/Birc3/Nfkbib/Sinhcaf/Pkp3/Nfkbia/Gna13/Tgif1/Krt19/Nfkb2/Lcn2/Rnf19a/N4bp1/Btg1/Nfkbiz/Hivep2/Vps37b/Cxadr/Mdm2/Dusp16/Klf5/Nfe2l1/Klf6/Hivep1/Rnf19b/Lgals3/Sox4/Lamc2/Sqstm1/Pvr/Cl…
GABRIELY_MIR21_TARGETS	GABRIELY_MIR21_TARGETS	255	-54582587113353	-175236005937891	253.617	186844	128661	5291	tags=55%, list=26%, signal=41%	Btbd3/Nfib/Mgat4a/Dlg1/Phip/Bmpr2/Enah/Myo9a/Tsnax/Atp2b4/Atf2/Apold1/Pura/Suz12/Fnbp1/Rai14/Uggt1/Zbtb38/Scaf11/Rfx7/Caprin1/Map3k1/Gnaq/Actr2/Lin7c/Wnk1/Sacm1l/Pld1/Cpeb3/Fbxl17/Pbx1/Yme1l1/Srsf11/Usp34/Tpm1/Slc26a2/Fbxl5/Filip1l/Itsn2/Arfgef1/Rasef/Sesn1/Cald1/Cers6/Sash1/Gpd2/Rab6a/Pan3/Dcaf10/Ptar1/Atrx/Yod1/Mtpn/Zfp667/Acbd5/Sec63/Btbd7/Rragc/Tnrc6b/Eif2ak3/Ptpn3/Syne2/Snx13/Ttc33/Lpgat1/Ad…
REACTOME_HDR_THROUGH_HOMOLOGOUS_RECOMBINATION_HRR	REACTOME_HDR_THROUGH_HOMOLOGOUS_RECOMBINATION_HRR	51	727098626350522	250947625904262	2964.89	2.15216e+06	1.48199e+06	1052	tags=49%, list=5%, signal=47%	Rfc4/Bard1/Pole/Rfc5/Gen1/Pold1/Eme1/Rpa1/Rfc3/Pole2/Rad51c/Pold2/Rmi2/Rtel1/Xrcc3/Rpa3/Polh/Eme2/Wrn/Palb2/Xrcc2/Rhno1/Rad50/Slx4/Mre11a
KANG_DOXORUBICIN_RESISTANCE_UP	KANG_DOXORUBICIN_RESISTANCE_UP	21	899750440011754	252425347807822	31471.1	22513.3	155027	507	tags=71%, list=3%, signal=70%	Asf1b/Pbk/Cenpm/Pclaf/Kif4/Tk1/Rfc4/Bard1/Foxm1/Lmnb1/Atad2/Gins1/Plk4/Polq/Dtymk
BURTON_ADIPOGENESIS_3	BURTON_ADIPOGENESIS_3	46	748458893236156	252581075023432	35024.5	2.46973e+06	1.70066e+06	507	tags=43%, list=3%, signal=42%	Asf1b/Pclaf/Tcf19/Kif4/Kif22/Tk1/Cenpk/Rfc5/Kif20a/Mcm10/Tubb6/Nup85/Cx3cl1/Fignl1/Csrp2/Ezh2/Rnaseh2c/Dnmt1/Dck/Dtymk
HORIUCHI_WTAP_TARGETS_DN	HORIUCHI_WTAP_TARGETS_DN	216	44900697477593	194958491731772	3839.47	2.66924e+06	183805	1118	tags=20%, list=6%, signal=19%	Asf1b/Pbk/Cenpm/Pclaf/Troap/Kif4/Kif22/Tk1/Ulbp1/Rfc5/Mybl2/Trip13/Kif20a/Foxm1/Dhfr/Depdc1a/Pold1/Kif14/Cenpn/Nrarp/Tmem97/Lmnb2/Lmnb1/Coq3/Tmpo/Fdft1/Arl6ip6/Ddx11/Gng10/Mgp/Fech/Arsb/Arhgap18/Espl1/Cep85/Fdps/Shmt1/Nucks1/Cnn2/Lrrc8c/Cfap97/Mrpl48/Timm50/Tmem123
CROONQUIST_NRAS_SIGNALING_DN	CROONQUIST_NRAS_SIGNALING_DN	28	839688511447961	258924486405756	54789	3.75609e+06	2.58646e+06	445	tags=54%, list=2%, signal=52%	Pclaf/Kif22/Tk1/Mybl2/Trip13/Foxm1/Pold1/Stmn1/Traip/Rfc3/Stil/Gins1/Plk4/Rad51c/Dut
GROSS_HYPOXIA_VIA_ELK3_AND_HIF1A_UP	GROSS_HYPOXIA_VIA_ELK3_AND_HIF1A_UP	131	-610520095226365	-188787117829438	75318.3	5.09275e+06	350689	4395	tags=46%, list=22%, signal=36%	Cnot7/Map3k1/Anxa2/Pdk1/Soat1/Cxcl1/Arhgap5/Phlda1/Mxi1/Rars/Angptl4/Nedd4l/Jmjd6/Slc2a1/Gprc5a/Crtc3/Gata3/Plk2/Dnajb4/Dusp4/Rbpj/Bcl10/Afg3l2/Pfkfb3/Insig2/Clcn5/Edn1/Chic2/Ets1/Tcim/Jag1/Zfp36/Fos/Frmd6/Sgk1/Rcor1/Nfkbia/Pprc1/Sertad2/Pdpr/Zbtb20/Tgif1/Smox/Cd44/Jmjd1c/Nfkbiz/Rcan1/Csrnp1/Rps6kc1/Mxd1/Hk2/Vegfa/Dusp16/Rusc2/Sat1/Klf6/Pnrc1/Klf4/Ndrg1/Atf3
BLANCO_MELO_COVID19_SARS_COV_2_LOW_MOI_INFECTION_A594_ACE2_EXPRESSING_CELLS_UP	BLANCO_MELO_COVID19_SARS_COV_2_LOW_MOI_INFECTION_A594_ACE2_EXPRESSING_CELLS_UP	121	-623843842223104	-191137346424259	85279.1	5.68835e+06	3.91702e+06	3532	tags=48%, list=17%, signal=40%	Ier5/Zc3h12a/H2-Q10/Maff/Zfp729a/H2-Q2/Fosb/Plekhf2/Lsmem1/H2-M2/Ntng2/Zfp46/Epm2aip1/Zfp654/Cep85l/Frs2/Ccnl1/H2-D1/Tnf/Junb/Klf10/Rlf/Zbtb6/Zfp36/Fos/Nfkbia/Neurl3/Sertad2/Ino80d/Zbtb10/Pcf11/H2-M3/Efna1/Dbp/Zbtb21/Prr14/Nfkbiz/Ier3/Csrnp1/H2-T23/Zfp292/Nfil3/Per1/Irf7/Il23a/AW549877/Clk1/Zbtb43/Ptgs2/Bbc3/Il1a/Kdm6b/Dusp8/Nr1d1/Ppp1r15a/Ciart/Crebrf/Atf3
RICKMAN_TUMOR_DIFFERENTIATED_WELL_VS_POORLY_DN	RICKMAN_TUMOR_DIFFERENTIATED_WELL_VS_POORLY_DN	321	-510346444188071	-164664596636183	10493.4	6.90604e+06	4.75552e+06	4617	tags=43%, list=23%, signal=34%	Galnt10/Upp1/Perp/Pcsk7/Alas1/Vldlr/Slc30a4/Mfap3/Tpm4/Fkbp15/Rab31/Bzw1/Zc3hav1/Tspan5/Slc9a1/Trip11/Ubap1/Tmcc3/Bicd2/Dcun1d3/Rars/Slc44a1/Nabp1/Sptlc1/Ovol1/Ostm1/AI661453/Gas2l1/Casp4/Glipr1/Pls3/Impdh1/Abca12/Cish/Cc2d1b/Tnfaip1/Abhd5/Slc2a1/Cpeb4/Atp6v0e/Mtpn/Crybg2/Fbxo8/Trim7/Synpo/Pxn/Yipf2/Cpm/Ykt6/Lima1/Plin3/Gm12248/Sdc1/Fam114a2/Shfl/Rab10/Strn3/Krt17/Plekhb2/Fblim1/Slc31a2/Tns4/Dapk…
GROSS_HYPOXIA_VIA_ELK3_DN	GROSS_HYPOXIA_VIA_ELK3_DN	144	-600709477734914	-18710891751654	14514.3	9.34943e+06	6.43805e+06	2975	tags=45%, list=15%, signal=39%	Eps15/Slc2a1/Rabgef1/Itga6/Ifi205/Plk2/Oas2/Dusp4/Pdlim5/Rbpj/Dusp2/Bcl10/Tiam2/Pfkfb3/Ehf/Atxn2l/Prdm2/Edn1/Chic2/Atf1/Ets1/Tcim/C3/Jag1/Zfp36/Fos/Mthfd2/Ifrd1/Adipor2/Nfkbia/Ascc2/Myh9/Zbtb20/Tgif1/Lamp2/Smox/Samsn1/Cd44/Jmjd1c/Rcan1/Csrnp1/Eprs/Skil/Atf4/Cebpb/Apba3/Nfil3/Vegfa/Bhlhe40/Myc/Aff1/Sat1/Irgm1/Usp47/Cars/Asns/Klf6/Slc20a1/Ptgs2/Irgm2/Pnrc1/Ppp1r15a/Klf4/Ndrg1/Angptl6
REACTOME_CELLULAR_RESPONSE_TO_STARVATION	REACTOME_CELLULAR_RESPONSE_TO_STARVATION	143	-600530010163707	-187197302701125	146344	9.34943e+06	6.43805e+06	6774	tags=76%, list=33%, signal=51%	Rps8/BC048403/Rheb/Rplp2/Rpl21/Rpl6/Rps26/Rps17/Rpl30/Rpl5/Rps11/Rpl36a/Rps3a1/Rpl29/Rplp0/Rpl19/Rplp1/Rpl27/Mlst8/Rpl37a/Rpl14/Rpl28/Sec13/Uba52/Rpl23/Rpl7a/Rps15/Nprl2/Rpl36al/Rpl7/Rpl27a/Rps9/Rpl35a/Rpl15/Rps10/Rps28/Atf2/Rpl8/Bmt2/Rps19/Rps27a/Rps6/Rpl24/Nprl3/Rps23/Rps24/Rpl18/Rps5/Rps15a/Rpl17/Rpl36/Rps14/Rps20/Rpl26/Rpl32/Rps2/Rpl37/Rpl4/Rpl18a/Slc38a9/Rpl9/Rptor/Rps27/Rpl34/Rpl13/Itfg2/Rp…
BLANCO_MELO_BETA_INTERFERON_TREATED_BRONCHIAL_EPITHELIAL_CELLS_UP	BLANCO_MELO_BETA_INTERFERON_TREATED_BRONCHIAL_EPITHELIAL_CELLS_UP	315	-513095245654479	-165631212879039	147742	9.34943e+06	6.43805e+06	4561	tags=44%, list=23%, signal=35%	Tlr2/Il15/Cdk17/Tnfaip3/Gbp5/Zbp1/Zc3h12c/Foxn2/Csgalnact2/Cadps2/Eif5/Has2/Cflar/Slfn5/Adar/Cxcl1/Med13/Slc7a11/Wnt9a/Phlda1/8030462N17Rik/Cntn3/Ddx60/Nudcd1/Angptl4/Sp140/Fam126b/Apod/Maff/Thbs1/Sp110/Helz2/Samd9l/Zfp729a/Arntl2/BC005537/Apobec3/Lratd2/Malt1/Stat5a/Npc1/Antxr2/Fermt1/Ifi205/Atp10a/Srek1ip1/Eif2ak2/Sec24a/Gm38394/Ptafr/Dusp4/Wipf1/Irf2/Dusp2/Cd274/Tdrd7/Shfl/Trim12c/Zmynd15/Cmtr…
GINESTIER_BREAST_CANCER_ZNF217_AMPLIFIED_DN	GINESTIER_BREAST_CANCER_ZNF217_AMPLIFIED_DN	290	-522646380319669	-16842530127014	185145	1.15681e+07	7.9658e+06	4823	tags=49%, list=24%, signal=38%	Iqcg/Slc15a3/Atat1/Chrnb2/Sf1/Rassf7/Atn1/Ttc13/Rpl18/Zmiz2/Ercc2/Slc12a9/Furin/Setd5/Cnot3/Arhgef11/Tln1/Kctd13/Trrap/Pus1/Traf2/Zfp316/Ubap2l/Mogs/Mink1/Cdc42ep1/Tnpo3/Zfp524/Ccdc93/Szt2/Rap1gap2/Myo9b/Ilf3/Ppp6r2/Baz1b/Bicra/Rnf207/Sphk2/Cc2d1b/Ampd2/Zfp444/Nsun4/Tmem63a/Sppl2b/Setdb1/Upb1/Rtkn/B4galt1/Ppp1r12c/Rnps1/Safb2/Zbtb7b/Fbxl18/Llgl1/Rnf214/Abca7/Dennd5a/Mtss2/Rbm10/Cmtr1/Acin1/Hdac10…
ZHENG_GLIOBLASTOMA_PLASTICITY_UP	ZHENG_GLIOBLASTOMA_PLASTICITY_UP	156	480001038175481	208608113075956	211434	1.29695e+07	8.93087e+06	1451	tags=23%, list=7%, signal=22%	Pclaf/Lig1/Kif4/Cit/Kif22/Tk1/Rfc4/Pole/Pold1/Ube2t/Cenpn/Cenpq/Shcbp1/Lmnb1/Zfp367/Fignl1/Plk4/Metrn/Hfe/Gcat/Ctnnbip1/Dut/Golm1/Nrcam/Lyn/Kif18a/Spp1/Etv5/Rad54l/Asph/Ass1/Cd38/Spry1/Etv4/Flot2/Trib2
HORIUCHI_WTAP_TARGETS_UP	HORIUCHI_WTAP_TARGETS_UP	260	-53094832082991	-170466192275014	212831	1.29695e+07	8.93087e+06	4972	tags=42%, list=25%, signal=32%	Vps41/Pik3c2b/Dusp5/Snx29/Pdzd2/Apold1/Zbtb8a/Abca1/Lgalsl/Il15/Creg1/Lrrc8b/Tnfaip3/Crot/Rnf13/Vldlr/Tmem200a/Flt1/Colec12/Apol7a/Lrrc32/Etfrf1/Cep290/Prcp/Ap1s2/Cxcl1/Mylip/Cfb/Acvr2b/Sel1l/Ptpn4/Ostm1/Tlr3/Asah1/Zfp729a/Rsad2/Cdh11/Abhd5/Ctns/Tmem127/Bivm/Dusp4/Slc11a2/Paqr3/Kif16b/Ssh1/Ifih1/Glmp/Tcim/Prkab2/Jag1/Trex1/Birc3/Arid5b/Kdm2a/Lpp/Ifrd1/Lrif1/Tcta/Zfp503/Serpine2/Igf2r/Osmr/Gabbr1/…
REACTOME_CHROMOSOME_MAINTENANCE	REACTOME_CHROMOSOME_MAINTENANCE	65	665250083120803	244999765672895	235316	1.41649e+07	9.754e+06	964	tags=37%, list=5%, signal=35%	Cenpm/Lig1/Rfc4/Cenpk/Cenph/Cenpu/Cenpp/Rfc5/Chtf18/Pold1/Rpa1/Cenpn/Rfc3/Cenpq/Prim2/Pold2/Pif1/Cenpl/Rtel1/Rpa3/Wrn/Cenpi/Rbbp7/Cenpo
ZHAN_MULTIPLE_MYELOMA_PR_UP	ZHAN_MULTIPLE_MYELOMA_PR_UP	18	901660457836963	248428151075827	245323	1.4577e+06	1.00378e+07	332	tags=72%, list=2%, signal=71%	Pclaf/Ska1/Rfc4/Trip13/Foxm1/Ube2t/Kif14/Ccdc34/Mcm10/Fam72a/Ezh2/Cenpl/Depdc1b
BLANCO_MELO_COVID19_SARS_COV_2_INFECTION_CALU3_CELLS_UP	BLANCO_MELO_COVID19_SARS_COV_2_INFECTION_CALU3_CELLS_UP	272	-521155054228172	-167774934442254	248069	1.4577e+06	1.00378e+07	3288	tags=34%, list=16%, signal=29%	Tlr3/Thbs1/Sp110/Bach2/Helz2/Samd9l/Zfp729a/Rsad2/Pck1/Apobec3/Fosb/Ifi205/Irak2/Herc6/Rasgef1b/Oas2/Eif2ak2/Ptafr/Cd274/Tnf/Bst2/Tdrd7/Irs2/Trim12c/Nedd4/Synpo2/Pck2/Runx2/Oasl1/Fsd1l/Ifih1/Klf10/Xaf1/Sema7a/Tcim/Parp9/Zfp36/Oas1g/Cavin2/Birc3/Isg15/Nfkbia/Neurl3/Bdkrb2/Parp14/Csf2/Oas3/Gbp3/Zbtb10/Zbtb20/Jun/Znfx1/Oas1a/Zeb2/Mast4/Stat2/Csrnp1/Traf1/Hivep2/Gbp2/Rnf213/Per1/Rtp4/Irf7/Usp18/Il23a…
OSMAN_BLADDER_CANCER_DN	OSMAN_BLADDER_CANCER_DN	355	-504075040705136	-163211367242352	299853	1.74126e+07	1.19904e+07	5130	tags=54%, list=25%, signal=41%	Rpl7a/Rps15/Hnrnpc/Akt1/Mettl4/Snip1/Mthfs/Tardbp/Mterf4/Rpl35a/Ssu72/Oga/Rpl15/Rps10/Srsf2/Sys1/Camk1d/Celf1/St13/Spata2l/Sfi1/Satb1/Strbp/Wipf2/Rps6/Fbl/Eef1g/Rpl24/Rps24/Nsd3/Nosip/Fmnl1/Rps5/Prkar1a/Atp8b2/Rpl36/Rps20/Serf2/Ciao1/Dnajc7/Stx7/Rpl32/Akt2/Supt20/Ripk1/Rpl37/Fkbp15/Prpf3/Rpl4/Arfgap2/Rpl18a/Cyb561d1/Nfatc1/Tmem268/Grcc10/Smarcc1/Tmcc3/Inpp5f/Rps27/Rpl34/Phf1/Rpl13/Rpl35/Fam220a/O…
REACTOME_MITOTIC_PROMETAPHASE	REACTOME_MITOTIC_PROMETAPHASE	104	562197621197878	222186773057629	317213	1.82066e+07	1.25371e+07	964	tags=33%, list=5%, signal=31%	Cenpm/Ska1/Cenpk/Cenph/Cenpu/Cenpp/Cenpn/Cenpq/Tubb6/Nup85/Plk4/Cep192/Tuba1b/Tubg1/Cenpl/Nsl1/Hdac8/Ppp2r5d/Cep164/Tubb5/Cep152/Tubg2/Cep78/Haus6/Kif18a/Tuba1c/Prkar2b/Prkaca/Cenpi/Cep41/Pcnt/Tubb2b/Cep72/Cenpo
KONG_E2F3_TARGETS	KONG_E2F3_TARGETS	38	767956943270521	251448471746047	359421	2.02447e+07	1.39406e+07	1026	tags=55%, list=5%, signal=53%	Asf1b/Pbk/Pclaf/Tk1/Cenpk/Fam111a/Cenph/Kif20a/Depdc1a/Ube2t/Cenpq/Shcbp1/Lmnb1/Fignl1/Ezh2/Skp2/Iqgap3/Dck/Rad54l/Psip1/Cbx2
RUIZ_TNC_TARGETS_DN	RUIZ_TNC_TARGETS_DN	96	568430840484297	223363839182544	360927	2.02447e+07	1.39406e+07	935	tags=28%, list=5%, signal=27%	Asf1b/Pbk/Dnajc9/Rfc4/Fam111a/Rad54b/Bard1/Aunip/Cenpu/Trip13/Foxm1/Dhfr/Tmem97/Mcm10/Shcbp1/Tubb6/Atad2/Gins1/Tmpo/Ddah1/Cav1/Orc1/Exosc8/Rad54l/Amigo2/Pdss1/Dctpp1
REACTOME_SIGNALING_BY_RECEPTOR_TYROSINE_KINASES	REACTOME_SIGNALING_BY_RECEPTOR_TYROSINE_KINASES	421	-485042190968834	-157516639442302	383134	2.12489e+07	1.46321e+06	4426	tags=40%, list=22%, signal=32%	Pak2/Adcyap1r1/Gab2/Akt2/Fosl1/Flt1/Areg/Prkca/Ctnna1/Brk1/Map2k5/Mapkapk2/Vav3/Stat1/Itgav/Pik3r4/Fgfr1/Ap2a2/Atp6v0a1/Cdk5r1/Wasf2/Atp6v1a/Gga3/Atp6v1c1/Jak2/Pdgfa/Crk/Ctnnb1/Pdgfb/Atp6v1e1/Thbs1/Baiap2/Lamb1/Prkacb/Ppp2ca/Wwp1/Srf/Ubb/Grb2/Mef2a/Dnm1/Eps15/Stat5a/Tia1/Itga3/Mapkap1/Atp6v0c/Atp6v0e/Fosb/Elmo1/Sphk1/Dnal4/Atp6v1f/Polr2h/Pxn/Ptpn3/Fgfrl1/Itgb1/Itch/Dock7/Plcg1/Frs2/Spred1/Tcirg1/…
REACTOME_HOMOLOGY_DIRECTED_REPAIR	REACTOME_HOMOLOGY_DIRECTED_REPAIR	75	616034183939574	233390140730688	41216	2.26047e+07	1.55657e+06	1515	tags=45%, list=7%, signal=42%	Rfc4/Bard1/Pole/Rfc5/Gen1/Pold1/Eme1/Rpa1/Rfc3/Pole2/Polq/Parp2/Rad51c/Pold2/Rmi2/Rtel1/Xrcc3/Rpa3/Polh/Eme2/Wrn/Palb2/Parp1/Xrcc2/Rhno1/Rad50/Slx4/Ercc1/Mre11a/Xrcc1/Sumo2/Pole3/Rnf168/Spidr
THUM_SYSTOLIC_HEART_FAILURE_DN	THUM_SYSTOLIC_HEART_FAILURE_DN	187	-555017579368836	-175311175069209	444890	2.41316e+06	1.66171e+07	4695	tags=48%, list=23%, signal=37%	Ubn1/Strbp/Tmem59/Lmo7/Ints6/Scaf11/Agpat3/Epcam/Klf12/N4bp2l2/Pcbp2/Cflar/Cox15/Tulp4/Egln1/Gnrh1/Usp34/Fam126b/Ube3c/Smad4/Ppp1r9a/Zfp148/Zfp729a/Akap10/Mef2a/Mllt10/Chdh/Cul4a/Kmt5c/Zbtb48/Rbms1/Cpeb4/Ppfibp1/Rbm6/Zfp189/Zfp579/Slc38a1/Map4k4/Ttc3/Pitpnb/Acin1/Rnpc3/Thsd4/Dnajc16/Ecpas/Tanc1/Cln8/Polr3e/Plekha5/Gigyf2/Slc25a36/Rapgef2/Rhot1/Rbm5/Ncor1/Nktr/Tasor2/Kmt5b/Cep350/1700030J22Rik/Aka…
SONG_TARGETS_OF_IE86_CMV_PROTEIN	SONG_TARGETS_OF_IE86_CMV_PROTEIN	29	819311548435019	255273299230789	517316	2.77551e+07	1.91123e+07	785	tags=55%, list=4%, signal=53%	Pclaf/Tk1/Dnajc9/Bard1/Mybl2/Foxm1/Dhfr/Rpa1/Rfc3/Tmem106c/Ezh2/Rad51c/Ppih/Dck/Slc29a1/Casp3
WP_VEGFAVEGFR2_SIGNALING_PATHWAY	WP_VEGFAVEGFR2_SIGNALING_PATHWAY	386	-489630048755834	-158815254708042	582164	3.08985e+07	2.12768e+07	4272	tags=40%, list=21%, signal=32%	Farsb/Flt1/Mapk8/Napa/Rpl18a/Capzb/Prkca/Ctnna1/Nfatc1/Mapkapk2/Mov10/Eif3f/Amot/Stat1/Itgav/Nox4/Ubap2l/Inpp5k/Ncl/Ssr3/Anxa1/Ier5/Grsf1/Eif3d/Brd4/Crk/Ctnnb1/Eloa/Atp6v1e1/Rpl13a/Nfatc2/Acaca/Faf1/Ppp2ca/Acot9/Srf/Slc25a25/Grb2/Glud1/Rpl10a/Eps15/Usp10/Mapkap1/Dpm1/Mapkapk5/Zc3h15/Tmod1/Ern1/Herpud1/Dnajb4/Eif2ak3/Pxn/Itgb1/Itch/Plcg1/Frs2/Fam120a/Hgs/Epha2/Rock1/Ocrl/Eif4g1/Ocln/Map2k4/Taok2/B…
CHARAFE_BREAST_CANCER_LUMINAL_VS_BASAL_UP	CHARAFE_BREAST_CANCER_LUMINAL_VS_BASAL_UP	323	-502749209982558	-162194541275847	669871	3.51754e+07	2.42219e+07	4870	tags=45%, list=24%, signal=34%	Cers2/Abca3/Arf3/Rdh13/Ttc39a/Spata2l/Fam110b/Sfi1/Ubn1/Strbp/Crnkl1/Rab17/Serf2/Pla2g12a/Pcbp2/Luc7l3/Ddx42/Cybc1/Tmem268/Rsad1/Csnk1d/Ctnnd2/Large1/Cyb561/Npdc1/Cacna1d/Pbx1/Tgfb3/Zbtb42/Gga3/Thumpd1/Trps1/Mif4gd/D5Ertd579e/Gars/Gse1/Cacnb3/Foxa1/Zfp296/Adcy6/Rnf103/Gtf3c1/Secisbp2/Gprc5c/Chdh/Cers6/Trim3/Cish/Nectin2/Usp42/Arid2/Zfp444/Blnk/Vps72/Dnajc1/Pi4ka/Gata3/Rusc1/Frs2/Tada2b/Tgif2/Cyhr…
REACTOME_M_PHASE	REACTOME_M_PHASE	212	427362264413348	184704239198377	766148	3.98074e+07	2.74115e+07	2075	tags=29%, list=10%, signal=26%	Cenpm/Ska1/Cenpk/Cenph/Cenpu/Cenpp/Kif20a/Ndc1/Aaas/Cenpn/Nup93/Cenpq/Tubb6/Lmnb1/Nup85/Plk4/Cep192/Tuba1b/Tmpo/Tubg1/Cenpl/Nsl1/Hdac8/Ppp2r5d/Psmb9/Cep164/Tubb5/Cep152/Tubg2/Chmp6/Vrk2/Cep78/Haus6/Kif18a/Espl1/Tuba1c/Prkar2b/Prkaca/Cenpi/Cep41/Pcnt/Tubb2b/Cep72/Cenpo/Psmd13/Cdk5rap2/Nup62/Mcph1/Ncaph2/Tubb2a/Tubgcp2/Nup107/Nup133/Cenpj/Psmd9/Cep70/Nup155/Ube2d1/Cep135/Cep76/Cnep1r1
DELACROIX_RARG_BOUND_MEF	DELACROIX_RARG_BOUND_MEF	321	-499644884881016	-161211710921504	98203.6	5.02648e+07	3.46125e+07	4528	tags=41%, list=22%, signal=33%	Furin/Pik3r2/Pdlim7/Cpsf4/Zbp1/Ftl1/Dgat1/Ndfip1/Inf2/Msln/Clpp/Gas8/Map2k5/Loxl2/Wwtr1/Fcho2/Pcnx4/Ap2a2/Syt8/Tgfb3/Anxa1/Mrgprf/Me3/Fbln2/Rhobtb2/Sirt6/Rnd3/Rpl13a/Idh3b/Nvl/Rufy1/Lipe/Dnm1/Aox1/Rpl10a/Polr3h/Rnf139/Ampd2/Ctsb/Gprc5a/Kif5b/Phyhd1/Blnk/Cep95/Ctns/Rhod/Rarg/Tmem127/Osbpl2/Rhoq/Pitpnc1/Tcirg1/Ifi27/Tnfsf13/Ddx5/Dusp4/Pttg1ip/Cp/Tnfrsf12a/Atxn2/Ddx24/Junb/Dpp9/Ctsd/Usp6nl/Ptprs/Lam…
LEE_EARLY_T_LYMPHOCYTE_UP	LEE_EARLY_T_LYMPHOCYTE_UP	44	728969537312475	243704160177925	987781	5.02648e+07	3.46125e+07	682	tags=41%, list=3%, signal=40%	Pbk/Pclaf/Lrr1/Diaph3/Cenpu/Kif20a/Kif15/Ube2t/Kif14/Ada/Mcm10/Atad2/Gins1/Neil3/Fam72a/Cep128/Tubb5/Hmgb3
GENTILE_UV_HIGH_DOSE_DN	GENTILE_UV_HIGH_DOSE_DN	243	-525898923135089	-168536368007146	1.06868e+06	5.38265e+07	3.70651e+07	5010	tags=53%, list=25%, signal=40%	Lhfpl2/Clint1/Dusp5/Ddit4/Trappc8/Spen/Sfi1/Satb2/Rab1a/Ahdc1/Tnfaip3/Zfp217/Stx7/Tiparp/Ripk1/Eps8/Casp8/Ifngr2/Has2/Rab14/Rnf4/Bcar3/Rybp/Mcl1/Runx1/Rars/Nup153/Thumpd1/Cul1/Rnd3/Thbs1/Filip1l/Zfp729a/Ube2g1/Tnfrsf1a/Srf/Jmjd6/Elf4/Usp10/Pcgf3/Pom121/Rbms1/Dyrk1a/Atp2a2/Itga6/Nfya/Lsm14a/Map1b/Herpud1/Trip10/Uvrag/Phc2/Zfp623/Foxj3/Chtop/Adnp/Gne/Zfand5/Ncoa3/Pitpnb/Sec24b/Strn3/Amd1/Ssh1/Cstf3…
FERREIRA_EWINGS_SARCOMA_UNSTABLE_VS_STABLE_UP	FERREIRA_EWINGS_SARCOMA_UNSTABLE_VS_STABLE_UP	110	53414823819086	214938588417041	1.086e+06	5.41463e+07	3.72853e+07	1455	tags=32%, list=7%, signal=30%	Pclaf/Cenpk/Hmgn2/Cenpu/Chtf18/Ndc1/Dhfr/Kif15/Atad5/Ube2t/Mnd1/Arhgap11a/Parpbp/Lmnb1/Atad2/Pole2/Lsm5/Tmpo/Msh5/Pif1/Fancm/Pstpip1/Xrcc3/Rpa3/Kif18a/Espl1/Psip1/Dap3/Pag1/Ercc1/Spcs3/Kpna2/Pde4a/Snrpd1/Pigs
REACTOME_DNA_DOUBLE_STRAND_BREAK_REPAIR	REACTOME_DNA_DOUBLE_STRAND_BREAK_REPAIR	100	536768493793428	213526284010841	1.12149e+06	5.53568e+07	3.81189e+07	1515	tags=38%, list=7%, signal=35%	Rfc4/Bard1/Pole/Rfc5/Gen1/Pold1/Eme1/Rpa1/Rfc3/Pole2/Polq/Parp2/Rad51c/Eya2/Pold2/Rmi2/Tdp1/Rtel1/Xrcc3/Rpa3/Polh/Eme2/Wrn/Palb2/Parp1/Xrcc2/Rhno1/Rad50/Slx4/Ercc1/Mre11a/Kpna2/Xrcc1/Prkdc/Sumo2/Pole3/Rnf168/Spidr
ZHENG_FOXP3_TARGETS_IN_THYMUS_UP	ZHENG_FOXP3_TARGETS_IN_THYMUS_UP	179	-558360898430997	-176220497326394	1.42152e+06	6.94717e+07	4.78385e+07	5431	tags=54%, list=27%, signal=40%	C2cd5/Chd9/Nudcd3/Tmem64/Tox/Trim34a/Gphn/Slc35b3/L3mbtl3/Lrig1/Myo9a/Srsf2/B3gnt2/Lrch1/Fam8a1/Mbnl1/Cdk17/Abt1/Tnfaip3/Vcpkmt/Zfp217/Map3k1/Rapgef6/Fam76b/Elf1/Zc3hav1/Wnk1/Cd84/Arhgap5/Top1/Gdi2/Ibtk/Parl/Atp6v1a/Nup153/Cpe/Elk3/Ldlrad4/Kif3b/Trat1/Pip4k2a/Sesn1/Malt1/Itga6/Sec63/D16Ertd472e/Ifnar2/Ttc33/Ncoa3/Pak1ip1/Dennd5a/Strn3/Cited2/Naa30/Atp2b1/Cnot2/Dennd6a/Top2b/Ets1/Etnk1/Tcf12/Kat6b…
WP_MAPK_SIGNALING_PATHWAY	WP_MAPK_SIGNALING_PATHWAY	200	-542155256161182	-172046950980777	1.49208e+06	7.2205e+07	4.97206e+07	4426	tags=44%, list=22%, signal=35%	Pak2/Map3k1/Akt2/Nfatc3/Fgf21/Mapk8/Prkca/Map2k5/Nfatc1/Mapkapk2/Nf1/Traf2/Map3k7/Fgfr1/Cacna1d/Tgfb3/Max/Pdgfa/Ptprr/Crk/Pdgfb/Ppm1b/Cacnb3/Prkacb/Tnfrsf1a/Srf/Grb2/Lamtor3/Mapkapk5/Mras/Sos1/Dusp4/Braf/Gna12/Dusp2/Tnf/Map4k4/Taok1/Map2k4/Taok2/Tab2/Akt3/Rap1b/Ikbkg/Rela/Map3k11/Flnc/Relb/Nras/Rac2/Rapgef2/Flna/Ikbkb/Kras/Fos/Rasa1/Ppp3ca/Rras/Map4k3/Ppp3cb/Map3k2/Daxx/Nfkb1/Pla2g4b/Mapkapk3/Map…
ONDER_CDH1_TARGETS_2_DN	ONDER_CDH1_TARGETS_2_DN	381	-488607580116806	-158427940134746	1.54616e+06	7.40957e+07	5.10226e+07	2870	tags=31%, list=14%, signal=27%	Gprc5a/Fermt1/Itga6/Slc12a8/Mtus1/Rhod/Cd1d1/Xdh/Herc6/Plk2/Ptpn3/Pitpnc1/Ptafr/Lima1/Igsf3/Erbb3/Sdc1/Plxnb1/Krt17/Ehf/P3h2/Elmo3/Hook1/Slc31a2/Tmem40/Epb41l4b/Ifih1/Myo1e/Ano1/Dmd/Cobll1/St14/Itgb4/Tmem132a/Edn1/Adam8/Slc20a2/Krt14/C3/Jup/Agrn/Nbeal2/Susd6/Fos/Birc3/Ampd3/Arhgef5/Pkp3/Bdkrb2/Flrt3/Slc3a2/Pthlh/St6gal1/Ripk4/Klk7/Csf2/Oas3/Lamb3/Ptprf/Vdr/Itga2/F11r/Mtss1/Efna1/Artn/Cd44/Slc7a5/…
MORI_EMU_MYC_LYMPHOMA_BY_ONSET_TIME_UP	MORI_EMU_MYC_LYMPHOMA_BY_ONSET_TIME_UP	94	561380790640369	21646762275065	1.75167e+06	8.31367e+07	5.72483e+07	1958	tags=40%, list=10%, signal=37%	Pclaf/Lig1/Cenpn/Mms22l/Rfc3/Prim2/Pidd1/Mdm1/Mutyh/Fancm/Lsm6/Dck/Lgals9/Elovl6/Mthfd1/Agk/Ptgr1/Rbmx/Shmt1/Cenpo/Cbx2/Med9/Akap12/Zbed3/Poc1b/Sumo2/Ino80e/Faap24/Trib2/Dnaaf2/Smpd4/Myb/Topbp1/Hprt/Blmh/Pde2a/Sephs1/Ssrp1
KEGG_MAPK_SIGNALING_PATHWAY	KEGG_MAPK_SIGNALING_PATHWAY	213	-53666118965253	-170870149377667	1.94101e+06	9.12462e+07	6.28324e+06	4426	tags=43%, list=22%, signal=34%	Pak2/Pla2g12a/Map3k1/Akt2/Fgf21/Mapk8/Prkca/Map2k5/Mapkapk2/Nf1/Traf2/Map3k7/Fgfr1/Cacna1d/Tgfb3/Max/Pdgfa/Ptprr/Crk/Pdgfb/Ppm1b/Nfatc2/Cacnb3/Prkacb/Tnfrsf1a/Srf/Prkx/Grb2/Lamtor3/Mapkapk5/Mras/Sos1/Dusp4/Braf/Gna12/Dusp2/Tnf/Map4k4/Taok1/Map2k4/Taok2/Tab2/Akt3/Rap1b/Ikbkg/Rela/Map3k11/Flnc/Relb/Nras/Rac2/Rapgef2/Flna/Ikbkb/Kras/Fos/Rasa1/Ppp3ca/Rras/Map4k3/Ppp3cb/Map3k2/Daxx/Nfkb1/Pla2g4b/Mapka…
LE_EGR2_TARGETS_UP	LE_EGR2_TARGETS_UP	62	640069257431373	231042315950126	2.17069e+06	1.01081e+08	6.96044e+07	1229	tags=44%, list=6%, signal=41%	Pclaf/Tcf19/Kif22/Dnajc9/Rfc5/Kif20a/Cip2a/Ube2t/Tubb6/Lmnb1/Fignl1/Plk4/Nt5dc2/Csrp2/Ezh2/Pspc1/Id2/Trim59/Cotl1/Iqgap3/Lsm2/Rpa3/Tnfaip8/Rbm3/Tmx2/Kpna2/Cuedc2
BILD_CTNNB1_ONCOGENIC_SIGNATURE	BILD_CTNNB1_ONCOGENIC_SIGNATURE	70	-672439688729424	-19377874248027	2.40556e+06	1.1097e+08	7.64146e+07	4479	tags=66%, list=22%, signal=51%	Tnfaip3/Scaf11/Elf1/Fgd6/Tmcc1/Top1/Zmat3/Kazn/Taf1d/Bod1l/Arl5a/Secisbp2/Mapkap1/Atrx/Fermt1/Rbm25/Fam120a/Med31/Fryl/Nemf/Ncoa3/Zfp703/Runx2/Cln8/Trim14/Plekha1/Dhx36/Ddr2/Ythdc1/Qk/Pnisr/Pik3c2a/Ash1l/Fbxo11/Larp4b/Abi2/Pthlh/Thoc2/Khnyn/Ddx52/Eprs/Foxq1/Smg1/Washc4/Kdm4b/Il1a
KEGG_DNA_REPLICATION	KEGG_DNA_REPLICATION	23	8548682843653	24666345917939	2.47031e+06	1.12903e+08	7.77451e+06	744	tags=61%, list=4%, signal=59%	Lig1/Rfc4/Pole/Rfc5/Pold1/Rpa1/Rfc3/Pole2/Rnaseh2b/Prim2/Pold2/Rnaseh2c/Rpa3/Rnaseh2a
KIM_WT1_TARGETS_UP	KIM_WT1_TARGETS_UP	195	-544525964959972	-172717719038304	2.57219e+06	1.1648e+07	8.02087e+07	4982	tags=51%, list=25%, signal=39%	B3gnt2/Dusp5/Litaf/Srsf5/Nab1/Iqcg/Spata2l/Sf1/Kctd5/Map2k3/Rai14/Cdk17/Tnfaip3/Fosl1/Rab15/Areg/Ifngr2/Nfatc1/Snai2/Wwtr1/Csnk1d/Mapk1ip1l/Tmc6/Utp3/Pdgfa/Traf3/Maff/Rnd3/Thbs1/Baiap2/Glipr1/Srf/Cald1/Cers6/Npc1/Tnfaip1/Sphk1/Atg101/Zyx/Foxc1/Bahd1/Epha2/Pdlim5/Tnfrsf12a/Chd7/Gtf2ird1/Baz1a/Junb/Pitpnb/Krt17/Dapk3/Otud4/Atp2b1/Klf10/Myo1e/Flnc/Relb/Tns3/Ets1/Smad3/Actn1/Tet3/Ranbp2/Arid5b/Phlpp2…
NGUYEN_NOTCH1_TARGETS_DN	NGUYEN_NOTCH1_TARGETS_DN	74	-666235947863078	-193910301175113	3.09782e+06	1.39008e+08	9.57211e+07	2620	tags=50%, list=13%, signal=44%	Herpud1/Nop2/Serpinh1/Col7a1/Ring1/Gtf2i/Klf10/Myo1e/Zfp282/Ercc5/Basp1/Mthfd2/Ext1/Daxx/Lama5/Slc12a4/Itga2/Psme4/Igf1r/Tars/Srpk2/Tfap2a/Rev3l/Ell2/Brd2/Trio/Trip12/Huwe1/Klf5/Stc2/Myc/Ubr4/Slc20a1/Ptgs2/Ets2/Gadd45b/Klf4
REACTOME_DISEASES_OF_SIGNAL_TRANSDUCTION_BY_GROWTH_FACTOR_RECEPTORS_AND_SECOND_MESSENGERS	REACTOME_DISEASES_OF_SIGNAL_TRANSDUCTION_BY_GROWTH_FACTOR_RECEPTORS_AND_SECOND_MESSENGERS	343	-487871730428293	-157677449341447	3.2741e+06	1.45594e+08	1.00257e+08	5704	tags=47%, list=28%, signal=34%	Creb1/Psenen/Cux1/Csk/Fgfr1op2/Psmb1/Rac1/Psen1/Uba52/Polr2b/Pebp1/Camk2d/Psmc1/Egfr/Akt1/Psmc5/Pdpk1/Psmc6/Psmc2/Kl/Psmd10/Fxr1/Psmd8/Psmf1/Flt3/Casp9/Ptpn11/Rps27a/Dusp9/Pik3r2/Gab2/Tln1/Akt2/Kremen1/Tsc2/Psmd7/Areg/Snw1/Zc3hav1/Trip11/Shoc2/Nf1/Rhog/Neurl1b/Stat1/Nox4/Fgfr1/Clcn6/Sel1l/Erlin2/Zfyve9/Spred3/Jak2/Pdgfa/Cul1/Hdac6/Ctnnb1/Smad4/Pdgfb/Trat1/Vwf/Trak1/Ppp2ca/Ubb/Grb2/Stat5a/Mapkap1/…
REACTOME_DNA_REPLICATION	REACTOME_DNA_REPLICATION	81	583031895899774	226185475654842	3.99399e+06	1.76021e+08	1.21209e+08	1456	tags=28%, list=7%, signal=26%	Lig1/Rfc4/Pole/Rfc5/Pold1/Rpa1/Rfc3/Mcm10/Pole2/Gins1/Prim2/Pold2/Gins4/Skp2/Orc1/Psmb9/Rpa3/Orc6/Orc5/Orc2/Psmd13/Gins3/Pole3
PILON_KLF1_TARGETS_UP	PILON_KLF1_TARGETS_UP	400	-472016284397965	-153226399498033	4.30883e+06	1.88006e+08	1.29462e+08	4298	tags=37%, list=21%, signal=30%	Csnk1g1/Asap1/Tbxas1/Flt1/Arfgap2/Snx14/Hmg20a/Ahsg/Clk2/Lhfp/Loxl2/Shoc2/Amot/Med13/Cfb/Nudcd1/Rars/Slc44a1/Mt1/Ciapin1/Pbx1/Pign/Gtf2ird2/Tbk1/Dhx57/Ank/Apoa1/Col18a1/Gas2l1/Kif3b/Vwf/Foxp2/Mzt1/Cald1/Dnm1l/Ryk/Lpl/Tspan7/Eps15/Rbp1/Rbms1/Rab6a/Cpeb4/Pan3/Ptar1/Tead1/Setdb1/Dnajb4/Srek1ip1/C8g/Eif2ak1/Serpinh1/Zfp266/Mkrn1/Tada2b/Igsf3/Fryl/Luc7l2/Zfand5/Cyld/Irs2/Mier1/Napg/Wdr43/Bcar1/Zfr/Pkd…
PUJANA_BRCA_CENTERED_NETWORK	PUJANA_BRCA_CENTERED_NETWORK	70	612226528873913	229162316257853	4.34212e+06	1.88006e+08	1.29462e+08	1052	tags=36%, list=5%, signal=34%	Rfc4/Pole/Mybl2/Dhfr/Rpa1/Rfc3/Ttf2/Lmnb1/Gins1/Tmpo/Ezh2/Rad51c/Rnaseh2b/Dnmt1/Skp2/Dek/Dut/Znhit3/Espl1/Cnot9/Rad54l/Psip1/Kifc5b/Nemp1/Mre11a
ZHOU_INFLAMMATORY_RESPONSE_LPS_UP	ZHOU_INFLAMMATORY_RESPONSE_LPS_UP	269	-509479905336758	-163931849914878	4.41402e+06	1.89458e+08	1.30461e+08	4702	tags=38%, list=23%, signal=30%	Mx1/Map2k3/Agbl5/Tlr2/Catsper2/Pxdn/Car13/Zc3h12c/N4bp2l2/Ripk1/Fosl1/Kremen1/Mri1/Zc3hav1/Ddx42/Slfn5/Cxcl1/Nox4/Irf6/Nedd4l/Zc3h12a/Ddx6/Maff/Smad4/Helz2/Vwf/Foxp2/Stat5a/Sema6a/Usf3/Irak2/Herc6/Trip10/Oas2/Upb1/B4galt1/Slc26a9/Pdlim5/Tnf/Dync2h1/Dennd5a/Mob3a/Oasl1/Adam17/Atp2b1/Srcap/Ifih1/Rela/Relb/Slc1a2/Edn1/Jag1/Rapgef2/Ddr2/Oas1g/Htt/Tec/Nampt/Isg15/Epb41l5/Nfkb1/Btbd9/Oas3/Zbtb10/Raph1/…
CHARAFE_BREAST_CANCER_LUMINAL_VS_MESENCHYMAL_UP	CHARAFE_BREAST_CANCER_LUMINAL_VS_MESENCHYMAL_UP	387	-47945414026778	-155528677478639	4.51774e+06	1.92238e+08	1.32375e+07	5833	tags=47%, list=29%, signal=34%	Tmem45b/Crabp2/Myo5c/Dlg3/Gpr160/Marveld3/Efna4/Ppcs/Tspan1/Rab5b/Gpr157/Muc1/Aldh4a1/Ulk3/Ppdpf/Macc1/Sptlc2/Camsap3/Sympk/Frat2/Shank2/Tmbim6/Mgat4a/Nol3/Rabep2/Bik/Wfs1/St6galnac2/4933434E20Rik/Crip1/Arf3/Ttc39a/Spata2l/Sfi1/Cldn7/Dennd2d/Rab17/Plekha6/Prr15l/Serf2/Epcam/Pla2g12a/Tmem125/Cadps2/Arfgap2/Chmp4c/Cnnm4/Fam214a/Tmem183a/Tmem268/Tmbim4/Ssbp2/Vav3/Ctnnd2/Irf6/Mylip/Rab25/Cyb561/Npdc1…
GARY_CD5_TARGETS_UP	GARY_CD5_TARGETS_UP	415	-473942635330458	-154077954653893	493063	2.08013e+08	1.43239e+07	4581	tags=43%, list=23%, signal=34%	Sf3a2/Ints6/Was/Cnot3/Tnfaip3/Lrrc41/Vldlr/Ube2r2/Tln1/Tpm4/Asap1/Spic/Gramd1a/Wbp2/Lhfp/Ubxn6/Ctnna1/Wnk1/Pdk1/Nf1/Slc7a11/Stat1/Mylip/Tmc6/Mink1/Usf1/Spop/Erlin2/Wasf2/Pacs1/Ltn1/Vmp1/Stx16/Slc39a9/Grk2/Wdr33/Klhdc2/Mif4gd/Rpl13a/Gars/Pja2/Tnip2/Pan2/Trak1/Cystm1/Mef2a/Styxl1/Amfr/Desi2/Serinc3/Btbd7/Hcfc1r1/Pold4/Micu1/Poldip3/Mkrn1/Braf/Wipf1/Bnip3l/Zfp867/Pi4kb/Ttc3/Taok1/Ncoa3/Junb/Wwox/Uac…
BLANCO_MELO_HUMAN_PARAINFLUENZA_VIRUS_3_INFECTION_A594_CELLS_UP	BLANCO_MELO_HUMAN_PARAINFLUENZA_VIRUS_3_INFECTION_A594_CELLS_UP	175	-551498082427471	-173941991691598	5.25482e+06	2.19812e+08	1.51363e+07	3871	tags=43%, list=19%, signal=35%	Stat1/Phlda1/Mcl1/Cfb/Ddx60/B2m/Sp140/Jak2/H2-Q10/Tlr3/Sp110/Helz2/Samd9l/Rsad2/Glipr1/H2-Q2/Xdh/Ifi205/Herc6/Oas2/Eif2ak2/H2-D1/Cd274/Bst2/Tdrd7/Shfl/Trim12c/Hyou1/Uba7/Wars/Runx2/Oasl1/Ifih1/Xaf1/Trim14/Parp9/Oas1g/Birc3/Parp14/Podxl/Oas3/Gbp3/Itga2/H2-M3/Znfx1/Oas1a/Zeb2/Trim25/Stat2/H2-T23/Traf1/Mxd1/Hk2/Gbp2/Cdcp1/Rtp4/Irf7/Usp18/Ifi44/Mx2/Nlrc5/Ifit3/Ddx58/Klf6/Parp10/Creb5/Lamc2/Irf9/Gbp2b…
PUJANA_BREAST_CANCER_WITH_BRCA1_MUTATED_UP	PUJANA_BREAST_CANCER_WITH_BRCA1_MUTATED_UP	30	78120320716806	244889446202794	5.40602e+06	2.24236e+08	1.5441e+08	1052	tags=50%, list=5%, signal=47%	Rfc4/Mybl2/Foxm1/Rpa1/Stmn1/Rfc3/Ttf2/Ezh2/Dnmt1/Skp2/Dek/Exosc8/Cnot9/Rad54l/Mre11a
REACTOME_CELL_CYCLE_CHECKPOINTS	REACTOME_CELL_CYCLE_CHECKPOINTS	142	474136424990098	199512412822641	5.64102e+06	2.32034e+08	1.5978e+08	1116	tags=23%, list=6%, signal=21%	Cenpm/Ska1/Rfc4/Cenpk/Bard1/Cenph/Cenpu/Cenpp/Rfc5/Rpa1/Cenpn/Rfc3/Cenpq/Mcm10/Nup85/Cenpl/Rmi2/Nsl1/Orc1/Ppp2r5d/Psmb9/Rpa3/Wrn/Kif18a/Rhno1/Orc6/Rad50/Cenpi/Orc5/Cenpo/Mre11a/Orc2
IKEDA_MIR30_TARGETS_UP	IKEDA_MIR30_TARGETS_UP	108	-605391165065912	-183985413861824	5.88164e+06	2.39932e+08	1.65218e+08	5430	tags=62%, list=27%, signal=46%	Galnt7/Chd9/Wdr44/Nfib/Pdcd10/Lrrc17/Ube2d2a/Rap2c/Wdr7/Rai14/Ube2v2/Fndc3a/Csnk1g1/Asap1/Papola/Scaf4/Ssbp2/Large1/Ier5/Usp34/Slc4a7/Pip4k2a/Slc6a6/Cpeb4/Elmo1/Pi4k2b/B4galt5/Map4k4/Taok1/Irs2/Nedd4/Ell/Lrrc8d/Xpr1/Nfat5/Atp2b1/Hic2/Dmd/Ddx46/Arid4b/Kdm3a/Clock/Actn1/Kras/Nrbf2/Rasa1/Tbc1d15/Sppl3/Gna13/Raph1/Maml1/Jun/Ppp1r12a/Ppfia1/Acvr1/Gtf2h1/Cast/Rnf44/Arhgef6/Peli1/Epc2/Socs6/Fndc3b/Nrip1…
WP_DNA_REPAIR_PATHWAYS_FULL_NETWORK	WP_DNA_REPAIR_PATHWAYS_FULL_NETWORK	89	561319381305025	22062924539855	6.00649e+06	2.43017e+08	1.67342e+08	1593	tags=42%, list=8%, signal=38%	Lig1/Rfc4/Rad54b/Pole/Rfc5/Pold1/Rpa1/Rfc3/Pole2/Neil3/Parp2/Rad51c/Pold2/Fancl/Mutyh/Fancm/Mpg/Rpa3/Polh/Gtf2h4/Wrn/Palb2/Parp1/Ogg1/Msh6/Rad50/Ercc1/Mre11a/Pms2/Fancg/Hmgb1/Xrcc1/Prkdc/Faap24/Pole3/Fancb/Fancf
REACTOME_HEME_SIGNALING	REACTOME_HEME_SIGNALING	44	-72828031340119	-197221397002712	706664	2.83585e+08	1.95278e+08	3448	tags=59%, list=17%, signal=49%	Med1/Apoa1/Helz2/Crtc3/Tgs1/Rai1/Rxra/Arntl/Hba-a2/Crtc2/Tlr4/Clock/Ncor1/Ncoa1/Tbl1x/Mef2d/Bach1/Ncoa2/Hba-a1/Ncoa6/Mafk/Crebbp/Nrip1/Ly96/Hmox1/Nr1d1
GAL_LEUKEMIC_STEM_CELL_DN	GAL_LEUKEMIC_STEM_CELL_DN	154	457832739322481	197416285005143	7.48523e+06	2.9796e+08	2.05177e+08	2414	tags=27%, list=12%, signal=24%	Asf1b/Cenpm/Pclaf/Lig1/Kif20a/Dhfr/Cxcr3/Shcbp1/Lmnb1/Cep112/Galnt12/Fntb/Orc1/Trac/Megf6/Dlx4/Lrrc49/Palb2/Espl1/Lyz2/Ifi30/Larp7/Acaa2/Kifc5b/Tubb2b/Mmp9/Cd38/Apool/Car12/Gm2a/Ccl5/Osgin2/Ap1s1/Tpi1/Casp1/Pola2/Lgals1/Cxcl2/Mospd3/Igfbp7/Homer3/Tymp
REACTOME_RRNA_PROCESSING	REACTOME_RRNA_PROCESSING	194	-537865406944464	-170361245534911	7.8489e+06	3.09937e+08	2.13424e+08	6596	tags=70%, list=33%, signal=48%	Rplp2/Rpl21/Rpl6/Rps26/Rps17/Rpl30/Rpl5/Rps11/Exosc1/Rpl36a/Pwp2/Rps3a1/Rpl29/Rplp0/Rpl19/Exosc10/Bms1/Rplp1/Rpl27/Rcl1/Utp11/Bysl/Wdr46/Rpl37a/Rpl14/Rpl28/Uba52/Mtrex/Rpl23/Mphosph6/Rpl7a/Rps15/Rpl36al/Pno1/Rpl7/Krr1/Nol12/Rpl27a/Rps9/Mterf4/Rpl35a/Rpl15/Rps10/Rrp1/Rps28/Trmt112/Rpl8/Rps19/Prorp/Riok1/Rps27a/Rps6/Fbl/Rpl24/Rps23/Rps24/Rpl18/Rps5/Nop58/Rps15a/Rpl17/Rpl36/Rrp36/Gar1/Rps14/Rps20/Rp…
REACTOME_CHROMATIN_MODIFYING_ENZYMES	REACTOME_CHROMATIN_MODIFYING_ENZYMES	189	-543249099230461	-171777365816518	7.98819e+06	3.12934e+07	2.15488e+08	4167	tags=51%, list=21%, signal=41%	Kat14/Trrap/Elp2/Setd1b/Aebp2/Tada3/Brms1/Kat7/Smarcc1/Kdm2b/Morf4l1/Atf7ip/Padi2/Ogt/Mrgbp/Zzz3/Jak2/Epc1/Setd6/Taf5l/Padi4/Phf20/Sgf29/Jmjd6/Kmt5c/Kansl1/Arid2/Vps72/Setdb1/Ncor2/Kdm5d/Kdm5c/Tada2b/Mta2/Ehmt1/Nsd1/Chd3/Hdac10/Kdm1a/Pbrm1/Msl1/Rela/Suds3/Rest/Gatad2a/Brpf1/Dnmt3a/Msl2/Kat2a/Arid1b/Phf21a/Kansl2/Atxn7l3/Arid4b/Kdm3a/Clock/Kat6b/Ncor1/Ncoa1/Arid5b/Kansl3/Kdm2a/Kmt5b/Tbl1x/Rcor1/Nf…
KEGG_PATHWAYS_IN_CANCER	KEGG_PATHWAYS_IN_CANCER	254	-510549983763584	-163932441973397	8.76539e+06	3.40677e+08	2.34591e+08	4216	tags=39%, list=21%, signal=31%	Fgf21/Casp8/Mapk8/Prkca/Ctnna1/Egln1/Traf2/Pld1/Wnt9a/Stat1/Itgav/Fgfr1/Runx1/Tcf7l1/Tgfb3/Max/Pdgfa/Traf3/Crk/Ctnnb1/Smad4/Pdgfb/Lamb1/Grb2/Stat5a/Wnt7b/Slc2a1/Itga3/Stk36/Itga6/Wnt4/Pten/Csf1r/Itgb1/Plcg1/Sos1/Dvl2/Braf/Pias4/Rxra/Akt3/Dapk3/Ikbkg/Lamc1/Abl1/Ccdc6/Rela/Apc/Nras/Smad2/Rac2/Egln2/Ets1/Smad3/Plcg2/Jup/Stat3/Bcr/Ikbkb/Dvl3/Itga2b/Kras/Fos/Birc3/Ncoa4/Nfkb1/Nfkbia/Lama5/Gsk3b/Ctbp2/…
SARRIO_EPITHELIAL_MESENCHYMAL_TRANSITION_DN	SARRIO_EPITHELIAL_MESENCHYMAL_TRANSITION_DN	122	-588070043116964	-180459738504331	9.06275e+06	3.49482e+08	2.40655e+08	4598	tags=49%, list=23%, signal=38%	Tmem59/Ifitm3/Zfp608/Creg1/Tnfaip3/Rpl37/Capzb/Cxcl1/Vav3/Irf6/Cfb/Dsc2/Ifngr1/Sesn1/Cald1/Glud1/Trim29/Ifi205/Pten/Bnip3l/Plxnb1/Dlg5/Ctsd/Cited2/Snd1/Mvp/Polr3e/Bcl6/Krt14/Stat3/Trp53inp1/Thbs3/Fos/Birc3/Eif4b/Nfkbia/Tsc22d3/Krt19/F11r/Efna1/Scpep1/Fxyd3/Btg1/Cdh1/Tut7/Eef2/Gbp2/Nfil3/Gem/Ifi44/Krt16/Sat1/Klf6/Dst/Pnrc1/Fosl2/Dsp/Fbxo32/Atf3/Anxa8
DAZARD_UV_RESPONSE_CLUSTER_G6	DAZARD_UV_RESPONSE_CLUSTER_G6	119	-596275292571237	-182550725734025	9.27532e+06	3.54907e+08	2.4439e+08	4429	tags=61%, list=22%, signal=48%	Rnf13/Vldlr/Fndc3a/Naa20/Casp8/Xpa/Adgrl2/Bcl7a/Shoc2/Ssbp2/Fnbp1l/Vps13b/Spop/Zzz3/Cul1/Mtus1/Lsm14a/Dop1a/Ubl3/Pip4k2b/Fryl/Rbpj/Creb3l2/Rrs1/Gne/Baz1a/Suco/Insig2/Abl1/Otud4/Atp2b1/Mbd2/Usp24/Igf2bp3/Cnot2/Smad3/Sp3/Slc25a36/Kat6b/Adcy9/Qk/Fat1/Mecp2/Nfkb1/Ubr5/Fyn/Ctbp2/Edrf1/Tle4/Ago2/Pikfyve/Ppp1r12a/Togaram1/Rabgap1l/Mast4/Foxo3/Kat6a/Zfp638/Rev3l/Zfp451/Foxo1/Cdyl/Phf3/Clasp1/Wwc1/Jarid2/…
TARTE_PLASMA_CELL_VS_PLASMABLAST_DN	TARTE_PLASMA_CELL_VS_PLASMABLAST_DN	254	386534614641646	175284888211357	9.38392e+06	3.563e+08	2.4535e+08	1381	tags=19%, list=7%, signal=18%	Pclaf/Troap/Kif22/Rfc4/Psmc3ip/Trip13/Foxm1/Dhfr/Kif14/Rpa1/Tmem97/Rfc3/Dhcr24/Lmnb1/Stil/Gins1/Plk4/Tmpo/Prps2/Tubg1/Ezh2/Ldlr/Pold2/Fdft1/Ebp/Tfrc/Orc1/Dut/Mycbp/Dtymk/Mthfd1/Cbx3/Espl1/Ifi30/Mrpl23/Fdps/Fh1/Kifc5b/Ppif/Oat/Idh2/Fabp5/Zmat2/Arhgdib/Kpna2/Prkdc/Sumo2/Cbx5
ODONNELL_TFRC_TARGETS_DN	ODONNELL_TFRC_TARGETS_DN	71	598523170400586	224383457249528	9.50286e+06	3.58062e+08	2.46563e+08	564	tags=31%, list=3%, signal=30%	Kif4/Rad54b/Diaph3/Mybl2/Kif20a/Foxm1/Depdc1a/Kif14/4930579G24Rik/Mnd1/Arhgap11a/Shcbp1/Pole2/Plk4/Fam72a/Tubd1/Depdc1b/Tfrc/Nrtn/Fkbp5/Tmem107/Zfand4
PHONG_TNF_RESPONSE_NOT_VIA_P38	PHONG_TNF_RESPONSE_NOT_VIA_P38	325	-489532016557586	-158026453564703	974892	3.62956e+08	2.49933e+08	3554	tags=35%, list=18%, signal=30%	Amotl2/Ier5/Traf3/H2-Q10/Ripk2/Trappc4/Zfp729a/Tnip2/Arntl2/Hspb8/Ifngr1/H2-Q2/Cald1/Gprc5c/Tank/Creb3/Gprc5a/Mtus1/H2-M2/Ifnar2/Trip10/Sh3bp4/Mphosph10/Phactr4/Uvrag/Epha2/Ivns1abp/Pdlim5/H2-D1/Igsf3/B4galt5/Irf2/Cyld/Irs2/Dennd5a/Hyou1/Clk4/Srpk1/Adarb1/Ppme1/Relb/Cnot2/Tmem132a/Rac2/Tnip1/Ets1/Ece1/Smad3/Plekha5/Rapgef2/Col6a1/Birc3/Arid5b/Sgk1/Optn/Ampd3/Shb/Nfkb1/Nfkbia/Sertad2/Csf2/Myh9/Zbt…
REACTOME_HOMOLOGOUS_DNA_PAIRING_AND_STRAND_EXCHANGE	REACTOME_HOMOLOGOUS_DNA_PAIRING_AND_STRAND_EXCHANGE	28	788052115999703	243002002068999	9.79914e+06	3.62956e+08	2.49933e+08	1052	tags=54%, list=5%, signal=51%	Rfc4/Bard1/Rfc5/Rpa1/Rfc3/Rad51c/Rmi2/Xrcc3/Rpa3/Wrn/Palb2/Xrcc2/Rhno1/Rad50/Mre11a
WILCOX_RESPONSE_TO_PROGESTERONE_UP	WILCOX_RESPONSE_TO_PROGESTERONE_UP	109	514153839257699	208135470452447	9.85333e+06	3.62956e+08	2.49933e+08	1042	tags=29%, list=5%, signal=28%	Pbk/Pclaf/Kif4/Tk1/Cenpu/Kif20a/Cyp51/Cenpn/Tmem97/Mvk/Cenpq/Shcbp1/Ttf2/Fads1/Ldlr/Fads2/Fdft1/Ebp/Idi1/Insig1/Lipg/Smpdl3b/Mdm1/Hmgn3/Dhcr7/Elovl6/Dlx4/Bbs7/Fdps/Shmt1/Evi2a/Nsdhl
WINNEPENNINCKX_MELANOMA_METASTASIS_UP	WINNEPENNINCKX_MELANOMA_METASTASIS_UP	101	524841421839762	210757863999218	1.21533e+07	4.44362e+08	3.05989e+08	1482	tags=31%, list=7%, signal=29%	Pclaf/Tk1/Rfc4/Psmc3ip/Rfc5/Dhfr/Ube2t/Cenpn/Parpbp/Shcbp1/Zfp367/Atad2/Neil3/Prim2/Msantd3/Nans/Plekhg2/Dtymk/Rpa3/Rbmx/Fam98a/Fam216a/Ogg1/Rad54l/Msh6/Gemin6/Donson/Kpna2/Kirrel/1110038F14Rik/Mrps16
REACTOME_EUKARYOTIC_TRANSLATION_INITIATION	REACTOME_EUKARYOTIC_TRANSLATION_INITIATION	114	-59752203564663	-182230708473066	1.22586e+07	4.44915e+08	3.0637e+08	6596	tags=78%, list=33%, signal=53%	Rplp2/Rpl21/Rpl6/Rps26/Eif3h/Rps17/Eif4e/Rpl30/Rpl5/Rps11/Rpl36a/Rps3a1/Rpl29/Rplp0/Rpl19/Eif3k/Rplp1/Rpl27/Eif2b3/Eif4h/Eif3e/Rpl37a/Rpl14/Eif4a1/Rpl28/Uba52/Rpl23/Rpl7a/Rps15/Rpl36al/Eif3m/Rpl7/Rpl27a/Rps9/Rpl35a/Rpl15/Rps10/Rps28/Rpl8/Rps19/Rps27a/Rps6/Rpl24/Rps23/Eif3j2/Rps24/Rpl18/Rps5/Eif3g/Rps15a/Rpl17/Rpl36/Rps14/Rps20/Rpl26/Rpl32/Rps2/Rpl37/Rpl4/Eif5/Rpl18a/Rpl9/Eif3f/Rps27/Rpl34/Rpl13/R…
ZHENG_BOUND_BY_FOXP3	ZHENG_BOUND_BY_FOXP3	419	-468235865914223	-152194635608593	1.50701e+07	5.42964e+08	3.73887e+08	4550	tags=39%, list=22%, signal=31%	Cdk17/Zfp608/Abt1/Tnfaip3/Vcpkmt/Zfp217/Map3k1/Rapgef6/Fam76b/Rpl37/Snx14/Rasa3/Hmg20a/Elf1/Macf1/Zc3hav1/Wdr35/Amot/Etv3/Nsmaf/Cc2d2a/Llph/Arhgap5/D6Wsu163e/Gdi2/Ibtk/Foxp1/Utp3/Vgll4/Anxa1/Gtdc1/Nup153/Cpe/Ank/Elk3/Cr1l/Ldlrad4/Trat1/Vwf/Ifngr1/Pip4k2a/Sesn1/Malt1/Znrf1/Gpd2/Usf3/Fermt1/Elmo1/Itga6/Zfp715/D16Ertd472e/Gata3/Ifnar2/Tnrc6b/Syne2/Plcg1/Frs2/Wipf1/Irf2/Map4k4/Nus1/Shtn1/Ncoa3/Chd7/S…
BROWNE_HCMV_INFECTION_14HR_UP	BROWNE_HCMV_INFECTION_14HR_UP	128	-574651675293759	-177278243747574	1.58458e+07	5.66774e+08	3.90283e+07	5099	tags=55%, list=25%, signal=42%	M6pr/Clint1/Atf2/Upf2/Gla/Ubn1/Alas1/H2-Q7/Nfatc3/Prpf3/Luc7l3/Brms1/Slc39a14/Eif4a3/Top1/Nxf1/Ccdc93/Max/Atp6v1c1/Thumpd1/Med1/Hyal2/Taf1a/H2-Q10/Prpf4b/Eif4ebp3/H2-Q2/Cers6/Jmjd6/Pot1a/Zfp799/Ifi205/Polr2h/Herpud1/Syne2/Zfp266/Marcksl1/H2-D1/Safb2/Apoe/Baz1a/Timm44/Amd1/Hinfp/Upf1/Smg7/Zfp143/Uspl1/Mndal/Synj1/Ddx3x/Rpia/Ppp2r2a/Fos/Adnp2/Gapvd1/Fmo1/Tsc22d3/H2-M3/Ip6k1/Ppfia1/Tars/Atp6v0b/Slc7…
CHIANG_LIVER_CANCER_SUBCLASS_PROLIFERATION_UP	CHIANG_LIVER_CANCER_SUBCLASS_PROLIFERATION_UP	107	507289083589395	204006160181263	1.611e+07	5.72079e+08	3.93936e+08	980	tags=25%, list=5%, signal=24%	Pbk/Kif4/Ska1/Rfc4/Cenpk/Bard1/Trip13/Kif20a/Foxm1/Depdc1a/Kif14/Shcbp1/Ttf2/Lmnb1/Nt5dc2/Ezh2/Asrgl1/Afp/Rmi2/Depdc1b/Ckap4/Arhgap18/Orc6/Tmem51/Mmp9/Pag1/Slc7a7
WHITFIELD_CELL_CYCLE_G2	WHITFIELD_CELL_CYCLE_G2	109	507723320861411	205532321609686	1.63152e+07	5.75228e+08	3.96104e+08	1495	tags=35%, list=7%, signal=32%	Kif22/Arhgef39/Cip2a/Gas2l3/Arhgap19/Traip/Tedc1/Mnd1/Ttf2/Lmnb1/Stil/Polq/Neil3/Fam72a/Tmpo/Pif1/Trim59/Tubd1/Cenpl/Wdr62/Pced1a/Tubb5/Espl1/Rhno1/Casp3/Entpd5/Nucks1/Timp1/Kifc5b/Rnf141/Mtcl1/Fadd/Vps25/Lix1l/Kpna2/Stat5b/Cbx5/Tubb2a
TAKEDA_TARGETS_OF_NUP98_HOXA9_FUSION_3D_UP	TAKEDA_TARGETS_OF_NUP98_HOXA9_FUSION_3D_UP	144	-570423954320464	-177675586243215	1.68126e+07	5.8856e+07	4.05284e+08	3268	tags=38%, list=16%, signal=32%	Sp110/Helz2/Samd9l/Rsad2/Rhobtb1/Slc12a8/Ifi205/Herc6/Oas2/Eif2ak2/Phactr4/Ifi27/Bst2/Shfl/Nfat5/Oasl1/Ifih1/Mvp/Xaf1/Parp9/Oas1g/Rab27b/Arid5b/Angpt1/Isg15/Zfp503/Parp14/Oas3/Zbtb20/Ccdc71l/Oas1a/Trim25/Stat2/Gbp2/Ptgs1/Rnf213/Irf7/Arhgef3/Usp18/Arhgap22/Ifi44/Klf5/Mx2/Ifit3/Ddx58/Bmp2k/Parp10/Dst/Ptgs2/Kif13a/Sox4/Irf9/Gbp2b/Arrdc4/Crebrf
AMUNDSON_RESPONSE_TO_ARSENITE	AMUNDSON_RESPONSE_TO_ARSENITE	182	-537316959961624	-169645182957316	1.75998e+06	6.10617e+08	4.20473e+08	4345	tags=47%, list=21%, signal=37%	Klf12/N4bp2l2/Sh2b1/Clk2/Prkca/Mt2/Tulp4/Pik3r4/Mt1/Atp6v0a1/Ogt/Atp6v1c1/Top3a/Hyal2/Maff/Cherp/Gars/Zfp729a/Pck1/Tank/Dyrk1a/Cpeb4/Atp6v0e/Lamtor3/Dnajb4/Ctdsp1/Hspa4/Serpinh1/Eif2s2/Tmf1/Adnp/Zfand5/Junb/Arntl/Wars/Adam17/Relb/Golgb1/Rbm5/Ube2b/Esrra/Nktr/Ext1/Kdm2a/Atp6v1g1/Tbl1x/Slc1a4/Arih1/Dnajb6/Igf2r/Grn/Tle4/Rit1/Tsc22d3/Srpk2/Eif4ebp1/Slc7a5/Hspa9/Gtf2h1/Il6st/Foxo3/Chd2/Rev3l/Ralgds/R…
KAUFFMANN_DNA_REPAIR_GENES	KAUFFMANN_DNA_REPAIR_GENES	162	435433352822332	185785097365412	1.76901e+07	6.10617e+08	4.20473e+08	1309	tags=28%, list=6%, signal=27%	Lig1/Rfc4/Rad54b/Pole/Rfc5/Pold1/Eme1/Rpa1/Rad18/Rfc3/Nudt1/Pole2/Polq/Neil3/Parp2/Msh5/Rad51c/Rdm1/Pold2/Fancl/Tdp1/Mutyh/Fancm/Xrcc3/Dut/Mpg/Recql4/Rpa3/Polh/Gtf2h4/Wrn/Parp1/Xrcc2/Ogg1/Rad54l/Msh6/Rad50/Atp23/Ercc1/Mre11a/Pms1/Pms2/Fancg/Hmgb1/Xrcc1/Prkdc
KRIGE_AMINO_ACID_DEPRIVATION	KRIGE_AMINO_ACID_DEPRIVATION	23	-829801503322692	-202188171783282	1.84087e+07	6.31008e+08	4.34515e+08	1262	tags=61%, list=6%, signal=57%	Sesn2/Fyn/Slc38a2/Cebpb/Vegfa/Stc2/Cars/Asns/Sars/Ppp1r15a/Atf3/Atf5/Chac1/Trib3
WANG_HCP_PROSTATE_CANCER	WANG_HCP_PROSTATE_CANCER	83	-629215871160951	-18588033029712	2.03175e+07	6.91044e+08	4.75855e+08	2853	tags=45%, list=14%, signal=38%	B3gat3/Rhod/Aasdhppt/Tfeb/B4galt1/Pdlim5/Cited2/Ubxn1/P3h2/Flnc/Ncor1/Sgk1/Nampt/Tacc2/Vps37c/Nop53/Ahnak/Gtf2h1/Foxo3/Cspg5/Sidt2/Sptan1/Socs6/Mapk8ip3/Dgkd/Wwc1/Morc2a/Stc2/Aff1/Fn1/Bmp2k/Dnajb2/Lonp1/Fosl2/Gadd45b/Ppp1r15a/Atf3
CONCANNON_APOPTOSIS_BY_EPOXOMICIN_DN	CONCANNON_APOPTOSIS_BY_EPOXOMICIN_DN	120	483057041056363	199590533808917	2.05787e+07	6.91044e+08	4.75855e+08	1873	tags=31%, list=9%, signal=28%	Pclaf/Dhfr/Pold1/Stmn1/Dhcr24/Dnph1/Nudt1/Nme4/Pcolce/Insig1/Tfrc/Hmgn3/Lsm2/Cyb5a/Rpa3/Nfe2l3/Aldh7a1/Espl1/Bckdhb/Kifc5b/Lmo1/Maoa/Limk2/Mllt3/Fzd2/Lage3/Fabp5/Gng11/Cbx5/Abhd14a/Acyp1/Dpy19l1/Myb/Etv1/Gm2a/S100a4/Gdf11
MORI_IMMATURE_B_LYMPHOCYTE_DN	MORI_IMMATURE_B_LYMPHOCYTE_DN	38	721923382675781	236375923002257	2.05801e+07	6.91044e+08	4.75855e+08	1253	tags=55%, list=6%, signal=52%	Lig1/Hmgn2/Stmn1/Mcm10/Lmnb1/Tuba1b/Tmpo/Ezh2/Prdx4/Cenpl/Dnmt1/Iqgap3/Dck/Tubb5/Ptgr1/Hmgb3/Slc29a1/Rad54l/Kifc5b/Kpna2/Hmgb1
GRAESSMANN_APOPTOSIS_BY_SERUM_DEPRIVATION_UP	GRAESSMANN_APOPTOSIS_BY_SERUM_DEPRIVATION_UP	490	-454515114959996	-148216868616888	2.47821e+07	8.24262e+08	5.6759e+08	4159	tags=36%, list=21%, signal=30%	Ifngr2/Apol7a/Riok2/H2-Bl/Etfrf1/Efnb3/Kdf1/Tmem268/Adar/Rfxank/Cxcl1/Trafd1/Stat1/Phldb2/Slc23a1/Casd1/Cfb/Runx1/Ddx60/Rpl35/Necab2/Cdk5r1/Ncl/Sptlc1/Max/Taf1d/Taf1a/H2-Q10/Gbp7/BC003965/Rnd3/Zfp746/Tlr3/Sp110/Rps18/Helz2/Rsad2/Slfn8/Tprkb/N4bp2l1/Ltbp2/H2-Q2/Cul4a/Tmem168/Galc/Rcan3/Fam160a2/Wdr12/Sphk2/Wnt7b/Plekhf2/Xdh/Ifi205/Ern1/Slc9a8/H2-M2/Ifnar2/Fam118b/Plk2/Mfsd1/Vwa5a/Oas2/Eif2ak2/Stk1…
BOQUEST_STEM_CELL_CULTURED_VS_FRESH_UP	BOQUEST_STEM_CELL_CULTURED_VS_FRESH_UP	340	-481800192990007	-155663954576336	2.48815e+07	8.24262e+08	5.6759e+08	4570	tags=37%, list=23%, signal=29%	Lmo7/Rai14/Lrrc8b/Tnfaip3/Sync/Rpl26/Tpm4/Colec12/Eif5/Apol7a/Zc3hav1/Sorbs1/mt-Nd4/Loxl2/Cxcl1/Slc7a11/Nox4/Mylip/Mt1/Angptl4/Ier5/Wsb2/Cpe/Ctsk/Rasl12/Col18a1/Angptl2/Tlr3/Papss2/Thbs1/Glipr1/Rhobtb1/N4bp2l1/Lpl/Dnm1/Il6ra/Gprc5a/Mtus1/Npy1r/Synpo/Npr3/Eif2s2/Ccnl1/Pdlim5/Igsf3/Slc38a1/Gm12248/Apoe/Bst2/Cyld/Junb/Ppp1r12b/Acly/Wars/Pfkfb3/Oasl1/Ifih1/Flnc/Ano1/Gsn/Tcim/Ank2/Zfp36/Crlf1/Man1a/Na…
FOSTER_TOLERANT_MACROPHAGE_DN	FOSTER_TOLERANT_MACROPHAGE_DN	372	-475567958235768	-154281221519896	2.6503e+07	8.72126e+08	6.00549e+08	4597	tags=42%, list=23%, signal=33%	Nsd3/Upp1/Rai14/Il15/Snx10/Tnfaip3/Slc30a4/Tiparp/Kremen1/Tpm4/Gramd1a/S100a10/Mt2/Slfn5/Adgrl2/Aebp2/Slc39a14/Cxcl1/Etv3/Itgav/Slc44a1/Mt1/Foxp1/Armc8/Jak2/Arel1/Slc4a7/Gbp7/Rnd3/Ripk2/Col18a1/Tlr3/Sp110/Cacnb3/Filip1l/Slfn8/Fmnl2/Nupl1/Prkx/Malt1/Stat5a/Nectin2/Usp42/Stx6/Tra2a/Sphk1/Ppfibp1/Plekhf2/4932438A13Rik/Mtus1/Tma16/Ifi205/Zyx/Whamm/Trip10/Atp10a/Spred1/Fez2/Ktn1/Phc2/Pdlim5/B4galt5/Ir…
REACTOME_DNA_REPAIR	REACTOME_DNA_REPAIR	229	383610047924028	170316260676277	2.8569e+07	9.32035e+07	6.41802e+08	1593	tags=26%, list=8%, signal=24%	Pclaf/Lig1/Rfc4/Bard1/Pole/Rfc5/Gen1/Pold1/Eme1/Ube2t/Rpa1/Rad18/Rfc3/Pole2/Polq/Neil3/Parp2/Rad51c/Eya2/Pold2/Rmi2/Fancl/Tdp1/Mutyh/Rtel1/Fancm/Xrcc3/Mpg/Chd1l/Rpa3/Polh/Gtf2h4/Eme2/Wrn/Palb2/Parp1/Xrcc2/Rhno1/Ogg1/Msh6/Rad50/Ino80c/Slx4/Sumo3/Ercc1/Mre11a/Pms2/Fancg/Kpna2/Xrcc1/Prkdc/Sumo2/Hmgn1/Ino80e/Faap24/Pole3/Rnf168/Spidr/Fancb/Fancf
MCBRYAN_PUBERTAL_BREAST_4_5WK_UP	MCBRYAN_PUBERTAL_BREAST_4_5WK_UP	229	-51489288718478	-164631520782331	2.90591e+07	9.32035e+07	6.41802e+08	3832	tags=40%, list=19%, signal=33%	Irf6/Rab25/Runx1/Slco2a1/Retreg1/Cd24a/Cyb561/Padi2/Tgfb3/Trps1/Apod/Rnd3/Thbs1/Vwf/Foxa1/Gdpd1/Cystm1/Cald1/Rbp1/Irx2/Cdh11/Slc2a1/Irak1/Gata3/Plk2/Synpo/Npr3/Plet1/Mkrn1/Marcksl1/Vasn/Emb/Erbb3/Tnfrsf12a/Sdc1/Col7a1/Ocln/Wdr43/Sfxn3/Ice1/Ehf/Tmem40/Epb41l4b/Ano1/Bcl6/St14/Krt14/Cpt1a/Spns2/Fos/Ptprk/Tasor2/Trmt1/Fip1l1/Stambpl1/Fxyd2/Cldn3/Ripk4/Tgif1/Jun/Tead2/Krt19/Nfkb2/Lcn2/Spint1/Fxyd3/Cap…
TSAI_RESPONSE_TO_IONIZING_RADIATION	TSAI_RESPONSE_TO_IONIZING_RADIATION	117	-57626261211843	-176281782913167	2.9066e+07	9.32035e+07	6.41802e+08	3871	tags=45%, list=19%, signal=37%	Trrap/Cflar/Stat1/Crat/Fgfr1/Ccni/Max/Jak2/Zfp729a/Akap5/Ifngr1/Zbtb48/Stat5a/Tank/Cd164/Rock1/Ncoa3/Junb/Rela/Krt14/Smad3/Plcg2/Col6a1/Birc3/Sgk1/Nfkb1/Nfkbia/Cct4/Grn/Fas/Itga2/Tsc22d3/Tgif1/Plod3/Ptpn22/Stk4/Krt19/Nfkb2/Lrrfip1/Btg1/Traf1/Tle3/Xpc/Clk1/Nfe2l1/Myc/Fn1/Lgals3/Vegfc/Irf9/Bbc3/Klf4/Atf5
REACTOME_RESPONSE_OF_EIF2AK4_GCN2_TO_AMINO_ACID_DEFICIENCY	REACTOME_RESPONSE_OF_EIF2AK4_GCN2_TO_AMINO_ACID_DEFICIENCY	93	-609472273581445	-182740647089163	2.90789e+07	9.32035e+07	6.41802e+08	6596	tags=80%, list=33%, signal=54%	Rplp2/Rpl21/Rpl6/Rps26/Rps17/Rpl30/Rpl5/Rps11/Rpl36a/Rps3a1/Rpl29/Rplp0/Rpl19/Rplp1/Rpl27/Rpl37a/Rpl14/Rpl28/Uba52/Rpl23/Rpl7a/Rps15/Rpl36al/Rpl7/Rpl27a/Rps9/Rpl35a/Rpl15/Rps10/Rps28/Atf2/Rpl8/Rps19/Rps27a/Rps6/Rpl24/Rps23/Rps24/Rpl18/Rps5/Rps15a/Rpl17/Rpl36/Rps14/Rps20/Rpl26/Rpl32/Rps2/Rpl37/Rpl4/Rpl18a/Rpl9/Rps27/Rpl34/Rpl13/Rpl35/Rpl13a/Fau/Rps18/Rps7/Rpl10a/Rpl3/Eif2s2/Impact/Gcn1/Rpl22l1/Rps…
REACTOME_CELL_JUNCTION_ORGANIZATION	REACTOME_CELL_JUNCTION_ORGANIZATION	73	-647705687455628	-187969314182238	2.99522e+07	9.49717e+08	6.53979e+08	2927	tags=40%, list=14%, signal=34%	Nectin2/Cdh11/Itga6/Nectin1/Pxn/Itgb1/Cldn9/Fblim1/Flnc/Afdn/Itgb4/Krt14/Ctnnd1/Jup/Actn1/Flna/Cldn3/Lamb3/Tesk1/F11r/Arhgef6/Cdh1/Patj/Lama3/Crb3/Dst/Lamc2/Pvr/Cldn4
JINESH_BLEBBISHIELD_TO_IMMUNE_CELL_FUSION_PBSHMS_UP	JINESH_BLEBBISHIELD_TO_IMMUNE_CELL_FUSION_PBSHMS_UP	325	-482487480924084	-155752398047353	30015.4	9.49717e+08	6.53979e+08	5465	tags=46%, list=27%, signal=34%	Rsrp1/Rpl7a/Egfr/Cd151/Tmem64/Trim34a/Pam/Upk1a/Myadm/Kdm6a/Clptm1l/Prag1/Mical2/Pdpk1/Coro1c/Bax/Adgrg6/Dgcr8/Cst3/Lhfpl2/Comt/Srsf5/Rhoc/Svil/Vapa/Adam9/H2-Q7/Anxa2/Asap1/Anxa3/Gnaq/Lhfp/Macf1/S100a10/Dgcr2/Itgav/Prrg1/Zmat3/Nav2/Angptl4/Plxnb2/Nabp1/Oxr1/Crim1/Vmp1/Nuak1/Cltb/Actn4/Ctnnb1/H2-Q10/Tpm1/Atp6v1e1/Ppm1f/Thbs1/Ppp6r2/Trak1/Epb41l3/Hspb8/Prpf4b/Adcy6/Pls3/H2-Q2/Sash1/Gprc5a/Atp2a2/Zf…
YAO_TEMPORAL_RESPONSE_TO_PROGESTERONE_CLUSTER_13	YAO_TEMPORAL_RESPONSE_TO_PROGESTERONE_CLUSTER_13	170	438846223342357	18772638139922	3.07066e+07	9.65399e+08	6.64777e+08	2870	tags=36%, list=14%, signal=31%	Tcf19/Csrp2/Lsm3/Ebp/Ppih/B9d1/Gstm5/Erg28/Mrpl18/Hddc2/Mrpl23/Etfb/Rpp30/Dap3/Ndufa3/Coa6/Rbm3/Dgcr6/Pex7/Sumo3/Dpm3/Lsm8/Lage3/Mtmr9/Sec61g/Pccb/Tsen34/Ndufa5/Acyp2/Cuedc2/Ndufc1/Lyrm2/Nudt16l1/Pole3/Mrpl28/Csrp1/Snrpd2/Ncbp2/Mrpl13/Tkt/Cat/Gtf2a2/Rex1bd/Dbi/Fam3c/0610010K14Rik/Lgals1/Sf3b5/Ppp1r7/Ciao2a/Uqcr11/Tmed3/Park7/Dbnl/Gsr/Polr3k/Slc35b2/Dap/Pigx/Mrps33/Ndufv3
STEARMAN_LUNG_CANCER_EARLY_VS_LATE_UP	STEARMAN_LUNG_CANCER_EARLY_VS_LATE_UP	114	-590438808052774	-180070484237474	3.23234e+07	1.0098e+09	6.95352e+08	3518	tags=46%, list=17%, signal=38%	Prpsap2/Pdgfa/Actn4/Smad4/Tia1/Antxr2/Dpm1/Osbpl11/Kif5b/Mthfr/Ifnar2/Cggbp1/Ginm1/Atxn2/Paip2/Glg1/Pkd2/Sf3b1/Mdm4/Ptprs/Mindy1/Nras/Etnk1/Scarb2/Klf13/Ddx3x/Clock/Rasa1/Ythdc1/Ext1/Stxbp3/Sppl3/Mef2d/Apbb2/Wdr81/Parp6/Cast/4833420G17Rik/Chd8/Wdr48/Ccnl2/Slc22a23/Ptgs1/Nrip1/Wdr26/Thra/Ireb2/Clk1/Kmt2a/Arhgap21/Tnpo2/Stx3
BAELDE_DIABETIC_NEPHROPATHY_DN	BAELDE_DIABETIC_NEPHROPATHY_DN	393	-468028438645828	-15191508330516	3.32876e+07	1.03338e+09	7.11591e+08	4398	tags=40%, list=22%, signal=32%	Gab2/Stx7/Nfatc3/Klk6/Hnrnpdl/Luc7l3/Cflar/Apol7a/Zc3hav1/Rad23b/Ctnna1/Gmfb/Sacm1l/Ssbp2/Cxcl1/Smarcc1/Arhgap5/Lancl1/Stat1/Itgav/Bcar3/Mcl1/Fnbp1l/Acsl3/Plxnb2/Rsbn1/Crim1/Anxa1/Usp9x/Pdgfa/Atxn10/Apod/Maff/Rhobtb2/D5Ertd579e/Acbd3/Cr1l/Prkacb/Akap10/Clec16a/Wwp1/Elf2/Pck1/N4bp2l1/Pls3/Cald1/Dnm1l/Cers6/Lpl/Glud1/Galc/Eps15/Prepl/Nectin2/Rbms1/Dyrk1a/Itga3/Gprc5a/Kif5b/Pex14/Ybx3/Atp2a2/Cd164/A…
BLANCO_MELO_RESPIRATORY_SYNCYTIAL_VIRUS_INFECTION_A594_CELLS_UP	BLANCO_MELO_RESPIRATORY_SYNCYTIAL_VIRUS_INFECTION_A594_CELLS_UP	238	-5073822304624	-16272216494929	3.41211e+07	1.05264e+09	7.2485e+08	4150	tags=40%, list=20%, signal=32%	Apol7a/Zc3hav1/Sorbs1/Slfn5/Cxcl1/Stat1/Tmcc3/Cfb/Ddx60/B2m/Sp140/Dsel/Zc3h12a/Maff/Tlr3/Sp110/Helz2/Samd9l/Rsad2/Arntl2/Glipr1/Sorcs2/Hspb8/Aox1/Gckr/Antxr2/Xdh/Ifi205/Irak2/Herc6/Cpm/Pitpnc1/Ptafr/Sbsn/Cd274/Tnf/Bst2/Nipal1/Krt17/Uba7/Wars/Runx2/Oasl1/Ifih1/Xaf1/Ets1/Parp9/C3/Oas1g/Birc3/Itga5/Ampd3/Parp14/Serpine2/Oas3/Gbp3/Osmr/Vdr/Znfx1/Oas1a/Emp1/Nfkbiz/Stat2/Traf1/Mxd1/Hk2/Gbp2/Samd4/Cdcp1…
PASINI_SUZ12_TARGETS_DN	PASINI_SUZ12_TARGETS_DN	278	-492703969787634	-158721939498395	3.52659e+07	1.0812e+09	7.44516e+08	4583	tags=43%, list=23%, signal=34%	Sh3glb1/Cldn12/Perp/Pdlim7/Pxdn/Anxa2/Csnk1g1/Tpm4/Colec12/Ctxn1/Anxa3/Lhfp/S100a10/Wnk1/Gmfb/Loxl2/Wwtr1/Soat1/Tmcc3/Itgav/Phlda1/Abhd2/Phldb2/Cd24a/Foxp1/Kpna4/B2m/Anxa1/Amotl2/Ier5/Cpe/Nuak1/Ddx6/Tpm1/Klhdc2/Pdgfb/Rnd3/Thbs1/Filip1l/Bach2/Lratd2/Cald1/Ryk/Amfr/Rbp1/Rbms1/Itga3/Gprc5a/Stx6/Mtpn/Wnt4/Zyx/Plk2/Ccn4/Itgb1/Serpinh1/Wls/Zfp266/Phc2/Pdlim5/Tnfrsf12a/Sdc1/Lpgat1/Farp1/Baz1a/Irs2/Nr6a1…
REACTOME_BASE_EXCISION_REPAIR	REACTOME_BASE_EXCISION_REPAIR	37	700533740618733	230421257941872	3.79619e+07	1.15667e+09	7.96485e+08	736	tags=43%, list=4%, signal=42%	Lig1/Rfc4/Pole/Rfc5/Pold1/Rpa1/Rfc3/Pole2/Neil3/Parp2/Pold2/Mutyh/Mpg/Rpa3/Parp1/Ogg1
BENPORATH_PROLIFERATION	BENPORATH_PROLIFERATION	95	533675353619936	207271209260204	3.91714e+07	1.1862e+09	8.16819e+08	1582	tags=37%, list=8%, signal=34%	Pbk/Cenpm/Rfc4/Cenpu/Mybl2/Ube2t/Stmn1/Cenpn/Mnd1/Atad2/Suv39h2/Mtfr2/Ezh2/Prim2/Cmc2/Tfrc/Tmem14a/Dek/Ppil1/Dtymk/Nfe2l3/Hspa14/Parp1/Rad54l/Pdss1/Dap3/BC055324/Pts/Idh2/Kpna2/Lrp8/Gins3/Snrpd1/Ilf2/Magohb
REACTOME_DNA_STRAND_ELONGATION	REACTOME_DNA_STRAND_ELONGATION	17	87527196334052	232449217956468	3.97257e+07	1.19565e+09	8.23327e+08	550	tags=65%, list=3%, signal=63%	Lig1/Rfc4/Rfc5/Pold1/Rpa1/Rfc3/Gins1/Prim2/Pold2/Gins4/Rpa3
ZHOU_INFLAMMATORY_RESPONSE_LIVE_UP	ZHOU_INFLAMMATORY_RESPONSE_LIVE_UP	320	-484005586150064	-156136242494373	4.50152e+07	1.34664e+09	9.27299e+08	5093	tags=41%, list=25%, signal=31%	Iqch/Fry/Rap2c/Mtf1/Dusp5/Litaf/Plagl2/Svil/Iqcg/Mbnl1/Abca1/Ptpn11/Map2k3/Tlr2/Catsper2/Vapb/Yrdc/Tnfaip3/Pxdn/Car13/Zc3h12c/Fosl1/Tpm4/Gramd1a/Mri1/Eif5/Macf1/Cflar/Ddx42/Tada3/Slc39a14/Cxcl1/Tmc6/Nedd4l/Zc3h12a/Maff/Smad4/Pdgfb/Rnd3/Ripk2/Tnip2/Klhl28/Cnksr3/Foxp2/Stat5a/Sema6a/Cpeb4/Usf3/Irak2/Rasgef1b/Ncor2/Map1b/Trip10/B4galt1/Slc26a9/B4galt5/Dusp2/P2rx7/Tnf/Mier1/Dennd5a/Gpc1/Nfat5/Adam17/…
BHAT_ESR1_TARGETS_VIA_AKT1_DN	BHAT_ESR1_TARGETS_VIA_AKT1_DN	71	-647656950389133	-186953953617407	4.72467e+07	1.40488e+09	9.67405e+08	3236	tags=48%, list=16%, signal=40%	Lamb1/Lratd2/Sash1/Gpd2/Cpeb4/Blnk/Rarg/Cldn9/Igsf3/Creb3l2/Gm12248/Gtf2ird1/Spata7/Ehf/Insig2/Zkscan1/Vps9d1/Dll1/Arid5b/Ptpn14/Sema3e/Tle1/Mef2d/Efna1/Sntb2/Dbp/Ptpn21/Slc22a23/Ube2h/Lmbrd1/Ypel3/Klf9/Afap1l2/Hbp1
REACTOME_CIRCADIAN_CLOCK	REACTOME_CIRCADIAN_CLOCK	60	-673558648502379	-190762327012716	5.08899e+07	1.50415e+09	1.03576e+09	3448	tags=53%, list=17%, signal=44%	Med1/Cul1/Helz2/Arntl2/Ubb/Crtc3/Cry2/Tgs1/Rai1/Rxra/Arntl/Crtc2/Cpt1a/Clock/Ncor1/Ncoa1/Nampt/Tbl1x/Mef2d/Ncoa2/Dbp/Ncoa6/Crebbp/Nrip1/Nfil3/Per1/Ubc/Bhlhe40/Csnk1e/Per2/Crem/Nr1d1
PAL_PRMT5_TARGETS_UP	PAL_PRMT5_TARGETS_UP	155	434003804596118	187550013351377	6.4177e+07	1.88558e+09	1.29842e+09	2277	tags=29%, list=11%, signal=26%	Pclaf/Hmgn2/Rfc5/Trip13/Stmn1/Hat1/Nup85/Pole2/Fignl1/Tmpo/Id2/Prim2/Lsm3/B9d1/Gcat/Lsm2/Calm3/Haus6/Mrpl18/Rcn2/Loxl1/Larp7/Psip1/Rbm3/Lage3/Mrpl48/Tsen34/Kpna2/Cuedc2/Rhoj/Slc35a1/Gstz1/Tubb2a/Ctps2/Topbp1/Cavin3/Ncbp2/Gusb/Jpt1/Nr2f1/Ivd/Ints8/Ppp1r7/Rars2/Ube2e3
ODONNELL_TARGETS_OF_MYC_AND_TFRC_DN	ODONNELL_TARGETS_OF_MYC_AND_TFRC_DN	28	764229975737317	235656259750948	6.54164e+07	1.91062e+09	1.31566e+09	540	tags=43%, list=3%, signal=42%	Mybl2/Foxm1/Depdc1a/4930579G24Rik/Mnd1/Arhgap11a/Pole2/Plk4/Fam72a/Depdc1b/Tfrc/Tmem107
POOLA_INVASIVE_BREAST_CANCER_UP	POOLA_INVASIVE_BREAST_CANCER_UP	174	425417527352808	17623437274441	6.65889e+07	1.93343e+09	1.33137e+09	1510	tags=22%, list=7%, signal=20%	Pbk/Pclaf/Tk1/Cenpu/Trip13/Kif20a/Kif15/Cxcr3/Gins1/Mmp3/Irf8/Cotl1/Pstpip1/Itgb2/Trac/Lgals9/Vcam1/Lyz2/Ifi30/Cd74/Lat2/Loxl1/Net1/Cxcl10/Fkbp11/Col5a1/Mmp9/Slc7a7/Evi2a/Ctsc/Nars2/H2-Aa/Ahi1/Cd38/Lrp8/Trdc/Il2rg/H2-Eb1
PID_FANCONI_PATHWAY	PID_FANCONI_PATHWAY	30	747812449492289	234422202750026	6.84769e+07	1.97279e+09	1.35847e+09	2253	tags=60%, list=11%, signal=53%	Rfc4/Rfc5/Ube2t/Rpa1/Rfc3/Fancl/Fancm/Xrcc3/Palb2/Rad50/Mre11a/Fancg/Faap24/Fancb/Fancf/Topbp1/Fanca/Faap100
UZONYI_RESPONSE_TO_LEUKOTRIENE_AND_THROMBIN	UZONYI_RESPONSE_TO_LEUKOTRIENE_AND_THROMBIN	28	-77268698760091	-194317814836344	6.88661e+06	1.97279e+09	1.35847e+09	2059	tags=54%, list=10%, signal=48%	Cited2/Zfp36/Arid5b/Ell2/Rcan1/Gem/Nr4a2/Crem/Ptgs2/Adamts1/Klf2/Fosl2/Klf4/Ndrg1/Atf3
KEGG_NOTCH_SIGNALING_PATHWAY	KEGG_NOTCH_SIGNALING_PATHWAY	44	-699189010454991	-189343348808763	6.91437e+07	1.97279e+09	1.35847e+09	2638	tags=45%, list=13%, signal=40%	Ncor2/Dvl2/Rbpj/Adam17/Kat2a/Jag1/Dll1/Dvl3/Psen2/Maml3/Ctbp2/Maml1/Dtx4/Dtx2/Dvl1/Dtx3/Crebbp/Cir1/Notch1/Numb
MUELLER_PLURINET	MUELLER_PLURINET	235	372013708774106	167383751803491	7.03491e+07	1.99565e+09	1.37421e+09	1253	tags=20%, list=6%, signal=19%	Tk1/Rfc4/Rfc5/Mybl2/Trip13/Dhfr/Pold1/Rpa1/Traip/Rfc3/Mcm10/Dhcr24/Nudt1/Polq/Lsm5/Tmpo/Pold2/Lsm3/Ddx11/Mutyh/Orc1/Lsm6/Cda/Snrpn/Rbm14/Recql4/Exosc8/Rpa3/Mthfd1/Wrn/Socs1/Hspa14/Parp1/Rad54l/Msh6/Orc6/Gemin6/Ptpn6/Psip1/Supt3/Dctpp1/Gemin2/Mre11a/Orc2/Tarbp2/Kpna2/Hmgb1
WP_TGFBETA_SIGNALING_PATHWAY	WP_TGFBETA_SIGNALING_PATHWAY	110	-583138860646129	-177853023819054	8.0804e+07	2.27914e+09	1.56942e+09	4204	tags=50%, list=21%, signal=40%	Snw1/Mapk8/Pdk1/Map3k7/Zfyve9/Mmp12/Nedd4l/Nup153/Cul1/Smad4/Thbs1/Wwp1/Grb2/Mef2a/Fosb/Itgb1/Itch/Sos1/Hgs/Rock1/Junb/Map2k4/Bcar1/Runx2/Tert/Klf10/Smurf2/Smad2/Rnf111/Itgb4/Ets1/Smad3/Zfyve16/Fos/Stambpl1/Itga2/Tgif1/Jun/App/Zeb2/Smad7/Ski/Sp1/Axin1/Tab1/Klf11/Skil/Crebbp/Ppm1a/Jund/Myc/Fn1/Klf6/Smurf1/Atf3
FULCHER_INFLAMMATORY_RESPONSE_LECTIN_VS_LPS_DN	FULCHER_INFLAMMATORY_RESPONSE_LECTIN_VS_LPS_DN	375	-465541337815543	-150969500932436	8.65929e+07	2.42854e+09	1.6723e+08	3773	tags=34%, list=19%, signal=28%	Cfb/Ap2a2/Foxp1/Snx18/Vmp1/Max/Tor1b/Gga2/Ctsk/Dsc2/Sp110/2210016F16Rik/Prkacb/Samd9l/Zfp729a/Dip2a/Rsad2/Wwp1/Prpf4b/Apobec3/Pirb/Rbms1/Acbd5/Plekhf2/Lgals8/Usf2/Ifi205/Herc6/Oas2/Cpm/Lysmd3/Wls/Polr2a/Unc45a/Ifi27/Ccnl1/B4galt5/Atxn2/Trim12c/Limd1/Xrn2/Ctsd/Synpo2/Cited2/Pfkfb3/Setx/Madd/Oasl1/Rufy3/Atp2b1/Ifih1/Klf10/Xaf1/Bcl6/Trim14/Tlr4/Scarb2/Mndal/Arhgap12/Rin2/Znrf2/Kat6b/Zfp36/Oas1g/Ubxn…
WP_RETINOBLASTOMA_GENE_IN_CANCER	WP_RETINOBLASTOMA_GENE_IN_CANCER	38	702834937657176	230125884676546	8.87243e+07	2.47425e+09	1.70378e+09	1309	tags=55%, list=6%, signal=52%	Kif4/Rfc4/Bard1/Pole/Rfc5/Dhfr/Rpa1/Stmn1/Rfc3/Pole2/Plk4/Dnmt1/Skp2/Orc1/Dck/Rpa3/Msh6/Rbbp7/Fancg/Hmgb1/Prkdc
REACTOME_RESOLUTION_OF_D_LOOP_STRUCTURES	REACTOME_RESOLUTION_OF_D_LOOP_STRUCTURES	23	812221600999129	234358196913826	9.5159e+07	2.63879e+09	1.81708e+09	1515	tags=65%, list=7%, signal=60%	Bard1/Gen1/Eme1/Rad51c/Rmi2/Rtel1/Xrcc3/Eme2/Wrn/Palb2/Xrcc2/Rad50/Slx4/Mre11a/Spidr
REACTOME_RESPONSE_OF_EIF2AK1_HRI_TO_HEME_DEFICIENCY	REACTOME_RESPONSE_OF_EIF2AK1_HRI_TO_HEME_DEFICIENCY	13	-894001035842526	-19483145715863	9.79954e+07	2.70226e+09	1.86079e+09	491	tags=69%, list=2%, signal=68%	Atf4/Cebpg/Cebpb/Asns/Ppp1r15a/Atf3/Atf5/Chac1/Trib3
WP_NOTCH_SIGNALING	WP_NOTCH_SIGNALING	44	-695551320672983	-188358246990866	9.85662e+07	2.7029e+09	1.86123e+09	2638	tags=43%, list=13%, signal=38%	Ncor2/Dvl2/Rbpj/Adam17/Kat2a/Jag1/Dll1/Dvl3/Psen2/Maml3/Ctbp2/Maml1/Dtx4/Dtx2/Dvl1/Dtx3/Crebbp/Notch1/Numb
KAUFFMANN_MELANOMA_RELAPSE_UP	KAUFFMANN_MELANOMA_RELAPSE_UP	28	755503172408474	232965282038287	9.95972e+07	2.71609e+09	1.87031e+09	2063	tags=64%, list=10%, signal=58%	Rfc4/Rfc5/Eme1/Rad18/Polq/Neil3/Tdp1/Dek/Rpa3/Xrcc2/Ogg1/Rad54l/Msh6/Orc6/Fancg/Gtf2h2/Fanca/Tfam
WP_DNA_MISMATCH_REPAIR	WP_DNA_MISMATCH_REPAIR	17	863840286010182	229413265056496	1.09903e+07	2.98066e+09	2.05249e+09	1456	tags=76%, list=7%, signal=71%	Lig1/Rfc4/Pole/Rfc5/Pold1/Rpa1/Rfc3/Pole2/Pold2/Rpa3/Msh6/Pms2/Pole3
GRESHOCK_CANCER_COPY_NUMBER_UP	GRESHOCK_CANCER_COPY_NUMBER_UP	251	-496297761007342	-159399217406385	1.11829e+08	3.01634e+09	2.07706e+09	4803	tags=44%, list=24%, signal=34%	Flt3/Suz12/Acsl6/Pafah1b2/Fnbp1/Ptpn11/Nsd3/Ercc2/Prkar1a/Pcsk7/Akt2/Tpm4/Tsc2/Lhfp/Xpa/Trip11/Nf1/Nup98/Top1/Fgfr1/Runx1/Zfp384/Pbx1/Jak2/Brd4/Ddx6/Ctnnb1/Smad4/Pdgfb/Ercc4/Cbfa2t3/Tfpt/Malt1/Mllt10/Eps15/Cdh11/Tcea1/Pten/Tfeb/Thrap3/Ktn1/Braf/Etv6/Cyld/Bcl10/Plag1/Map2k4/Ccnb1ip1/Nsd1/Prcc/Ell/Fcgr2b/Kdsr/Rabep1/Sbds/Abl1/Ccdc6/Apc/Nras/Bcl6/Afdn/Ercc5/Eif4a2/Chic2/Atf1/Trim24/Tcf12/Kat6b/Bcr/A…
REACTOME_RESOLUTION_OF_AP_SITES_VIA_THE_MULTIPLE_NUCLEOTIDE_PATCH_REPLACEMENT_PATHWAY	REACTOME_RESOLUTION_OF_AP_SITES_VIA_THE_MULTIPLE_NUCLEOTIDE_PATCH_REPLACEMENT_PATHWAY	20	829223332181495	232538461260991	1.19264e+08	3.17994e+09	2.18972e+09	694	tags=60%, list=3%, signal=58%	Lig1/Rfc4/Pole/Rfc5/Pold1/Rpa1/Rfc3/Pole2/Parp2/Pold2/Rpa3/Parp1
DAZARD_RESPONSE_TO_UV_SCC_DN	DAZARD_RESPONSE_TO_UV_SCC_DN	96	-593779512898208	-178177368130974	1.19446e+08	3.17994e+09	2.18972e+09	4857	tags=60%, list=24%, signal=46%	Ddit4/Kbtbd2/Mtf2/Tnfaip3/Tiparp/Casp8/Mt2/Bag5/Shoc2/Rybp/Mcl1/Spop/Rpp38/Nedd4l/Nup153/Rap1gap2/Baiap2/Tnfrsf1a/Ngdn/Cstf1/Dyrk1a/Gata3/Mphosph10/Phc2/Dusp4/Foxj3/Rbpj/Rrs1/Adnp/Amd1/Pxdc1/Cnot2/Rapgef2/Ext1/Kdm2a/Mfap1a/Chd1/Heg1/Ago2/Tgif1/Baz2b/Mast4/Tusc2/Foxo3/Kat6a/N4bp1/Chd8/Cdyl/Pum1/Phf3/Slk/Ythdf3/Mark3/Myc/Jarid2/Klf7/Brd1/Sox4
WANG_CISPLATIN_RESPONSE_AND_XPC_UP	WANG_CISPLATIN_RESPONSE_AND_XPC_UP	126	453280028101187	190227567700892	1.19827e+08	3.17994e+09	2.18972e+09	1577	tags=25%, list=8%, signal=24%	Pclaf/Mxd3/Lig1/Kif22/Rfc5/Trip13/Pold1/Kif14/Nup93/Fignl1/Fads1/Scarb1/Fads2/Ddx11/Insig1/Mgp/Dck/Rpa3/Vrk2/Lyn/Fdps/Rnaseh2a/Msh6/Tnfsf9/Ctsc/Gale/Adk/Fancg/Rdh14/Manf/Ints9/Ilf2
MISSIAGLIA_REGULATED_BY_METHYLATION_UP	MISSIAGLIA_REGULATED_BY_METHYLATION_UP	103	-587033977978372	-177870976508088	1.21443e+08	3.20557e+09	2.20737e+09	4702	tags=49%, list=23%, signal=37%	Mx1/Arl6ip5/Map2k3/Tmem59/Perp/Tnfaip3/Areg/Grk4/Stat1/Usp9x/Sp110/Ifngr1/Rnf103/Ctsb/Atp6v0e/Pold4/Oas2/Hyal1/Bst2/Blzf1/Gsn/Map1lc3b/Oas1g/Susd6/Birc3/Kdm2a/Atp6v1g1/Isg15/Pisd/Grn/Itga2/Lcn2/Oas1a/Spint1/Prss8/Rcan1/H2-T23/Neu1/Ypel5/Ube2h/Camsap2/Il23a/Mx2/Sat1/Dnajb2/Ptgs2/Sqstm1/Slc6a8/Mxd4/Atf3
KEGG_MISMATCH_REPAIR	KEGG_MISMATCH_REPAIR	16	8576444554448	224839416297255	1.24775e+08	3.27601e+09	2.25587e+09	1182	tags=62%, list=6%, signal=59%	Lig1/Rfc4/Rfc5/Pold1/Rpa1/Rfc3/Pold2/Rpa3/Msh6/Pms2
ENK_UV_RESPONSE_KERATINOCYTE_DN	ENK_UV_RESPONSE_KERATINOCYTE_DN	416	-455801328465055	-148131146411944	1.32623e+08	3.46364e+08	2.38508e+09	4877	tags=43%, list=24%, signal=34%	Tomm20/Pura/Svil/Mbnl1/Ptp4a2/Pex6/Mtf2/Upf3a/Arl6ip5/Eif3j2/Prkar1a/Cpsf4/Scaf11/Rnf13/Elac2/Hnrnpdl/Luc7l3/Gnaq/Actr2/Macf1/Ifngr2/Mt2/Ddx42/Xpa/Ctnna1/Wnk1/Gmfb/Rab14/Wwtr1/Copb1/Bcar3/Tfap4/Mcl1/Prrg1/Acsl3/Rars/Mt1/Dhx15/Nolc1/Utp3/Rpp38/Ogt/Crim1/Yme1l1/Anxa7/Atp6v1a/Srsf11/Grsf1/Cul1/Acadsb/Smad4/Rnd3/Acbd3/Zfp148/Topors/Gas2l1/Baiap2/Itsn2/Arfgef1/Akap10/Prpf4b/Afap1/Lyst/Tnfrsf1a/Srf/Psp…
WP_SENESCENCE_AND_AUTOPHAGY_IN_CANCER	WP_SENESCENCE_AND_AUTOPHAGY_IN_CANCER	80	-613929559887086	-180472901802692	1.36624e+08	3.54934e+08	2.44409e+09	3358	tags=49%, list=17%, signal=41%	Smad4/Thbs1/Lamp1/Il6ra/Ifi205/Pten/Uvrag/Braf/Atg7/Gabarapl2/Atg10/Gabarap/Gsn/Akt1s1/Smad3/Map1lc3b/Atg13/Gsk3b/Atg12/Jun/Lamp2/Igf1r/Cd44/Bmi1/Il6st/Ambra1/Map1lc3a/Cebpb/Irf7/Mdm2/Kmt2a/Gabarapl1/Atg16l1/Ulk1/Atg14/Fn1/Inhba/Il1a/Sqstm1
MONNIER_POSTRADIATION_TUMOR_ESCAPE_UP	MONNIER_POSTRADIATION_TUMOR_ESCAPE_UP	381	-462916665986548	-150097822528175	1.4646e+08	3.77132e+09	2.59695e+09	4706	tags=44%, list=23%, signal=34%	Txn2/Mtf2/Ptpn11/Wipf2/Dusp9/Map2k3/Zfp106/Ints6/Epb41l1/Ankrd33b/Elac2/Zfp322a/Supv3l1/Rapgef6/Fosl1/Csnk1g1/Rrp8/Prpf3/Pcbp2/Luc7l3/Lhfp/Pgs1/Tspan5/Prkca/Rad23b/Prcp/Ttpal/Traf2/Smarcc1/Ddx51/Map3k7/Nop56/Zmat3/Il1rl1/Zfp335/Nolc1/Oxr1/Bop1/Ccdc93/Mrgprf/Ddx6/Tpm1/Ppm1f/Zfp729a/Lypd3/Gemin5/Rsrc2/Senp3/Pde12/Nhlrc2/Ampd2/Slmap/Atp2a2/Blnk/Rbm25/Xdh/Ftsj3/Vps33a/Eaf1/Mettl1/Hspa4/Gm21992/Marcks…
ONDER_CDH1_TARGETS_1_UP	ONDER_CDH1_TARGETS_1_UP	115	-571797751249155	-174699625828303	1.46697e+08	3.77132e+09	2.59695e+09	2807	tags=40%, list=14%, signal=35%	Blnk/Ppfibp1/Hcfc1r1/Yipf2/Apoe/Gpc1/Rrnad1/Thsd4/Pck2/Slc39a7/Bcl6/Dido1/Dnajb9/Rras/Zmym2/Herc1/Coq8a/Tcea2/Tsc22d3/Pde4dip/Abcg1/Cd44/Dlgap4/Prss8/Khnyn/Dbp/Zfp451/Senp6/Ptgs1/Cadm4/Crip2/Per1/Mdm2/Stc2/Gabarapl1/Zfp516/Asns/Per2/Nr1d2/Pnrc1/Klhl24/Klf9/Nupr1/Nr1d1/Atf3/Chac1
REACTOME_RESOLUTION_OF_SISTER_CHROMATID_COHESION	REACTOME_RESOLUTION_OF_SISTER_CHROMATID_COHESION	55	623357731198546	223261011537884	1.47687e+08	3.77711e+09	2.60093e+09	964	tags=36%, list=5%, signal=35%	Cenpm/Ska1/Cenpk/Cenph/Cenpu/Cenpp/Cenpn/Cenpq/Tubb6/Nup85/Tuba1b/Cenpl/Nsl1/Hdac8/Ppp2r5d/Kif18a/Tuba1c/Cenpi/Tubb2b/Cenpo
WONG_EMBRYONIC_STEM_CELL_CORE	WONG_EMBRYONIC_STEM_CELL_CORE	249	367147634745922	166873849240306	1.53131e+08	3.89615e+09	2.6829e+09	1098	tags=17%, list=5%, signal=17%	Tcf19/Kif4/Kif22/Mybl2/Trip13/Kif20a/Pold1/Rad18/Hat1/Rfc3/Lmnb1/Pole2/Plk4/Nme4/Nt5dc2/Lsm5/Csrp2/Coq3/Prim2/Dnmt1/Orc1/Dek/Lsm2/Dtymk/Hmgn5/Rpa3/Elovl6/Aldh7a1/Cbx3/Hspa14/Zfp422/Parp1/Fdps/Rcn2/Pdia4/Fh1/Gemin6/Dap3/Dpp3/Ctsc/Gemin2/Mrps2/Mrpl16
REACTOME_MITOTIC_METAPHASE_AND_ANAPHASE	REACTOME_MITOTIC_METAPHASE_AND_ANAPHASE	135	450580583239076	189201343872195	1.55225e+08	3.92919e+09	2.70565e+08	964	tags=21%, list=5%, signal=20%	Cenpm/Ska1/Cenpk/Cenph/Cenpu/Cenpp/Ndc1/Cenpn/Nup93/Cenpq/Tubb6/Lmnb1/Nup85/Tuba1b/Tmpo/Cenpl/Nsl1/Hdac8/Ppp2r5d/Psmb9/Chmp6/Vrk2/Kif18a/Espl1/Tuba1c/Cenpi/Tubb2b/Cenpo
RODRIGUES_NTN1_TARGETS_DN	RODRIGUES_NTN1_TARGETS_DN	140	-552856695486115	-172407929360877	1.80923e+08	4.5563e+09	3.13749e+09	3371	tags=46%, list=17%, signal=38%	Klk6/Areg/Msln/Wnk1/Ddc/Rab25/Mink1/Mlxip/Gse1/Papss2/Ifngr1/Pcdh1/Mkln1/Cul4a/Nectin2/Atrx/Zfp715/Zfp799/Pxn/Pacsin2/Hspg2/Sfxn3/Tnnc1/Mdm4/Nfat5/Myof/Tns4/Itgb4/Arid1b/Klf13/Hectd1/Clock/Rbm5/Rab27b/Arid5b/Shb/Itgb5/Ube2g2/Myh14/Cldn3/Raph1/Vdr/Rit1/Srpk2/Cbl/Ahnak/Paxbp1/Pik3ca/Prss8/Dmpk/Ier3/Cdk13/Rnf213/Vegfa/Dgkd/Gaa/Flnb/Fn1/Spag9/Sox9/Pip5k1a/Irf9/Klf2/Cldn4
WP_DNA_REPLICATION	WP_DNA_REPLICATION	23	799944169054999	230815670084179	1.847e+08	4.62782e+09	3.18674e+09	1116	tags=65%, list=6%, signal=62%	Rfc4/Pole/Rfc5/Pold1/Rpa1/Rfc3/Mcm10/Pole2/Prim2/Pold2/Orc1/Rpa3/Orc6/Orc5/Orc2
MANALO_HYPOXIA_UP	MANALO_HYPOXIA_UP	182	-521535874257219	-164662676595	1.95579e+08	4.87565e+09	3.35739e+09	4881	tags=47%, list=24%, signal=36%	Pdzd2/Pgm1/Ddit4/Abca1/Rai14/Tnfaip3/Vldlr/H2-Q7/Tsga10/Lrrc32/H2-Bl/Egln1/Loxl2/Tmcc1/Sv2c/Narf/Mxi1/Angptl4/Tcf7l1/Wasf2/Ptprr/Nuak1/Apod/H2-Q10/Tpm1/Maff/Pdgfb/Col18a1/Filip1l/Rps18/Lamb1/Vwf/Rhobtb1/Afap1/H2-Q2/Mef2a/H2-M2/Synpo/Pxn/Sec24a/H2-D1/Creb3l2/Bnip3l/Gpc1/Diaph2/Bcl6/Edn1/Tapbpl/Tcim/Plcg2/Kdm3a/Rras/Cdk19/Tle1/Ptprf/H2-M3/Mtss1/Dlgap4/Mast4/Ier3/Insr/H2-T23/Hivep2/Trio/Klf11/Zfp292…
MARTINEZ_RESPONSE_TO_TRABECTEDIN_DN	MARTINEZ_RESPONSE_TO_TRABECTEDIN_DN	221	-49664866973981	-158374178544166	2.22178e+07	5.51091e+09	3.79484e+09	4376	tags=48%, list=22%, signal=38%	Fndc3a/Supv3l1/Ripk1/Fosl1/Fkbp15/Eps8/Arfgef2/Cflar/Rad23b/Eml4/Map3k7/Top1/Acsl3/Gdi2/Ogt/Cdk5r1/Vps35l/Uck2/Tbk1/Crk/Pdgfb/Pja2/Hsph1/Prkacb/Mtif2/Faf1/Arfgap1/Rabggtb/Eps15/Rsrc2/Cdh11/Slc2a1/Rab6a/Gabpb2/Nufip1/Rbm25/Prkd3/Mapkapk5/Ggps1/Lsm14a/Stau1/Igf2bp2/Smarca5/Thrap3/Tmem248/Cyhr1/Fryl/B4galt5/Tdg/Cxxc5/Tiam2/Plag1/Rbm27/Dlg5/Zfp281/Rab2a/Kdm1a/Tmem53/Blzf1/Rap1b/Eef1aknmt/Srrm2/Atf1/I…
KIM_ALL_DISORDERS_CALB1_CORR_UP	KIM_ALL_DISORDERS_CALB1_CORR_UP	457	-443247420623778	-14414947714019	2.29181e+08	5.65619e+09	3.89487e+09	5474	tags=42%, list=27%, signal=31%	Stau2/Stxbp1/Psmc1/Auh/C2cd5/Akt1/Fhl1/Kcnab1/Snrpb/Btbd3/Gpx4/Ddx10/Psmc6/Gria2/Oga/Socs5/Tsnax/Clint1/Srsf2/Tomm20/Nnat/Actr1b/Psmd8/Ppp1r16b/Opcml/Mbnl1/Fam131a/Tm9sf4/Stx4a/Serpini1/Rab1a/Wdr7/Tmem59/Prkar1a/Creg1/Alas1/Rnf13/Stx7/Wdr47/Spag7/Psmd7/Actr2/Eif5/Napa/Rad23b/Efnb3/Gmfb/Adar/Shoc2/Rnf4/Uba1/Lancl1/Inpp5f/Mob4/Man2a2/Atp6v0a1/Gnb5/Necab2/Arf1/Yme1l1/Anxa7/Atp6v1a/Uso1/Got2/Atp6v1c1…
DACOSTA_UV_RESPONSE_VIA_ERCC3_TTD_DN	DACOSTA_UV_RESPONSE_VIA_ERCC3_TTD_DN	74	-627272090605156	-182569734338301	2.42376e+08	5.95209e+09	4.09863e+09	4327	tags=57%, list=21%, signal=45%	Tmem131l/Has2/Bicd1/Tmcc1/Top1/Wdhd1/Vps13b/Gse1/Malt1/Pex14/Tead1/Lrp6/Itch/Mia2/Ctif/Ubxn7/Gpatch8/Asxl1/Dmd/Trim24/Herc4/Atrn/Fam193a/Heg1/Pik3c2a/Tsc22d2/Ago2/Togaram1/Zeb2/Smad7/Synj2/Eif3a/Zfhx3/Btaf1/Ust/Avl9/Arap2/Cdc42bpa/Atxn1/Ralgapb/Creb5/Dst
REACTOME_RESOLUTION_OF_ABASIC_SITES_AP_SITES	REACTOME_RESOLUTION_OF_ABASIC_SITES_AP_SITES	32	729639530181891	229961090179946	2.47802e+08	6.05519e+09	4.16963e+09	736	tags=47%, list=4%, signal=45%	Lig1/Rfc4/Pole/Rfc5/Pold1/Rpa1/Rfc3/Pole2/Parp2/Pold2/Mutyh/Mpg/Rpa3/Parp1/Ogg1
SENGUPTA_NASOPHARYNGEAL_CARCINOMA_UP	SENGUPTA_NASOPHARYNGEAL_CARCINOMA_UP	230	371176558039119	165244982305873	2.56533e+08	6.23766e+09	4.29528e+09	1392	tags=22%, list=7%, signal=20%	Pbk/Pclaf/Dnajc9/Cenpk/Diaph3/Cenpu/Ndc1/Kif15/Zgrf1/Rfc3/Parpbp/Ttf2/Zfp367/Atad2/Pole2/Gins1/Fignl1/Tmpo/Ezh2/Id2/Arl6ip6/Depdc1b/Tfrc/Sparc/Dut/Fkbp5/Ckap4/Nfe2l3/Cbx3/Vrk2/Socs1/Tnfrsf9/Haus6/Ankrd29/Rbmx/Ssx2ip/Rcn2/Cxcl10/Col5a1/Nemp1/Col8a1/9130008F23Rik/Ctsc/Pms1/Plau/Mtr/Zbed3/Prkdc/Rcn1/Qdpr
REACTOME_SEPARATION_OF_SISTER_CHROMATIDS	REACTOME_SEPARATION_OF_SISTER_CHROMATIDS	106	484317435959869	193311336191049	2.59541e+08	6.24584e+08	4.30091e+09	964	tags=21%, list=5%, signal=20%	Cenpm/Ska1/Cenpk/Cenph/Cenpu/Cenpp/Cenpn/Cenpq/Tubb6/Nup85/Tuba1b/Cenpl/Nsl1/Hdac8/Ppp2r5d/Psmb9/Kif18a/Espl1/Tuba1c/Cenpi/Tubb2b/Cenpo
RICKMAN_METASTASIS_DN	RICKMAN_METASTASIS_DN	224	-50462084552488	-161080319449798	2.60136e+08	6.24584e+08	4.30091e+09	3284	tags=32%, list=16%, signal=27%	Gas2l1/Baiap2/Helz2/Ogdh/Trim29/Slc2a1/Mtus1/Clk3/Nectin1/Ifi205/Tfeb/Ptafr/Igsf3/Zbtb7b/Sdc1/Krt17/Rxra/Mob3a/Rnh1/Dapk3/Dennd1a/Actr3/Dnm2/Myo1e/Itgb4/Mier2/Klf13/Jup/Bap1/Bcr/Arhgef12/Ampd3/Pkp3/Sgpl1/Tmem259/Mef2d/Akirin2/Ehbp1l1/Ptk2b/Gfod1/Cd44/Naa80/Zbtb7a/Tbc1d22a/Cactin/Fxyd3/Atp6v1b2/Ralgds/Cap1/Gbp2/Cdcp1/C77080/Eppk1/Hk1/Nlrc5/Agap3/Tnpo2/Dsg3/Nav1/Prrg4/Rnf19b/Ap3d1/Dst/Ptgs2/Gbp2b/D…
BILD_HRAS_ONCOGENIC_SIGNATURE	BILD_HRAS_ONCOGENIC_SIGNATURE	216	-507457366522379	-161685425400748	2.60665e+07	6.24584e+08	4.30091e+09	2935	tags=35%, list=14%, signal=30%	Tia1/Irx2/Fermt1/Mtus1/Lgals8/Ern1/Tnrc6b/Fam110c/Srek1ip1/Phactr4/Dusp4/Epha2/Ccnl1/Arhgap27/Tnfrsf12a/Cd274/Zfp827/Sdc1/Junb/Nipal1/Tns4/Rnf152/Atp2b1/Srrm2/Bcl6/Adam8/Fbxo9/Tor1aip1/Dll1/Map1lc3b/Zfp36/Fos/Oxsr1/Nampt/Sesn2/Itpr3/Pnpla8/Flrt3/Pthlh/Raph1/Map7d1/Itga2/Lrrfip1/Mast4/Nfkbiz/Ier3/Mxd1/Hk2/Cdcp1/Foxq1/Ddx17/Samd8/Clcf1/Vegfa/Tsc22d1/Klf5/Flnb/Kdm7a/Fn1/Csnk1e/Klf6/Slc20a1/Kmt2c/Ptg…
OSWALD_HEMATOPOIETIC_STEM_CELL_IN_COLLAGEN_GEL_UP	OSWALD_HEMATOPOIETIC_STEM_CELL_IN_COLLAGEN_GEL_UP	181	-52543785941185	-165783796794375	2.62802e+08	6.26661e+09	4.31521e+09	4482	tags=41%, list=22%, signal=33%	Yrdc/Tnfaip3/Tiparp/Hnrnpdl/Ganab/Areg/Luc7l3/Cflar/Las1l/Bag5/Nf1/Cxcl1/Mcl1/Angel2/Runx1/Cdk5r1/Armc8/Ier5/H3f3b/Zc3h12a/Brd4/Dstyk/Srrm1/Maff/Fosb/Plk2/Rhoq/Dusp2/Tnf/Junb/Chd3/Sf3b1/Hook1/Ahcyl1/Flnc/Gatad2a/Kat2a/Zfp36/Ppp4r3b/Fos/Birc3/Rab11fip1/Adnp2/Sgk1/Larp1/Nfkbia/Akap13/Fbxo11/Tor1aip2/Psme4/Jun/Cd44/Tfap2a/Atl2/Ier3/Sik3/Vps37b/Hipk1/Zfp36l1/Nr4a2/Klf6/Pakap/Kdm4b/Ptgs2/Trib1/Ets2/Sl…
REACTOME_SIGNALING_BY_NOTCH1	REACTOME_SIGNALING_BY_NOTCH1	68	-631039682530448	-181366744561547	2.72609e+08	6.46922e+09	4.45473e+09	3425	tags=47%, list=17%, signal=39%	Cul1/Hdac6/Ubb/Ncor2/Itch/Rbpj/Neurl1a/Hdac10/Adam17/Kat2a/Jag1/Cdk8/Dll1/Ncor1/Hdac5/Psen2/Tbl1x/Maml3/Tle1/Tle4/Maml1/Dtx4/Hdac4/Dtx2/Mib1/Tle3/Crebbp/Nbea/Ubc/Notch1/Myc/Numb
REACTOME_LAGGING_STRAND_SYNTHESIS	REACTOME_LAGGING_STRAND_SYNTHESIS	14	885135474477288	231476256928562	2.82273e+08	6.66649e+09	4.59057e+08	550	tags=64%, list=3%, signal=63%	Lig1/Rfc4/Rfc5/Pold1/Rpa1/Rfc3/Prim2/Pold2/Rpa3
MARTINEZ_RB1_AND_TP53_TARGETS_DN	MARTINEZ_RB1_AND_TP53_TARGETS_DN	495	-439127511295273	-143265677936436	2.97511e+08	6.99292e+09	4.81535e+09	4118	tags=37%, list=20%, signal=30%	Mt2/Riok2/Zcchc9/Sh3rf1/Slc39a14/Rhog/Ssbp2/Kat7/Brd3/Csnk1d/Grk4/Tmcc3/Mcl1/2510002D24Rik/Rpl34/Acvr2b/Nav2/Slc44a1/Mt1/Foxp1/Ubqln4/Crim1/Msh4/Ovol1/Max/Lmtk2/Krtcap2/Fbln2/Kpna6/Dstyk/Supt6/Srrm1/Smad4/Dlx3/Mif4gd/AI661453/Col18a1/Zfp148/Sp110/2210016F16Rik/Rps18/Ilf3/Bach2/Ncdn/Rps7/Ppcdc/Ltbp2/Cald1/Wdr12/Tia1/Pom121/Nectin2/Rab6a/Atp6v0c/Tenm4/Pkd1/Rbm6/Crtc3/Ctns/Arhgef25/Dus1l/Herc6/Rarg/…
PRAMOONJAGO_SOX4_TARGETS_UP	PRAMOONJAGO_SOX4_TARGETS_UP	48	-669169851137245	-183639397700544	3.00319e+08	7.02548e+09	4.83777e+08	4479	tags=65%, list=22%, signal=50%	Tnfaip3/Tiparp/Fgd6/Phf1/Mxi1/Maff/Rnd3/Rbck1/Tnip2/Elf4/Gprc5a/Dusp4/Ccnl1/Smndc1/Insig2/Kdm3a/Ampd3/Rit1/Jun/Btg1/Ier3/Nfil3/Vegfa/Jund/Zfp36l1/Bhlhe40/Clk1/Stc2/Riok3/Ndrg1/Trib3
BROWNE_HCMV_INFECTION_20HR_UP	BROWNE_HCMV_INFECTION_20HR_UP	198	-510644447890515	-161896279697991	3.02344e+08	7.03947e+09	4.8474e+09	3558	tags=38%, list=18%, signal=32%	Zfp593/Kpna6/Hyal2/Mlxip/Ylpm1/Zfp729a/Prpf4b/Slc6a6/Cbx4/Ttbk2/Tgfbrap1/Pot1a/Pcgf3/Cluh/Zpr1/Oas2/Cggbp1/Braf/Safb2/B4galt5/Erbb3/Rnf40/Apoe/Atxn7l3b/Map2k4/Eda/Fxr2/Usp6nl/Zbtb5/Trim26/Atxn2l/Abcf3/Stard3/Rela/Xaf1/Pank3/Tead4/Clock/Bap1/Atrn/Gna13/Nacad/Igf2r/Akap8l/Ube3a/Snrk/Rab5a/Ppp2r5b/Zbtb18/Nfkb2/Lcn2/Rabgap1l/Elk4/Ddx52/Tsr1/Ptpn21/Foxo1/Mark2/Brd2/Ube2h/Smg1/Ireb2/Vegfa/Trim33/Wwc1/Z…
RUIZ_TNC_TARGETS_UP	RUIZ_TNC_TARGETS_UP	135	-553153016316204	-171814243098791	3.08236e+08	7.14298e+09	4.91868e+09	3066	tags=36%, list=15%, signal=30%	Slc35e2/Gprc5c/Cdh11/Anxa4/Eya1/D16Ertd472e/Herpud1/Plk2/Apoe/Bnip3l/Pcmtd2/Ifih1/Golgb1/Arhgap28/Bcl6/Ubxn4/Eapp/Gsn/Phf21a/Tcf12/Arid5b/Man1a/Grn/Zbtb20/Slc23a2/Washc2/Krit1/Baz2b/Nbr1/Btg1/Sidt2/Cblb/Gbp2/Ypel5/Wdr26/Ctdsp2/Pdcd4/St3gal1/Resf1/Sat1/Glce/Sox4/Pnrc1/Tpp1/Klhl24/Klf9/Kdm5b/Hbp1
PID_SMAD2_3NUCLEAR_PATHWAY	PID_SMAD2_3NUCLEAR_PATHWAY	61	-641296844963033	-182341877503664	3.21817e+08	7.42285e+09	5.1114e+09	2710	tags=49%, list=13%, signal=43%	Gata3/Tgif2/Pias4/Zbtb17/Runx2/Lamc1/Smad2/Kat2a/Med15/Smad3/Sp3/Ncor1/Ncoa1/Fos/Itgb5/Vdr/Ncoa2/Tgif1/Jun/Smad7/Foxo3/Ski/Sp1/Foxo1/Skil/Crebbp/Cebpb/Irf7/Myc/Atf3
MARTINEZ_RB1_TARGETS_DN	MARTINEZ_RB1_TARGETS_DN	465	-438123318929369	-142617407484507	3.46354e+08	7.95165e+09	5.47554e+09	4143	tags=34%, list=20%, signal=28%	Capzb/Ift46/H2-Bl/Etfrf1/Zcchc9/Slc39a14/Ssbp2/Nsmaf/Brd3/Csnk1d/Lancl1/Itgav/Bicd2/Mcl1/2510002D24Rik/Rpl34/Acvr2b/Slc44a1/B2m/Serpinb1a/Max/Pdgfa/Tbk1/Kpna6/Dstyk/Supt6/H2-Q10/Smad4/Tmem191c/AI661453/Col18a1/Sp110/Rps18/Ilf3/Rsad2/Ncdn/Rps7/Ppcdc/Pip4k2a/Ltbp2/Ubb/H2-Q2/Tia1/Pom121/Nectin2/Atp6v0c/Atp2a2/Pkd1/Crtc3/Arhgef25/Dus1l/Sppl2b/Ifi205/H2-M2/Rhou/Csf1r/Poldip3/Impact/Polr2a/Marcksl1/Ptt…
REACTOME_EUKARYOTIC_TRANSLATION_ELONGATION	REACTOME_EUKARYOTIC_TRANSLATION_ELONGATION	86	-593179382008813	-176480784470273	3.48009e+08	7.95265e+09	5.47622e+09	6855	tags=81%, list=34%, signal=54%	Rps13/Rps8/Rplp2/Rpl21/Rpl6/Rps26/Rps17/Rpl30/Rpl5/Rps11/Rpl36a/Rps3a1/Rpl29/Rplp0/Rpl19/Rplp1/Rpl27/Rpl37a/Rpl14/Rpl28/Uba52/Rpl23/Rpl7a/Rps15/Rpl36al/Rpl7/Rpl27a/Rps9/Rpl35a/Rpl15/Rps10/Rps28/Rpl8/Rps19/Rps27a/Rps6/Eef1g/Rpl24/Rps23/Rps24/Rpl18/Rps5/Rps15a/Rpl17/Rpl36/Rps14/Rps20/Rpl26/Rpl32/Rps2/Rpl37/Rpl4/Rpl18a/Rpl9/Rps27/Rpl34/Rpl13/Rpl35/Eef1a1/Eef1b2/Rpl13a/Fau/Rps18/Rps7/Rpl10a/Rpl3/Rpl2…
AMIT_SERUM_RESPONSE_60_MCF10A	AMIT_SERUM_RESPONSE_60_MCF10A	54	-651854980058069	-182111500266082	3.57168e+08	8.12435e+09	5.59446e+09	3453	tags=48%, list=17%, signal=40%	Zc3h12a/Stk38l/Cald1/Pot1a/Plk2/Pdlim5/Irs2/Cobll1/Sgk1/Tgif1/Ell2/Mbnl2/Rcan1/Nr4a2/Bhlhe40/Rhob/Klf7/Fn1/Frmd4b/Pip5k1a/Inhba/Ptgs2/Sox4/Pnrc1/Trib1/Ets2
REACTOME_ION_CHANNEL_TRANSPORT	REACTOME_ION_CHANNEL_TRANSPORT	136	-546487272974501	-169949785699657	3.61555e+08	8.17521e+08	5.62948e+09	4678	tags=43%, list=23%, signal=33%	Rps27a/Trpc1/Best2/Atp8b2/Sgk3/Ripk1/Wnk1/Atp13a2/Ano10/Clcn6/Atp6v0a1/Atp6v1a/Nedd4l/Ostm1/Ttyh1/Atp6v1c1/Trpm4/Atp6v1e1/Ano4/Wwp1/Ubb/Asic1/Atp6v0c/Atp6v0e/Atp2a2/Atp6v1f/Atp10a/Tcirg1/Clcn2/Trpm7/Clcn4/Atp6v1h/Atp6v1d/Clcn5/Mcoln1/Atp2b1/Ano1/Trpc4ap/Fxyd4/Atp13a4/Atp6v1g1/Sgk1/Atp9b/Fxyd2/Atp6ap1/Trpm6/Tsc22d3/Atp6v0b/Clcn3/Fxyd3/Atp6v1b2/Atp13a1/Trpv4/Ubc/Ano6/Clcn7/Atp11a/Atp6v0d1
SESTO_RESPONSE_TO_UV_C2	SESTO_RESPONSE_TO_UV_C2	49	-672215613161727	-184940630935197	3.62717e+08	8.17521e+08	5.62948e+09	2838	tags=49%, list=14%, signal=42%	Kif5b/Yy1/Trip10/Dusp4/Erbb3/Ptpn12/Zkscan1/Jag1/Oas1g/Stxbp3/Fat1/Psme4/Srpk2/Tfap2a/Oas1a/Emp1/Kank1/Kat6a/Tjp1/Ell2/Ube2h/Nrip1/Cxadr/Ctdsp2
RHODES_UNDIFFERENTIATED_CANCER	RHODES_UNDIFFERENTIATED_CANCER	39	659315488406681	218677080324304	3.97152e+08	8.91065e+09	6.1359e+09	692	tags=31%, list=3%, signal=30%	Pclaf/Rfc4/Mybl2/Trip13/Foxm1/Kif14/Nudt1/Ezh2/Prdx4/Tubb5/Rpa3/Ifi30
REACTOME_S_PHASE	REACTOME_S_PHASE	93	496477709344039	1922437728879	4.04518e+07	9.0096e+09	6.20404e+09	1456	tags=24%, list=7%, signal=22%	Lig1/Rfc4/Pole/Rfc5/Pold1/Rpa1/Rfc3/Pole2/Gins1/Prim2/Pold2/Gins4/Skp2/Orc1/Psmb9/Rpa3/Orc6/Orc5/Orc2/Psmd13/Gins3/Pole3
ZHOU_INFLAMMATORY_RESPONSE_FIMA_UP	ZHOU_INFLAMMATORY_RESPONSE_FIMA_UP	362	-459376302497634	-148856400253765	4.05213e+08	9.0096e+09	6.20404e+09	4584	tags=34%, list=23%, signal=27%	Agbl5/Tlr2/Yrdc/Tnfaip3/Pxdn/Car13/Zc3h12c/Klf12/Fosl1/Kremen1/Mri1/Has2/Ddx42/Cxcl1/Pld1/Neb/Cc2d2a/Nox4/Tmc6/Nav2/Drc3/Angptl4/Nedd4l/Epc1/Zc3h12a/Otub2/Ddx6/Maff/Pdgfb/Ripk2/Klhl28/Vwf/Akap5/Foxp2/Tmod4/Stat5a/Sphk2/Sema6a/Asic1/Usf3/Irak2/2610528A11Rik/Rasgef1b/Trip10/Nhs/Cyth3/B4galt1/Slc26a9/Igsf3/B4galt5/Tnf/Dennd5a/Taok2/Fmn1/P3h2/Adam17/Atp2b1/Fsd1l/Pxdc1/Srcap/Rela/Relb/Slc1a2/Golim4/Ed…
WP_PATHWAYS_AFFECTED_IN_ADENOID_CYSTIC_CARCINOMA	WP_PATHWAYS_AFFECTED_IN_ADENOID_CYSTIC_CARCINOMA	50	-666630297973305	-184246263548467	4.1377e+08	9.15861e+09	6.30665e+09	3127	tags=58%, list=15%, signal=49%	Morf4l1/Max/Foxp2/Kansl1/Atrx/Pten/Nsd1/Srcap/Arid4b/Ncor1/Arid5b/Maml3/Setd2/Dtx4/Jmjd1c/Pik3ca/Bcor/Foxo3/Kat6a/Cmtr2/Crebbp/Arid1a/Notch1/Myc/Erbin/Brd1/Kmt2c/Mga/Kdm6b
REACTOME_NONSENSE_MEDIATED_DECAY_NMD	REACTOME_NONSENSE_MEDIATED_DECAY_NMD	108	-566505936261624	-172167740715091	4.17256e+08	9.19453e+09	6.33138e+09	6596	tags=77%, list=33%, signal=52%	Rplp2/Rpl21/Rpl6/Rps26/Rps17/Rpl30/Rpl5/Rps11/Rpl36a/Rps3a1/Rpl29/Rplp0/Rpl19/Etf1/Rplp1/Rpl27/Ppp2r1a/Rpl37a/Rpl14/Rpl28/Uba52/Rpl23/Rpl7a/Rps15/Rpl36al/Rpl7/Rpl27a/Rps9/Rpl35a/Rpl15/Rps10/Rps28/Rpl8/Upf2/Rps19/Dcp1a/Upf3a/Rps27a/Rps6/Rpl24/Rps23/Rps24/Rpl18/Rps5/Rps15a/Rpl17/Rpl36/Rps14/Rps20/Rpl26/Rpl32/Rps2/Rpl37/Rpl4/Rpl18a/Rpl9/Eif4a3/Rps27/Rpl34/Rpl13/Rpl35/Rpl13a/Fau/Rps18/Casc3/Smg8/Rps7…
SMIRNOV_RESPONSE_TO_IR_2HR_UP	SMIRNOV_RESPONSE_TO_IR_2HR_UP	44	-67687552290205	-183300761763342	4.57869e+08	100446294555358	6.91677e+09	1687	tags=45%, list=8%, signal=42%	1810013L24Rik/Inka2/Ppp4r3b/Rab11fip1/Sgk1/Zbtb10/Fas/Jun/Elk4/Ier3/Senp6/Mdm2/Clk1/Klf5/Mnt/Sox9/Rnf19b/Bbc3/Ppp1r15a/Atf3
GAUSSMANN_MLL_AF4_FUSION_TARGETS_E_DN	GAUSSMANN_MLL_AF4_FUSION_TARGETS_E_DN	18	-821910064420013	-190815503933805	4.6338e+08	101205534717713	6.96905e+09	348	tags=39%, list=2%, signal=38%	Cdsn/Gpnmb/Neo1/Gpt2/Stbd1/Angptl6/Trib3
FOURNIER_ACINAR_DEVELOPMENT_LATE_2	FOURNIER_ACINAR_DEVELOPMENT_LATE_2	220	366848251797468	161937866003788	4.69459e+08	102000974941002	7.02382e+09	1497	tags=22%, list=7%, signal=20%	Kif4/Dnajc9/Bard1/Trip13/Foxm1/Ndc1/Dhfr/Cyp51/Depdc1a/Hat1/Cenpn/Fgfbp1/Rfc3/Nup85/Gins1/Polq/Nt5dc2/Tmpo/Tubg1/Parp2/Ldlr/Plek2/Idi1/Ddx11/Cmc2/Hmbs/Skp2/Xrcc3/Dut/Exosc8/Rpa3/Elovl6/Mthfd1/Impa1/Rnaseh2a/Hpcal1/Msh6/Gemin6/Pagr1a/Cutc/Gale/Pms1/Prdx3/Prkdc/Etv4/Pole3/Smpd4/Manf
MORI_PRE_BI_LYMPHOCYTE_UP	MORI_PRE_BI_LYMPHOCYTE_UP	42	636748296536986	215068008055561	4.71155e+08	102000974941002	7.02382e+09	2345	tags=50%, list=12%, signal=44%	Lig1/Kif4/Hmgn2/Stmn1/Lmnb1/Tuba1b/Prdx4/Ssbp4/Tubb5/Hmgb3/Slc29a1/Nucks1/Kpna2/Ccl5/Mgst2/Dbi/Gstt2/Socs2/Tuba1a/Hnrnpab/Ramp1
CHANDRAN_METASTASIS_UP	CHANDRAN_METASTASIS_UP	166	-521214421970138	-163366458998243	4.82525e+08	104006337180727	7.16191e+09	4307	tags=46%, list=21%, signal=36%	Rpl37/U2surp/Pcbp2/Eif5/Wnk1/Pdk1/Nfatc1/Eml4/Fam83f/Tmcc1/Ibtk/Sel1l/Chordc1/Taf1d/Bod1l/Ripk2/Zfp148/Klhl28/Cbx4/Grb2/Secisbp2/Tgfbrap1/Trim3/Kansl1/Abhd5/Cpeb4/Lsmem1/Polr2a/Fbxo45/Pdlim5/Map4k4/Taok1/Atxn2/Pitpnb/Tbc1d24/Ube2z/Nsd1/Pabpc1/Zfp281/Adam17/Iffo1/Rab12/Ap2b1/Lrrc58/Prkab2/Zfyve16/Basp1/Fnbp4/Nktr/Kmt5b/Rbm39/Lrch3/Larp1/Gsk3b/Camsap1/Ago2/Hba-a1/Tars/Slc7a5/Nub1/Zbtb7a/Ep400/Wdfy1…
WP_SMALL_CELL_LUNG_CANCER	WP_SMALL_CELL_LUNG_CANCER	69	-623492666735129	-179619830747721	4.85531e+08	104160884768374	7.17256e+09	4796	tags=55%, list=24%, signal=42%	Casp9/Polk/Pik3r2/Akt2/Casp8/Traf2/Itgav/Max/Traf3/Lamb1/Itga3/Itga6/Pten/Itgb1/Zbtb17/Rxra/Akt3/Ikbkg/Lamc1/Rela/Ikbkb/Itga2b/Birc3/Nfkbib/Nfkb1/Nfkbia/Lama5/Lamb3/Itga2/Pik3ca/Rxrb/Traf1/Myc/Fn1/Lama3/Ptgs2/Lamc2/Gadd45b
HOLLERN_EMT_BREAST_TUMOR_DN	HOLLERN_EMT_BREAST_TUMOR_DN	110	-568748778507847	-173464155585402	4.87463e+08	104160884768374	7.17256e+09	2352	tags=45%, list=12%, signal=40%	Shroom3/Cldn7/Dennd2d/Slc5a9/Epcam/Kdf1/Irf6/Rab25/Cd24a/Ovol1/Tnk1/Dsc2/Chdh/Tmc4/Erbb3/Ocln/Ccdc120/Ehf/Elmo3/Epb41l4b/St14/Jup/Marveld2/Epb41l5/Pkp3/Myh14/Cldn3/Ripk4/Ptprf/Spint1/Prss8/Kif21a/Fxyd3/Cdh1/Epha1/Cdcp1/Patj/Cxadr/Myo5b/Wwc1/Eps8l2/Esrp2/Ddr1/Dedd2/Hip1r/Dsg2/Crb3/Fam83h/Dsp/Cldn4
WANG_CISPLATIN_RESPONSE_AND_XPC_DN	WANG_CISPLATIN_RESPONSE_AND_XPC_DN	187	-506534418711824	-15999699371388	5.28199e+08	112378861441942	7.73845e+09	5446	tags=50%, list=27%, signal=37%	Masp2/Slco1a5/Cdc40/Bnc1/Zfx/Rnf185/Taf7/Map4k5/Cdipt/Celf1/Ypel1/Stoml1/Ptpn11/Paip1/Eif3g/Hax1/5031439G07Rik/Elf1/Ifngr2/Has2/Slc9a1/Map2k5/Lcat/Rfxank/Med13/Acp2/Stat1/Runx1/Man2a2/Mt1/Zfp317/Atp6v1c1/Grsf1/Nuak1/Casp4/Filip1l/Ifngr1/Csnk1g3/Sesn1/Tank/Ybx3/Stx6/Nop14/Clk3/Ebag9/Trip10/Cd46/Mkrn1/Dusp2/Gpc1/Capn2/Rnh1/Slc31a2/Rabep1/Klf10/Bcl6/Zfp143/Rac2/Synj1/Atg13/Hipk3/Ube2b/Susd6/Rras/Ppp…
CASORELLI_ACUTE_PROMYELOCYTIC_LEUKEMIA_UP	CASORELLI_ACUTE_PROMYELOCYTIC_LEUKEMIA_UP	137	-540438587541229	-168064053039303	5.31455e+08	112586346743692	7.75274e+09	4977	tags=49%, list=25%, signal=37%	Anks1/Atp2b4/Tomm20/Flt3/Spen/Sf1/Lonp2/Tlr2/Csgalnact2/Prkca/Sin3b/mt-Nd4/Ap1s2/Mylip/Mt1/Rap1gap2/Zfp729a/Glipr1/N4bp2l1/Vamp1/Tank/Rbms1/Fosb/Nfya/Zfand5/Irs2/Dennd5a/Helz/Cited2/Snd1/Slc31a2/Klf10/Hic2/Smurf2/Plekha5/Jag1/Azi2/Utp14a/Map1lc3b/Kat6b/Zfp36/Fos/Atp6v1g1/Zmym2/Nfkbia/Pla2g4b/Tsc22d3/Jun/Zbtb18/Cd44/Btg1/Cblb/Tgoln1/Sik3/Fndc3b/Nfil3/Per1/Nr4a2/Wdfy3/Rnf11/Zbtb43/Tmem131/Klf6/Trib…
BASAKI_YBX1_TARGETS_DN	BASAKI_YBX1_TARGETS_DN	342	-458646018789498	-14819066909327	5.51776e+08	116326789428664	8.0103e+09	4119	tags=38%, list=20%, signal=31%	Slc9a1/Fam214a/Cryzl2/Pdk1/Vav3/Bicd1/Slc7a11/Rsl1d1/Zfp397/Mcl1/Slc25a27/Mxi1/Slc44a1/Ncbp3/Vps13b/Eef1a1/Serpinb1a/Vmp1/H3f3b/Amn1/B230219D22Rik/Maff/Ppp1r9a/Papss2/Lamb1/Lmbrd2/Gdpd1/Tmem106b/Cers6/Mkln1/Atrx/Lgals8/Sec62/Tmod1/Ifi205/Pten/1110004F10Rik/Fam110c/Frrs1/Cpm/Pitpnc1/Arf2/Tcirg1/Marcksl1/Ifi27/Rabl3/Ttc3/Bst2/Dync2h1/Junb/Helz/Casz1/Pkd2/Pabpc1/Sf3b1/Ndufs1/Pfkfb3/Mtdh/Rictor/Rufy3…
CHIANG_LIVER_CANCER_SUBCLASS_UNANNOTATED_DN	CHIANG_LIVER_CANCER_SUBCLASS_UNANNOTATED_DN	164	39536064736896	171238764899423	5.53825e+08	116326789428664	8.0103e+09	2158	tags=27%, list=11%, signal=24%	Pbk/Rfc4/Cenph/Rfc5/Ube2t/Hat1/Rfc3/Pole2/Prdx4/Cmas/Abhd6/Lsm2/Actr6/Ppil1/Rpa3/Znhit3/Lyz2/Slc29a1/Rcn2/Rnaseh2a/Tpd52l1/Rnf141/Fkbp11/Pigf/Snx7/BC055324/Impa2/Ebpl/Maged1/Snrpd1/Pole3/Manf/Ilf2/Snrpd2/Mmgt1/Fundc1/Mrpl42/Morn2/Mrpl13/Dbi/Tmx1/Pdia6/Alg13/Epdr1
ZHAN_MULTIPLE_MYELOMA_CD1_VS_CD2_UP	ZHAN_MULTIPLE_MYELOMA_CD1_VS_CD2_UP	52	-663764771677147	-184478610501428	5.61593e+08	117458531617494	8.08824e+09	2920	tags=46%, list=14%, signal=40%	Rbp1/Ern1/Map1b/Ifi27/Lurap1l/P2rx7/Mia2/Wars/Pck2/Mthfd2/Sesn2/Itpripl2/Eif4ebp1/Slc7a5/Setd7/Cebpg/Cebpb/Stc2/Xpot/Asns/Gpt2/Klf4/Atf5/Trib3
REACTOME_EXTENSION_OF_TELOMERES	REACTOME_EXTENSION_OF_TELOMERES	35	692486744614157	220869120782938	5.76488e+08	120065206015352	8.26773e+09	599	tags=37%, list=3%, signal=36%	Lig1/Rfc4/Rfc5/Chtf18/Pold1/Rpa1/Rfc3/Prim2/Pold2/Pif1/Rtel1/Rpa3/Wrn
NAKAYAMA_FRA2_TARGETS	NAKAYAMA_FRA2_TARGETS	40	-688200408741153	-183738702818672	5.82675e+08	120843762305767	8.32134e+09	2481	tags=65%, list=12%, signal=57%	Zmat3/Mt1/Lgr4/Pan3/Mkrn1/Dusp4/Wipf1/Zfand5/Paqr3/Bcl6/Sgk1/Akirin2/Eif4g3/Dbp/Rbm33/Ythdf3/Hspa1b/Mdm2/Slc20a1/Nr1d2/Sox4/Klhl24/Dusp10/Sqstm1/Fbxo32/Crebrf
WP_FOCAL_ADHESION	WP_FOCAL_ADHESION	162	-52766970816863	-165506025492752	5.87324e+06	12129847438756	8.35266e+09	4517	tags=42%, list=22%, signal=33%	Pik3r2/Pak2/Tln1/Akt2/Flt1/Mapk8/Prkca/Vav3/Arhgap5/Itgav/Pdgfa/Actn4/Crk/Ctnnb1/Pdgfb/Tnk1/Thbs1/Lamb1/Vwf/Grb2/Itga3/Itga6/Pten/Zyx/Pxn/Itgb1/Sos1/Ppp1r12c/Rock1/Braf/Bcar1/Ppp1r12b/Capn2/Arhgap35/Akt3/Rap1b/Lamc1/Flnc/Itgb4/Rac2/Actn1/Flna/Itga2b/Thbs3/Birc3/Tnk2/Itga5/Itgb5/Lama5/Gsk3b/Itga7/Fyn/Pip5k1c/Lamb3/Rock2/Itga2/Jun/Ppp1r12a/Igf1r/Pik3ca/Vav2/Diaph1/Vegfa/Flnb/Fn1/Lama3/Vegfc/Lamc2
REACTOME_PCNA_DEPENDENT_LONG_PATCH_BASE_EXCISION_REPAIR	REACTOME_PCNA_DEPENDENT_LONG_PATCH_BASE_EXCISION_REPAIR	17	840449986417877	223201416538867	6.24687e+08	128477330080645	8.847e+09	550	tags=59%, list=3%, signal=57%	Lig1/Rfc4/Pole/Rfc5/Pold1/Rpa1/Rfc3/Pole2/Pold2/Rpa3
KEGG_FOCAL_ADHESION	KEGG_FOCAL_ADHESION	161	-520739678764653	-162988999707071	6.61236e+08	135429833663623	9.32575e+09	4517	tags=41%, list=22%, signal=32%	Pik3r2/Pak2/Tln1/Akt2/Flt1/Mapk8/Prkca/Vav3/Arhgap5/Itgav/Pdgfa/Actn4/Crk/Ctnnb1/Pdgfb/Thbs1/Lamb1/Vwf/Grb2/Itga3/Itga6/Pten/Zyx/Pxn/Itgb1/Sos1/Rock1/Braf/Bcar1/Capn2/Arhgap35/Akt3/Rap1b/Lamc1/Flnc/Itgb4/Rac2/Actn1/Flna/Col6a1/Itga2b/Thbs3/Birc3/Itga5/Itgb5/Lama5/Gsk3b/Itga7/Fyn/Pip5k1c/Lamb3/Rock2/Itga2/Jun/Ppp1r12a/Igf1r/Sos2/Pik3ca/Vav2/Diaph1/Vegfa/Flnb/Fn1/Lama3/Vegfc/Lamc2
REACTOME_RHO_GTPASE_CYCLE	REACTOME_RHO_GTPASE_CYCLE	396	-449496100602616	-14592149803529	6.88514e+08	140434056195209	9.67034e+09	4774	tags=43%, list=24%, signal=34%	Spen/Ralgapa1/Pak6/Fnbp1/Wipf2/Arl13b/Arhgef1/Tmem59/Fmnl1/Vapb/Was/Pik3r2/Arhgef11/Pak2/Faf2/Tpm4/Kctd13/Arfgap2/Capzb/Gps1/Brk1/Peak1/Sh3rf1/Ccdc115/Fgd4/Rhog/Emc3/Vav3/Pld1/Arhgap5/Arhgap10/Fnbp1l/Cdc42ep1/Kctd3/Wasf2/Usp9x/Slc4a7/Srrm1/Rhobtb2/Rnd3/Myo9b/Baiap2/Fmnl2/Rhobtb1/Wwp2/Arhgap42/Tnfaip1/Gmip/Osbpl11/Acbd5/Arhgef25/Rhod/Stx5a/Whamm/Rhou/Trip10/Nhs/Fam135a/Ddrgk1/Swap70/Stk38/Rab7/Itg…
WP_HOSTPATHOGEN_INTERACTION_OF_HUMAN_CORONA_VIRUSES_INTERFERON_INDUCTION	WP_HOSTPATHOGEN_INTERACTION_OF_HUMAN_CORONA_VIRUSES_INTERFERON_INDUCTION	33	-718819956333314	-186595138077932	6.96094e+08	14139582326323	9.73657e+09	4312	tags=73%, list=21%, signal=57%	Ripk1/Mapk8/Map3k7/Stat1/Traf3/Tbk1/Ifnar2/Ifnar1/Oas2/Eif2ak2/Ikbkg/Ifih1/Oas1g/Ikbkb/Fos/Nfkb1/Nfkbia/Oas3/Jun/Oas1a/Stat2/Tyk2/Ddx58/Irf9
GAVIN_FOXP3_TARGETS_CLUSTER_P6	GAVIN_FOXP3_TARGETS_CLUSTER_P6	48	606590868330926	206786836069329	7.19457e+08	145542649075397	100221192072092	1160	tags=35%, list=6%, signal=33%	Pbk/Pclaf/Tk1/Cenpk/Kif20a/Mms22l/Mcm10/Fignl1/Irf8/Dctd/Alad/Slc39a4/Tnfrsf9/Rad54l/Il12rb1/Ksr1/Stard10
HELLER_HDAC_TARGETS_SILENCED_BY_METHYLATION_DN	HELLER_HDAC_TARGETS_SILENCED_BY_METHYLATION_DN	229	-492025267910557	-157319842894585	7.27168e+07	146502136845766	100881898804696	5025	tags=43%, list=25%, signal=33%	Aven/Srsf2/Shmt2/Cers2/Ddit4/Ppp1r16b/Mbnl1/Pde4d/Fmnl1/Zbtb38/Pxdn/Lrrc41/Epcam/Fndc3a/Rab15/Elf1/Eif5/Cflar/Pdk1/Nsmaf/Slc7a11/Ogt/Uck2/Nuak1/Maff/Hsph1/Gsto1/Ilf3/Rhobtb1/Bag3/Il6ra/Fermt1/Desi2/Pkd1/Blnk/Irak1/Usf2/Ifi205/Ifnar2/Herpud1/Dnajb4/Oas2/Ccn4/Serpinh1/Pitpnc1/Copz2/Wipf1/Slc38a1/Sdc1/Farp1/Capn2/Timm44/Ecpas/Polr3e/Tns3/St14/Igf2bp3/Suclg2/Tapbpl/Dnajb9/Herc4/Oas1g/Ifrd1/Itgb5/Slc1…
PHONG_TNF_RESPONSE_VIA_P38_COMPLETE	PHONG_TNF_RESPONSE_VIA_P38_COMPLETE	216	-498300864276368	-158767992216213	7.56175e+08	151726738034703	104479577990714	3841	tags=42%, list=19%, signal=34%	Nxf1/Mcl1/Acsl3/Acox1/Cdc42ep1/Pbx1/Crk/H2-Q10/Mlxip/Ppm1f/Fbxl5/Acaca/Itsn2/Glipr1/H2-Q2/Cbx4/Lgals8/H2-M2/Fbrs/Sec24a/Rhoq/Foxc1/Sos1/B4galt1/Dio2/Ccnl1/Tmem87a/H2-D1/Map4k4/Glg1/Baz1a/Dlg5/Tcf20/Zbtb5/Rprd2/Adam17/Otud4/Atp2b1/Klf10/Map3k11/Ptpn12/Vps35/Arhgap12/Trim24/Jag1/Arid4b/Kat6b/Zfp36/Agrn/Fos/Nktr/Ext1/Kdm2a/Ptprk/Itga5/Larp1/Serpine2/Map7d1/Bach1/Ncoa2/H2-M3/Tgif1/Ppp1r12a/Foxo3/Tcaf…
REACTOME_ACTIVATION_OF_ATR_IN_RESPONSE_TO_REPLICATION_STRESS	REACTOME_ACTIVATION_OF_ATR_IN_RESPONSE_TO_REPLICATION_STRESS	18	808701907721485	222815936931183	7.66124e+08	153100750218853	105425727726835	1116	tags=56%, list=6%, signal=53%	Rfc4/Rfc5/Rpa1/Rfc3/Mcm10/Orc1/Rpa3/Orc6/Orc5/Orc2
REACTOME_TELOMERE_C_STRAND_LAGGING_STRAND_SYNTHESIS	REACTOME_TELOMERE_C_STRAND_LAGGING_STRAND_SYNTHESIS	23	779417749055605	224892982514387	7.72605e+08	153428663274396	105651529837291	599	tags=48%, list=3%, signal=46%	Lig1/Rfc4/Rfc5/Chtf18/Pold1/Rpa1/Rfc3/Prim2/Pold2/Rpa3/Wrn
IWANAGA_E2F1_TARGETS_INDUCED_BY_SERUM	IWANAGA_E2F1_TARGETS_INDUCED_BY_SERUM	18	808085464375151	222646092640639	7.73982e+08	153428663274396	105651529837291	1173	tags=50%, list=6%, signal=47%	Fam111a/Cenph/Cenpu/Tpgs2/Fignl1/Depdc7/Psip1/Gemin2/Adk
OISHI_CHOLANGIOMA_STEM_CELL_LIKE_UP	OISHI_CHOLANGIOMA_STEM_CELL_LIKE_UP	295	-471928881192383	-152247339460628	7.88954e+08	155771137682295	107264566146918	5445	tags=46%, list=27%, signal=34%	Rrp15/Gemin4/Megf8/Nudcd3/Atp13a3/Eif4enif1/Nol12/Ddx10/Mterf4/Gpatch2/Enah/Zscan2/Zfp672/Cul5/Gon4l/Ubap2/Klhl20/Tomm20/Cers2/Ypel1/Iars2/Ufc1/Zfp322a/Supv3l1/Pcca/Wars2/Prpf3/Tmem183a/Ogfod1/Dgcr2/Lancl1/Ubap2l/Angel2/Drc3/Cdc42ep1/Kctd3/Nup153/Cog2/Pmm1/Fbxo17/Crk/Mrpl35/Ppm1b/Topors/Trappc4/Nvl/Taf5l/Pus3/BC005537/Tfb2m/Gpr75/Cstf1/Odr4/Prepl/Zfp507/Wdr12/Klhl12/Vps72/Ggps1/Setdb1/Aasdhppt/Sf…
WP_GASTRIN_SIGNALING_PATHWAY	WP_GASTRIN_SIGNALING_PATHWAY	94	-579498100469723	-17407161437159	8.02671e+08	157427978503878	108405472700892	4684	tags=52%, list=23%, signal=40%	Ptpn11/Rps6/Pik3r2/Anxa2/Gnaq/Mapk8/Prkca/Slc9a1/Jak2/Crk/Ctnnb1/Grb2/Lamtor3/Rhod/Pxn/Itgb1/Plcg1/Sos1/Rock1/Bcar1/Rela/Map3k11/Jag1/Stat3/Ikbkb/Kras/Fos/Birc3/Nfkb1/Nfkbia/Gsk3b/Yes1/Fyn/Mef2d/Jun/Mef2b/Cd44/Eif4ebp1/Pik3ca/Foxo3/Tjp1/Sp1/Foxo1/Cdh1/Vegfa/Rhob/Myc/Ptgs2/Klf4
SENGUPTA_NASOPHARYNGEAL_CARCINOMA_WITH_LMP1_UP	SENGUPTA_NASOPHARYNGEAL_CARCINOMA_WITH_LMP1_UP	289	-469671182034181	-151362487744771	8.03725e+08	157427978503878	108405472700892	4255	tags=41%, list=21%, signal=33%	Spic/U2surp/Mob1a/Luc7l3/Anxa3/Adgrl2/Cep290/Ube2w/Papola/Ssbp2/Eif3f/Slc7a11/Top1/Zmat3/Oxr1/Uso1/Ltn1/Bod1l/Ptprr/B230219D22Rik/Fam126b/Dsc2/Ilf3/Ttc14/Samd9l/Zfp729a/Rsad2/Fmnl2/Foxa1/Foxp2/Ifngr1/Far2/Mef2a/Lpl/Cpeb4/Ptar1/Atrx/Desi2/Rbm25/Prkd3/Ppig/Sec63/Herc6/Hspa4/Tgs1/Impact/Fam120a/Thrap3/Naa15/Cp/Cd274/Lpgat1/Ttc3/Eif4g1/Esf1/Pitpnb/Trim12c/Plag1/Sf3b1/Trnt1/Ndufs1/Clk4/Ehf/Dnajc21/Sca…
IKEDA_MIR133_TARGETS_UP	IKEDA_MIR133_TARGETS_UP	40	-683139141467207	-182387423929963	8.31894e+08	162301525362569	111761414611391	3192	tags=57%, list=16%, signal=49%	Fmnl2/Ppp2ca/Slc6a6/Rbpj/Cyld/Pitpnb/Nfat5/Actr3/Ddx3x/Akap9/Dnajb6/Myh9/Ctbp2/Raph1/Maml1/Ppp1r12a/Eif4g3/Slc23a2/Ncoa6/Mafk/Usp32/Ankrd12/Ndrg1
GARGALOVIC_RESPONSE_TO_OXIDIZED_PHOSPHOLIPIDS_MAGENTA_UP	GARGALOVIC_RESPONSE_TO_OXIDIZED_PHOSPHOLIPIDS_MAGENTA_UP	25	-755992206913722	-186878278051443	9.68925e+08	188291956478787	129658519037363	3368	tags=64%, list=17%, signal=53%	Maff/D5Ertd579e/Ubb/Fbxo30/Tnpo1/1810013L24Rik/Rit1/Csrnp1/Dusp16/Mafg/Gabarapl1/Klf6/Ptgs2/Abl2/Fosl2/Ppp1r15a
GRAESSMANN_RESPONSE_TO_MC_AND_SERUM_DEPRIVATION_UP	GRAESSMANN_RESPONSE_TO_MC_AND_SERUM_DEPRIVATION_UP	189	-505550723744721	-159857000654982	9.73125e+07	188366547741665	129709882849491	4004	tags=37%, list=20%, signal=30%	Adar/Rfxank/Cpeb3/Trafd1/Stat1/Phldb2/Casd1/Cfb/Ddx60/Necab2/Cdk5r1/Ncl/Gbp7/Tlr3/Sp110/Helz2/Rsad2/N4bp2l1/Ifi205/Slc9a8/Oas2/Eif2ak2/Stk11ip/Ifi27/Fbxw2/Irf2/Cp/Bst2/Slfn3/Trim12c/Atg10/Uba7/Ifih1/Parp9/Mndal/Tor1aip1/C3/Rin2/Trp53inp1/Bcr/Oas1g/Ikbkb/Angpt1/Usp25/Pes1/Isg15/Zfp503/Parp14/Mepce/Pthlh/Fas/Oas1a/Trim25/Gbp2/Ppp1r10/Clip1/Rtp4/Irf7/Usp18/Ifi44/Mx2/Ifit3/Resf1/Parp3/Irgm1/Irgm2/Irf…
DER_IFN_BETA_RESPONSE_UP	DER_IFN_BETA_RESPONSE_UP	106	-564705792846689	-171482915970554	9.99768e+08	192767763853541	132740576107456	4992	tags=56%, list=25%, signal=42%	Srsf2/Ctr9/Rhoc/Mx1/Ptpn11/Adam9/H2-Q7/Fosl1/Casp8/Elf1/Pdxk/Gmfb/Adar/Stat1/B2m/Map3k10/H2-Q10/Smad4/Sp110/H2-Q2/Cald1/Eps15/Tead1/Cd164/Ifi205/Map1b/Oas2/Eif2ak2/H2-D1/Irf2/Bst2/Trim26/Oasl1/Trim14/Trappc10/Bclaf1/Oas1g/Ppp3ca/Isg15/Parp4/Iqgap1/Itga2/H2-M3/Atp6v0b/Oas1a/Ddx21/Elk4/Btg1/Eif3a/Eprs/H2-T23/Gbp2/Ddx17/Ifi44/Mx2/Ifit3/Ets2/Irf9/Gbp2b
PHONG_TNF_TARGETS_UP	PHONG_TNF_TARGETS_UP	54	-640389793629951	-17890842233444	1.01707e+09	195341527049704	134512878709267	2615	tags=48%, list=13%, signal=42%	Plk2/Epha2/Ccnl1/Junb/Klf10/Btg3/Zfp36/Fos/Birc3/Nfkbia/Csf2/Jun/Cd44/Nfkb2/Btg1/Ier3/Gem/Bhlhe40/Klf6/Inhba/Lamc2/Il11/Ets2/Dusp10/Dusp8/Atf3
IVANOVA_HEMATOPOIESIS_MATURE_CELL	IVANOVA_HEMATOPOIESIS_MATURE_CELL	247	-479198511884175	-153735117854306	1.0216e+09	195450512383394	134587926402367	4109	tags=39%, list=20%, signal=32%	Abcb6/Etfrf1/Mrpl53/Mospd1/Sacm1l/Sptb/Tmcc1/Naaa/Ano10/Ap2a2/Mxi1/Rnf167/Atp6v0a1/Fam220a/Lmtk2/Otub2/Gucd1/Atp6v1e1/Thbs1/Relch/Pirb/Mob2/Eps15/Lamp1/Rbms1/Rab6a/Cpeb4/Ctsb/Dcaf10/Gabpb2/Tcea1/Tnrc6b/Pi4k2b/Upb1/Mkrn1/Snx13/Bnip3l/Atg4a/Slfn3/Rmc1/Cmtr1/Agfg1/Gripap1/Golim4/Hectd1/C3/Synj1/Supt4a/Cdk8/Trim56/Gpcpd1/Bmpr1a/Mthfd2/Herpud2/Xpo7/Gapvd1/Usp25/Ampd3/Sertad2/Trak2/Slc1a5/Hagh/Lamp2/Sm…
DELACROIX_RAR_TARGETS_UP	DELACROIX_RAR_TARGETS_UP	41	-686269009617787	-183779139162895	1.02931e+09	196165840623296	135080504003374	3083	tags=49%, list=15%, signal=41%	Lipe/Aox1/Blnk/Tcirg1/Cp/Tnfrsf12a/Junb/Mast2/Pgpep1/Prss8/Tyk2/Skil/Cebpb/Mllt6/Bhlhe40/Resf1/Sat1/Atp11a/Chka/Nupr1
RAO_BOUND_BY_SALL4	RAO_BOUND_BY_SALL4	184	-505034402703965	-159596237774264	1.07257e+09	203622754978254	140215362071309	5505	tags=53%, list=27%, signal=39%	Ccdc141/Tpd52/Arnt/Tmem64/Trim34a/Ldb1/Ccdc38/Abhd17b/Pdpk1/Cst3/Serbp1/Syncrip/Bend3/Upp1/Zfp608/Tm2d2/Abt1/Rnf13/Spic/Zc3hav1/Etfrf1/Aebp2/Slc39a14/Fgd4/Rptor/Mapk1ip1l/Rybp/Mob4/Fgfr1/Kdm2b/Cd24a/Slc44a1/Nolc1/Ogt/Srsf11/Max/Matr3/Grsf1/Phc1/Zfp148/Lmbrd2/Ubb/Trp53bp1/Sulf2/Eya1/Map1b/Whamm/Stk38/Spred1/Zcchc7/Ubl3/Fryl/Pyroxd1/Map4k4/Cidea/Chd7/Ywhag/Xrn2/Hexim1/Insig2/Mbtps2/Smg7/Rest/Dnmt3a…
WP_ADIPOGENESIS	WP_ADIPOGENESIS	98	-57304242361772	-172012238044287	1.09126e+09	206376951685914	142111911838654	3990	tags=41%, list=20%, signal=33%	Wwtr1/Stat1/Bmp3/Slc2a4/Ctnnb1/Pck1/Lipe/Mef2a/Lpl/Stat5a/Gata3/Ncor2/Tnf/Irs2/Rxra/Lpin2/Pck2/Smad3/Stat3/Ncor1/Ncoa1/Nampt/Lpin1/Mef2d/Fas/Ncoa2/Il6st/Stat2/Rara/Sp1/Foxo1/Dvl1/Nrip1/Stat6/Cebpb/Klf5/Klf7/Klf6/Gadd45b/Trib3
KIM_GERMINAL_CENTER_T_HELPER_UP	KIM_GERMINAL_CENTER_T_HELPER_UP	56	-635516980671084	-178635731006573	1.10169e+09	207392058796737	14281091824931	4003	tags=57%, list=20%, signal=46%	Cd84/Ap1s2/Tmbim4/Stat1/Zmat3/Casd1/Utp3/Ostm1/Crebl2/Prkacb/Slc35f5/Stambp/Rufy1/Pitpnc1/Mdm4/Prpf38b/Actr3/Bcl6/Ets1/Man1a/Ptpn14/Ppp3cb/Lpp/Ampd3/Iqgap1/Dnajb6/Lztfl1/Zfp638/Mfsd6/Resf1/Nckap1/Ankrd11
DEURIG_T_CELL_PROLYMPHOCYTIC_LEUKEMIA_DN	DEURIG_T_CELL_PROLYMPHOCYTIC_LEUKEMIA_DN	269	-472764206071975	-152118091534327	1.10503e+09	207392058796737	14281091824931	5422	tags=48%, list=27%, signal=35%	Mcm9/Fhl1/Trim34a/Hsf2/Pam/Tes/Tardbp/Cul5/Oga/Rap2c/Srsf2/B3gnt2/Dhrs7/Dusp5/Fbxo42/Ctr9/Srsf5/Ppp1r16b/Sfi1/Arl6ip5/Thoc1/Trpc1/Galnt10/Tfip11/Ints6/Zbtb38/Cnot7/Tiparp/Degs1/N4bp2l2/Anxa2/Fchsd2/Cdkn2aip/Cflar/Mt2/Cd84/Eml4/Trafd1/Eif4e2/Nr2c1/Acsl3/Mt1/Gnb5/Yme1l1/Wbp11/Taf1d/Wsb2/H3f3b/Tbk1/Thumpd1/Gga2/Pja2/Rap1gap2/Casp4/Acot9/Nupl1/Apobec3/Malt1/Thap11/Eps15/Mtus1/Lgals8/Rtn4/Ykt6/Ubl3/Cy…
SESTO_RESPONSE_TO_UV_C5	SESTO_RESPONSE_TO_UV_C5	40	-677687011910062	-180931790949067	1.1711e+08	218960912154567	15077727231662	3871	tags=68%, list=19%, signal=55%	Stat1/Pik3r4/Mcl1/Vgll4/Zfp148/Wwp1/Metap1/Eps15/Ncor2/Eif2ak2/Fam120a/Rab2a/Abcc1/Itgb4/Jag1/Rasa1/Ext1/Shb/Rcor1/Gsk3b/Iqgap1/Yes1/Pum1/Slk/Ablim1/Clip1/Myc
BLANCO_MELO_MERS_COV_INFECTION_MCR5_CELLS_UP	BLANCO_MELO_MERS_COV_INFECTION_MCR5_CELLS_UP	202	-49861168060818	-15802940143547	1.18139e+09	220050267992124	151527406667783	5355	tags=39%, list=26%, signal=29%	Mfsd2b/Tyw1/Vwa7/Clec18a/Zfp26/Bhlhe41/Slc1a3/Pdzd2/Pygm/Pura/Ttc39a/Rab17/Kcnj14/Tnfaip3/Aldh8a1/Nfatc3/Cdkn2aip/Sorbs1/Neb/Cpeb3/Mylip/Il1rl1/Med26/Itfg2/Cdk5r1/Zfp317/Ier5/Epc1/Zc3h12a/Nuak1/Tas1r3/Ldlrad4/Slc25a25/Bag3/Senp3/Tmc4/Gata3/Slc28a3/Csf1r/C8g/Ptafr/Mia2/Zbtb37/Klf10/Ppm1h/Zcchc2/Triml2/Itga2b/Fos/Grtp1/Tec/Aoc2/Ovgp1/Nfkbia/Pprc1/Serpinc1/Zbtb20/Jun/Artn/Tent4b/Zfp462/Csrnp1/Mxd1/E…
MARCINIAK_ER_STRESS_RESPONSE_VIA_CHOP	MARCINIAK_ER_STRESS_RESPONSE_VIA_CHOP	17	-820018719818455	-188121897428481	1.19743e+08	222199085786067	153007090335923	1245	tags=53%, list=6%, signal=50%	Ampd3/Soat2/Clcn3/Polr1a/Ets2/Lonp1/Stbd1/Chka/Ppp1r15a
SCIAN_INVERSED_TARGETS_OF_TP53_AND_TP73_DN	SCIAN_INVERSED_TARGETS_OF_TP53_AND_TP73_DN	27	-741292848302401	-184966147216662	1.21566e+09	224738376433849	154755655016826	3260	tags=67%, list=16%, signal=56%	Baiap2/Pls3/Prep/Rela/Relb/Actn1/Basp1/Tnk2/Eif1/Dnajb6/Nfkb2/Slc7a5/Btg1/Traf1/Ddx17/Bhlhe40/Klf9/Atf3
REACTOME_ACTIVATION_OF_THE_PRE_REPLICATIVE_COMPLEX	REACTOME_ACTIVATION_OF_THE_PRE_REPLICATIVE_COMPLEX	15	836419006046738	218309276561558	1.25398e+09	230956418487972	159037421158761	1456	tags=73%, list=7%, signal=68%	Pole/Rpa1/Mcm10/Pole2/Prim2/Orc1/Rpa3/Orc6/Orc5/Orc2/Pole3
REACTOME_DEPOSITION_OF_NEW_CENPA_CONTAINING_NUCLEOSOMES_AT_THE_CENTROMERE	REACTOME_DEPOSITION_OF_NEW_CENPA_CONTAINING_NUCLEOSOMES_AT_THE_CENTROMERE	14	863074202255885	225706901994609	1.2874e+09	236230435706033	16266912840032	964	tags=79%, list=5%, signal=75%	Cenpm/Cenpk/Cenph/Cenpu/Cenpp/Cenpn/Cenpq/Cenpl/Cenpi/Rbbp7/Cenpo
WP_HEPATITIS_B_INFECTION	WP_HEPATITIS_B_INFECTION	123	-550930781201823	-169251166773611	1.37606e+09	251565065372181	173228609589434	4651	tags=52%, list=23%, signal=40%	Map2k3/Tlr2/Atf6b/Pik3r2/Map3k1/Akt2/Nfatc3/Casp8/Mapk8/Prkca/Nfatc1/Map3k7/Stat1/Tgfb3/Jak2/Traf3/Tbk1/Smad4/Tlr3/Nfatc2/Ddb1/Grb2/Stat5a/Creb3/Irak1/Ifnar1/Sos1/Braf/Creb3l2/Tnf/Hspg2/Map2k4/Tab2/Akt3/Ikbkg/Ifih1/Rela/Ticam2/Nras/Smad2/Tlr4/Smad3/Ddx3x/Stat3/Ikbkb/Kras/Fos/Nfkb1/Atp6ap1/Fas/Jun/Ptk2b/Sos2/Pik3ca/Stat2/Tyk2/Tab1/Atf4/Crebbp/Stat6/Irf7/Myc/Ddx58/Creb5
REACTOME_NON_INTEGRIN_MEMBRANE_ECM_INTERACTIONS	REACTOME_NON_INTEGRIN_MEMBRANE_ECM_INTERACTIONS	52	-649904927403122	-180626575981762	1.42867e+09	260218286076013	17918724851562	4136	tags=48%, list=20%, signal=38%	Prkca/Itgav/Pdgfa/Pdgfb/Trappc4/Thbs1/Lamb1/Itga6/Itgb1/Sdc1/Hspg2/Lamc1/Dmd/Itgb4/Actn1/Agrn/Ddr2/Itgb5/Lama5/Lamb3/Itga2/Ddr1/Fn1/Lama3/Lamc2
REACTOME_INTERFERON_ALPHA_BETA_SIGNALING	REACTOME_INTERFERON_ALPHA_BETA_SIGNALING	63	-62521485484572	-178735427643656	1.47972e+09	268525348072806	184907521310051	4782	tags=67%, list=24%, signal=51%	Irf5/Mx1/Ptpn11/Ifitm3/H2-Q7/H2-Bl/Adar/Stat1/Irf6/H2-Q10/Rsad2/H2-Q2/H2-Q4/H2-K1/H2-M2/Ifnar2/H2-T22/Ifnar1/Oas2/Ifi27/Abce1/H2-D1/Irf2/Bst2/Oasl1/Xaf1/Ip6k2/Oas1g/Kpna1/Isg15/Oas3/H2-M3/Oas1a/Stat2/Tyk2/H2-T23/Gbp2/Irf7/Usp18/Mx2/Ifit3/Irf9
FISCHER_DIRECT_P53_TARGETS_META_ANALYSIS	FISCHER_DIRECT_P53_TARGETS_META_ANALYSIS	263	-476141404567251	-153027505161705	1.54508e+09	279360230554075	192368460389642	4470	tags=40%, list=22%, signal=31%	Cpsf4/Crot/Sync/Csnk1g1/Fchsd2/Arfgef2/Muc2/Cflar/Zc3hav1/Slc9a1/Abcb6/Mbd5/Fcho2/Zmat3/Plxnb2/Utp3/Ier5/Apod/Tlr3/Ppp4r3a/Padi4/Klhdc7a/Apobec3/Sesn1/Abca12/Lratd2/Sulf2/Dcp1b/Arhgap42/Klhl12/Itga3/Bloc1s2/Anxa4/Stx6/Ppfibp1/Prrg2/Pten/Epm2aip1/Polr2h/Bcl9l/Plk2/Tgs1/Zfp266/Lima1/Epha2/Gabarapl2/Col7a1/Bcl10/Gpc1/Tmem63b/Hexim1/Rin1/Tmem68/Tanc1/Cobll1/Bcl6/Trip6/Ankra2/Marf1/Smad3/Prkab2/Stat3/…
LU_AGING_BRAIN_UP	LU_AGING_BRAIN_UP	222	-484680757096384	-15464727707839	1.60341e+09	28884767158486	198901546435962	3390	tags=36%, list=17%, signal=30%	Apod/Dnase1l1/Topors/Tpd52l2/Vwf/Ahcyl2/Pip4k2a/Cald1/Npc1/Eya1/Ifi205/Itgb1/Serpinh1/Pdlim5/Fryl/Erbb3/Creb3l2/Gne/Plxnb1/Iqck/Kdsr/Rin1/Myof/Rap1b/Ahcyl1/Klc1/Gsn/Tor1aip1/Cep170/Rin2/Tsc22d4/Clic4/Qk/Itprid2/Lpp/Pik3c2a/Nfkbia/Ubr5/Iqgap1/Podxl/Yes1/Fyn/Acsbg1/Lpin1/Pcf11/Tle4/Zbtb20/Tgif1/Lamp2/Pde4dip/Ppfia1/Ecm2/Hba-a1/Mtss1/Abcg1/Picalm/Ahnak/Zeb2/Baz2b/Kank1/Cast/Gpr137b/Tcaf1/Tasor/Insr/…
VILLANUEVA_LIVER_CANCER_KRT19_UP	VILLANUEVA_LIVER_CANCER_KRT19_UP	112	4415801538282	177548690323329	1.72726e+09	310027787145161	213486250254143	1368	tags=27%, list=7%, signal=25%	Cenpm/Pclaf/Troap/Kif4/Bard1/Kif20a/Kif15/Stmn1/Mcm10/Lmnb1/Stil/Gins1/Pcyox1l/Plk4/Ezh2/Depdc1b/Mettl9/Hmgxb4/Kif18a/Dhrs13/Rab13/Rad54l/Nemp1/Piga/Cenpo/Mre11a/Casp2/Sfmbt1/Gnptab/Sumo2
GERY_CEBP_TARGETS	GERY_CEBP_TARGETS	111	-557343318331084	-170055654952977	1.7896e+08	320052317215467	220389177746469	3282	tags=36%, list=16%, signal=30%	Hsph1/Baiap2/Adssl1/Lpl/Bag3/Abhd5/Cd1d1/Xdh/Ifi205/Lpgat1/Nus1/Slfn3/Junb/Rnh1/Mndal/C3/Dnajb9/Gpcpd1/Fos/Ifrd1/Dcn/Lcn2/Dbp/Tgoln1/Mafk/Hipk1/Hspa1b/Wwc1/Cyb5r1/Sat1/Per2/Dnajb2/Hmox1/Gadd45b/Nr1d1/Ppp1r15a/Klf4/Atf3/Zfand2a/Trib3
WP_TYPE_I_INTERFERON_INDUCTION_AND_SIGNALING_DURING_SARSCOV2_INFECTION	WP_TYPE_I_INTERFERON_INDUCTION_AND_SIGNALING_DURING_SARSCOV2_INFECTION	28	-731067694226337	-183851260755124	1.81713e+09	323803879505306	222972517043981	4185	tags=75%, list=21%, signal=60%	Mapk8/Map3k7/Stat1/Traf3/Tbk1/Ifnar2/Ifnar1/Oas2/Eif2ak2/Ikbkg/Oas1g/Ikbkb/Fos/Nfkb1/Nfkbia/Oas3/Jun/Oas1a/Stat2/Tyk2/Irf9
REACTOME_SIGNALING_BY_MET	REACTOME_SIGNALING_BY_MET	67	-61364579210255	-17650184918863	1.83173e+09	324494911743963	223448364331071	3538	tags=48%, list=17%, signal=40%	Gga3/Crk/Lamb1/Ubb/Grb2/Eps15/Itga3/Itgb1/Dock7/Sos1/Hgs/Tns4/Rap1b/Lamc1/Nras/Tns3/Ptprj/Stat3/Stam2/Kras/Ranbp10/Lama5/Lamb3/Itga2/Cbl/Spint1/Pik3ca/Ranbp9/Ubc/Fn1/Lama3/Lamc2
REACTOME_DEUBIQUITINATION	REACTOME_DEUBIQUITINATION	202	-49424690642406	-156646035023203	1.83416e+09	324494911743963	223448364331071	5945	tags=53%, list=29%, signal=38%	Otud5/Psmc4/Usp5/Usp49/Usp20/Otub1/Atxn3/Psmb1/Uba52/Josd2/Psmc1/Psmc5/Tomm70a/Psmc6/Psmc2/Rnf128/Usp4/Psmd10/Tomm20/Psmd8/Psmf1/Rps27a/Usp11/Prkn/Tnfaip3/Ripk1/Psmd7/Nod2/Trrap/Rad23b/Actr5/Tada3/Mbd5/Traf2/Map3k7/Ogt/Wdr20/Usp9x/Usp34/Josd1/Traf3/Otub2/Smad4/Ripk2/Tfpt/Tnip2/Stambp/Nfrkb/Ubb/Usp10/Rnf146/Usp42/Polb/Yod1/Yy1/Pten/Gata3/Hgs/Tada2b/Cyld/Mdm4/Ikbkg/Asxl1/Ifih1/Suds3/Apc/Smurf2/Smad…
DOUGLAS_BMI1_TARGETS_DN	DOUGLAS_BMI1_TARGETS_DN	270	-470817944660145	-151414299547872	1.94001e+09	341995815331334	235499549540408	4501	tags=41%, list=22%, signal=32%	Dcaf17/Ngly1/Tnfaip3/Agpat3/Fchsd2/Casp8/Cox15/Fgd6/Ift46/Lin7c/Slfn5/Exd2/Soat1/Csnk1d/Slc7a11/Lancl1/Stat1/Zbtb41/8030462N17Rik/Ddx60/Atp6v1a/Tor1b/Kpna6/Stk38l/Mif4gd/Rbck1/Nkiras2/Crebl2/Klhl28/Pan2/Apobec3/Styxl1/Klhl12/Cpeb4/Nhlrc2/Gprc5a/Tmem63a/Serinc3/Slc9a8/Herc6/Rragc/Tmem127/Mfsd1/Micu1/Nsrp1/Cggbp1/Tdg/Bst2/Smim14/Bcl2l13/Cmtr1/Ctsd/Arntl/Dnajc16/Pcmtd2/Insig2/Otud4/Spryd3/Mvp/Yipf4/…
REN_BOUND_BY_E2F	REN_BOUND_BY_E2F	21	763197036354052	214115235492471	1.98944e+09	349461952721288	240640758623441	1381	tags=67%, list=7%, signal=62%	Tk1/Rfc4/Bard1/Pold1/Rfc3/Prim2/Orc1/Dut/Rpa3/Hmgb3/Rad54l/Hmgb1/Prkdc/Cbx5
MARKEY_RB1_CHRONIC_LOF_UP	MARKEY_RB1_CHRONIC_LOF_UP	82	499531500986839	1942949702932	2.04661e+09	358230086514121	246678527116373	1380	tags=32%, list=7%, signal=30%	Tk1/Dnajc9/Cyp51/Pold1/Stmn1/Rfc3/Dnph1/Siva1/Nme4/Tpst1/Fads1/Ezh2/Prdx4/Fdft1/Idi1/Dok1/Dnmt1/St3gal4/Elovl6/Piga/Idh2/Aqp1/Cbx2/Casp2/Xrcc1/Slc27a3
EPPERT_PROGENITOR	EPPERT_PROGENITOR	111	443169593690992	177516325543497	2.11869e+09	369535114559941	254463210124126	1552	tags=26%, list=8%, signal=24%	Pclaf/Cenpu/Trip13/Ndc1/Tmem97/Rfc3/Mipep/Pole2/Plk4/Asrgl1/Slf1/Ddah1/Tfrc/Dut/Fech/Wrn/Hmgxb4/Haus6/Lancl2/Ssx2ip/Prkar2b/Net1/Sord/Fbxo7/Mre11a/Hmgb1/Prkdc/Phf6/Idh3a
REACTOME_INSULIN_RECEPTOR_RECYCLING	REACTOME_INSULIN_RECEPTOR_RECYCLING	22	-75913562814271	-182994174897973	2.13026e+09	370245316361068	254952257640938	3658	tags=73%, list=18%, signal=60%	Atp6v0a1/Atp6v1a/Atp6v1c1/Atp6v1e1/Atp6v0c/Atp6v0e/Atp6v1f/Tcirg1/Atp6v1h/Atp6v1d/Atp6v1g1/Atp6ap1/Atp6v0b/Atp6v1b2/Insr/Atp6v0d1
YAO_TEMPORAL_RESPONSE_TO_PROGESTERONE_CLUSTER_0	YAO_TEMPORAL_RESPONSE_TO_PROGESTERONE_CLUSTER_0	67	-609915631852924	-17542894982176	2.20115e+09	38122416427845	262512331838078	3732	tags=48%, list=18%, signal=39%	Alas1/Txndc16/Eps8/Mxi1/Foxp1/Ddx6/Angptl2/Casp4/Sesn1/Aox1/Sash1/Rhoq/Rin2/Map1lc3b/Tef/Pnpla2/St6gal1/Lamb3/Bach1/Dbp/4833420G17Rik/Ablim1/Gem/Wdr45/Gabarapl1/Lama3/Nr1d2/Nt5e/Klhl24/Ypel3/Nr1d1/Crebrf
ISHIDA_E2F_TARGETS	ISHIDA_E2F_TARGETS	16	811467891713568	21273380356924	2.21984e+09	383115633457719	26381480432376	1213	tags=81%, list=6%, signal=76%	Asf1b/Lig1/Tk1/Trip13/Ube2t/Rpa1/Stmn1/Rfc3/Ezh2/Dut/Hmgb3/Dctpp1/Kpna2
REACTOME_SIGNALING_BY_VEGF	REACTOME_SIGNALING_BY_VEGF	94	-567772529386096	-170549447368279	2.2465e+09	386358808327956	26604806621406	4517	tags=49%, list=22%, signal=38%	Pik3r2/Pak2/Akt2/Flt1/Prkca/Ctnna1/Brk1/Mapkapk2/Vav3/Itgav/Wasf2/Crk/Ctnnb1/Baiap2/Prkacb/Mapkap1/Elmo1/Sphk1/Pxn/Plcg1/Rock1/Bcar1/Akt3/Rictor/Ahcyl1/Nras/Ctnnd1/Jup/Abi1/Kras/Rasa1/Shb/Itpr3/Abi2/Fyn/Mapkapk3/Rock2/Ptk2b/Pik3ca/Vav2/Itpr2/Vegfa/Nckap1/Nrp2/Vegfc/Trib3
BHAT_ESR1_TARGETS_NOT_VIA_AKT1_DN	BHAT_ESR1_TARGETS_NOT_VIA_AKT1_DN	73	-60911945324666	-176771283777986	2.25428e+09	386358808327956	26604806621406	3236	tags=47%, list=16%, signal=39%	Lamb1/Lratd2/Sash1/Cpeb4/Gata3/Cldn9/Igsf3/Creb3l2/Gtf2ird1/Rxra/Spata7/Insig2/Tns3/Smad3/Zkscan1/Dll1/Susd6/Ext1/Arid5b/Frmd6/Ptprk/Sema3e/Tle1/Mef2d/Tsc22d3/Efna1/Sntb2/Dbp/Ptpn21/Slc22a23/Ube2h/Atxn1/Klf9/Hbp1
BLANCO_MELO_BRONCHIAL_EPITHELIAL_CELLS_INFLUENZA_A_INFECTION_UP	BLANCO_MELO_BRONCHIAL_EPITHELIAL_CELLS_INFLUENZA_A_INFECTION_UP	115	-54250499698409	-165749899813453	2.30464e+09	392868067551622	270530365547255	4095	tags=49%, list=20%, signal=39%	Slfn5/Nomo1/Etv3/Med13/Itgav/Sel1l/H2-Q10/Thbs1/Helz2/H2-Q2/Ttbk2/Ern1/Herc6/Eif2ak2/Sec24a/Gm38394/H2-D1/Tnf/Ralgapa2/Nipal1/Gtf3c4/Ubxn7/Fsd1l/Xaf1/Parp9/Zkscan1/Col6a1/Birc3/Lnpep/Aoc2/Itga7/Igf2r/Man2a1/Zbtb10/Rock2/H2-M3/Asxl2/Zbed6/Znfx1/Trim25/Zbtb21/Mib1/Arl5b/H2-T23/Traf1/Gbp2/Nbeal1/Ptgs1/Usp18/Nlrc5/Resf1/Nr1d2/Irf9/Gbp2b/Tmem140/Nr1d1
WP_PI3KAKT_SIGNALING_PATHWAY	WP_PI3KAKT_SIGNALING_PATHWAY	247	-472394269316955	-151552199904774	2.30818e+09	392868067551622	270530365547255	4950	tags=39%, list=24%, signal=30%	Atf2/Tnn/Ddit4/Efna5/Phlpp1/Flt3/Casp9/Rps6/Tlr2/Atf6b/Pik3r2/Sgk3/Akt2/Tsc2/Flt1/Fgf21/Prkca/Rptor/Itgav/Eif4e2/Mcl1/Fgfr1/Gnb5/Jak2/Pdgfa/Pdgfb/Thbs1/Lamb1/Vwf/Ppp2ca/Pck1/Gng5/Grb2/Creb3/Il6ra/Itga3/Itga6/Pten/Ifnar2/Rps6kb2/Ifnar1/Csf1r/Itgb1/Sos1/Ppp2cb/Epha2/Creb3l2/Ppp2r3c/Akt3/Pck2/Ikbkg/Lamc1/Rela/Nras/Tlr4/Itgb4/Ppp2r5a/Bcl2l11/Col6a1/Ikbkb/Ppp2r2a/Itga2b/Kras/Thbs3/Phlpp2/Angpt1/Sgk1/E…
BLALOCK_ALZHEIMERS_DISEASE_INCIPIENT_UP	BLALOCK_ALZHEIMERS_DISEASE_INCIPIENT_UP	341	-452430566267469	-146209415913789	2.3411e+09	397102363307038	273446116846887	4249	tags=40%, list=21%, signal=32%	Arfgap2/Eps8/Luc7l3/Cflar/Prcp/Wwtr1/Nt5c/Nup98/Smarcc1/Zfp7/Inpp5k/Rpl13/Mt1/Plxnb2/Erlin2/Pdcl/H3f3b/Med1/Tsr3/Pdgfb/Rbck1/Angptl2/Topors/Cr1l/Zfp729a/Dip2a/Phf20/Prpf4b/Pibf1/Arfgap1/Wwp2/Zfp866/Nmb/Malt1/Cul4a/Qars/Apoc4/Il6ra/Osbpl11/Zfp444/Itga6/Zfp715/Ppig/Sec63/Zfp799/Herc6/Slc35c1/Csde1/Ctdsp1/Pxn/Eif2ak2/Cpm/Rhoq/Ktn1/Gpr107/Rbpj/Gm12248/Zfp867/Pi4kb/Eif5b/Ncoa3/Tex264/Plag1/Taok2/Zfp86…
BURTON_ADIPOGENESIS_1	BURTON_ADIPOGENESIS_1	28	-726228544391868	-182634295753009	2.36056e+09	399031712784769	274774673842451	3368	tags=71%, list=17%, signal=60%	Phlda1/Maff/Slc25a25/Bag3/Dnajb4/Unc45a/Dusp2/Irs2/Sgk1/Ier3/Ell2/Cebpb/Nfil3/Per1/Vegfa/Nr4a2/Tsc22d1/Rhob/Ets2/Fosl2
IVANOVA_HEMATOPOIESIS_STEM_CELL	IVANOVA_HEMATOPOIESIS_STEM_CELL	151	-521187340277165	-162927116126708	2.41623e+09	407048231541987	280294877516224	4941	tags=45%, list=24%, signal=34%	Dusp5/Ift81/Pygm/Ddit4/Fam110b/Nsd3/Paip1/Scaf11/Zc3h12c/Vldlr/Peak1/Etv3/Pex11a/Tcf25/Usp34/Maff/Ppp1r9a/Col18a1/Chrnb1/Nfatc2/Prkacb/Pck1/Sash1/Arhgap42/Klhl26/Itga3/Slc25a30/Gata3/Hyal1/Pitpnc1/Gapdhs/Zcchc7/Polr2a/Sos1/Pkd2/Lypd1/Hook1/Zbtb37/Dnajc21/Fam168b/Ifih1/Rest/Cobll1/Gatad2a/Dnmt3a/Bcl2l11/Ptprk/Vps37a/Nfkbia/Ash1l/Mef2d/Ncoa2/Zbtb20/Jun/Slc23a2/Emp1/Smad7/Zxdb/Usp38/Tgoln1/Skil/Rbbp…
CHIANG_LIVER_CANCER_SUBCLASS_UNANNOTATED_UP	CHIANG_LIVER_CANCER_SUBCLASS_UNANNOTATED_UP	68	-606404597512981	-174286389244273	2.46098e+09	413177305585312	28451537996566	3695	tags=51%, list=18%, signal=42%	Acox1/Slx4ip/Armc8/B2m/Thbs1/Bach2/Kansl1/Cpeb4/Fosb/Lrp6/B4galt1/Lurap1l/Cp/Zfand5/Smim14/Pitpnb/Lrrfip2/Rapgef2/Marveld2/Slc25a47/Ube2b/Nampt/Ncoa2/Ell2/Mbnl2/Arhgef10l/Sik3/Dock5/Cdk13/Wwc1/Dusp16/Slc20a1/Ets2/Smurf1/Gpat3
BLANCO_MELO_COVID19_SARS_COV_2_POS_PATIENT_LUNG_TISSUE_DN	BLANCO_MELO_COVID19_SARS_COV_2_POS_PATIENT_LUNG_TISSUE_DN	155	-51071355714927	-159839954901992	2.49529e+09	417517113220876	28750378712578	5821	tags=55%, list=29%, signal=40%	Glt8d1/Kctd20/Srek1/Zfp160/Gmppa/Fbxw5/Ulk3/Mbip/Sh3pxd2b/Ldb1/Cfap20/Ctr9/Actr1b/Crip1/Ppp1r16b/Maf1/Tfip11/Hars2/Rasa3/Slc9a1/Sin3b/Zfand2b/Rsad1/Arhgap10/Eif4e2/Wdr74/Mettl3/Tcf25/Ccdc130/Gucd1/Edc3/Mlxip/Elk3/Nfatc2/Ppp6r2/Trak1/Fam118a/Adcy6/Prkx/Inpp5a/Cc2d1b/Atrx/Thap2/Adamts2/Fam160b2/Sphk1/Lmbr1l/Skiv2l/Cry2/Mphosph10/Spred1/Gak/Phldb1/Sgsm2/Thoc6/Madd/2410002F23Rik/Klhdc3/Ppp1r13b/Rnf31…
AMIT_EGF_RESPONSE_120_HELA	AMIT_EGF_RESPONSE_120_HELA	64	-608239985852054	-173682483687322	2.52849e+09	421643470375637	290345211516449	4310	tags=47%, list=21%, signal=37%	Fosl1/Areg/Cxcl1/Mcl1/Amotl2/Ier5/Maff/Pus3/Zpr1/Dusp4/Epha2/Matk/Irs2/Bcl10/Ubxn4/Tcim/Jag1/Jup/Ephb4/Daxx/Vps37b/Cyth1/Gem/Clcf1/Cep104/Jund/Ndel1/Cdc42ep2/Sat1/Kdm6b
REACTOME_SIGNALING_BY_TGF_BETA_RECEPTOR_COMPLEX	REACTOME_SIGNALING_BY_TGF_BETA_RECEPTOR_COMPLEX	61	-612632113418296	-174191547420086	2.55102e+09	423968192488515	291946023531821	3594	tags=48%, list=18%, signal=39%	Zfyve9/Nedd4l/Usp9x/Smad4/Ubb/Ncor2/Tgif2/Junb/Smurf2/Smad2/Rnf111/Smad3/Cdk8/Ncor1/Cdk9/Tgif1/F11r/Cbl/Smad7/Ski/Sp1/Skil/Ubc/Ppm1a/Trim33/Myc/Smurf1/Pmepa1/Ppp1r15a
COULOUARN_TEMPORAL_TGFB1_SIGNATURE_UP	COULOUARN_TEMPORAL_TGFB1_SIGNATURE_UP	105	-556389869804787	-16880586994921	2.5888e+09	428802129829677	295274690185965	4137	tags=49%, list=20%, signal=39%	Chmp4c/Fgd6/Cxcl1/Fcho2/Kctd3/Gga3/Pdgfa/Ifngr1/Nkapd1/Tex10/Itga6/Mok/Dhx32/Hspa4/Impact/Lima1/Dusp4/Pip4k2b/Lpgat1/Uap1l1/Amd1/Smurf2/Rassf8/Clic4/Sgk1/Ncs1/Iqgap1/Tgif1/Picalm/Smad7/Btg1/Ier3/Rps6kc1/Ubr2/Nbeal1/Vcpip1/Skil/Foxq1/Epg5/Bhlhe40/Ddr1/C9orf72/Asns/Csnk1e/Sox9/Slc20a1/Sox4/Slc6a8/Pmepa1/Fosl2/Cldn4
REACTOME_SIGNALING_BY_TGFB_FAMILY_MEMBERS	REACTOME_SIGNALING_BY_TGFB_FAMILY_MEMBERS	81	-589963991293209	-173447932802319	2.62347e+09	433092410241965	298228992721851	3750	tags=43%, list=19%, signal=35%	Acvr2b/Zfyve9/Nedd4l/Usp9x/Smad4/Ubb/Ncor2/Tgif2/Junb/Smurf2/Smad2/Rnf111/Smad3/Cdk8/Zfyve16/Smad5/Ncor1/Bmpr1a/Cdk9/Tgif1/F11r/Cbl/Smad7/Ski/Sp1/Skil/Ubc/Ppm1a/Trim33/Myc/Smad1/Inhba/Smurf1/Pmepa1/Ppp1r15a
WANG_CLIM2_TARGETS_DN	WANG_CLIM2_TARGETS_DN	165	-514960320109361	-161402509569084	2.63953e+09	434289942483184	299053617733985	3943	tags=48%, list=19%, signal=39%	Nt5c/Stat1/Chmp5/Ubqln1/Rars/Josd1/Cpe/Crk/Eloa/Srrm1/Ppp1r9a/Acbd3/Ate1/Topors/Samd9l/Zfp729a/Dip2a/Lrp10/Ctsb/Dpm1/Atp6v0e/Nsun4/Serinc3/Dus1l/Bcl9l/Whamm/Srek1ip1/Impact/Mrpl9/Tnfrsf12a/Ell/Strn3/Zfp281/Blzf1/Tmem11/Zfp712/Rest/Cobll1/Etnk1/Rbm48/Arhgap12/Jag1/Tnks2/Dhx36/Tatdn1/Ncor1/Cebpz/Rnf14/Stxbp3/Mex3c/Sf3a1/Rras/Ifrd1/Kpna1/Isg15/Daxx/Gna13/Pdpr/Atg12/Dcaf1/Hbs1l/Fas/Tsc22d3/Akirin2/Lr…
CHEN_HOXA5_TARGETS_9HR_DN	CHEN_HOXA5_TARGETS_9HR_DN	37	626152118187812	205955474190824	2.67652e+08	438913740892943	302237581963514	1936	tags=41%, list=10%, signal=37%	Tmem97/Ehd2/Ddt/Skp2/Syne3/Ckap4/Hmgb3/Slc29a1/Lpcat1/Loxl1/Pagr1a/Fzd2/G6pc3/Gm2a/Ap1s1
WP_EBOLA_VIRUS_PATHWAY_ON_HOST	WP_EBOLA_VIRUS_PATHWAY_ON_HOST	107	-551659808972651	-167649722571466	2.78339e+09	454928027277795	31326507721573	3871	tags=46%, list=19%, signal=37%	Stat1/Top1/Itgav/Vps18/Tbk1/Cltb/Actn4/H2-Q10/H2-Q2/Eps15/Npc1/Ctsb/Itga3/Itga6/H2-M2/Vps33a/Rab7/Eif2ak2/Itgb1/Vps11/H2-D1/Bst2/Nedd4/Adam17/Rela/Flnc/Relb/Tlr4/Gsn/Actn1/Flna/Kpna1/Itga5/Nfkb1/Iqgap1/Itga2/Rab5a/H2-M3/Igf1r/Nfkb2/Tfap2a/Pik3ca/Vav2/H2-T23/Crebbp/Irf7/Rhob/Flnb/Ddx58
RHEIN_ALL_GLUCOCORTICOID_THERAPY_UP	RHEIN_ALL_GLUCOCORTICOID_THERAPY_UP	54	-625938019963471	-17487096881422	2.80481e+09	456915525992553	314633675985233	3555	tags=56%, list=18%, signal=46%	Notch2/Mfn1/Areg/Max/Tcf25/Adam28/Asah1/Glipr1/Ifngr1/Ifi205/Swap70/Dusp4/Dido1/Mndal/Birc3/Itpr3/Slc7a5/Ahnak/Peli1/Ddx17/Cebpb/Ezr/Nr4a2/Gabarapl1/Ly96/Crem/Ankrd11/Usp36/Klf9/Fosl2
REACTOME_TELOMERE_MAINTENANCE	REACTOME_TELOMERE_MAINTENANCE	51	566042855253667	195361544552691	2.97779e+09	483498745238977	33293897645156	599	tags=25%, list=3%, signal=25%	Lig1/Rfc4/Rfc5/Chtf18/Pold1/Rpa1/Rfc3/Prim2/Pold2/Pif1/Rtel1/Rpa3/Wrn
REACTOME_RESOLUTION_OF_D_LOOP_STRUCTURES_THROUGH_SYNTHESIS_DEPENDENT_STRAND_ANNEALING_SDSA	REACTOME_RESOLUTION_OF_D_LOOP_STRUCTURES_THROUGH_SYNTHESIS_DEPENDENT_STRAND_ANNEALING_SDSA	16	805397934296095	211142508162351	3.0159e+09	48808191326999	336094962456026	1052	tags=62%, list=5%, signal=59%	Bard1/Rad51c/Rmi2/Rtel1/Xrcc3/Wrn/Palb2/Xrcc2/Rad50/Mre11a
SLEBOS_HEAD_AND_NECK_CANCER_WITH_HPV_UP	SLEBOS_HEAD_AND_NECK_CANCER_WITH_HPV_UP	51	565512868981816	195178627418944	3.03451e+09	489487655816966	337062961834211	304	tags=20%, list=1%, signal=19%	Lig1/Rfc4/Cenpk/Dhfr/Kif15/Rad18/Ezh2/Slfn9/Slf1/Rmi2
ZWANG_CLASS_2_TRANSIENTLY_INDUCED_BY_EGF	ZWANG_CLASS_2_TRANSIENTLY_INDUCED_BY_EGF	41	-670202393626728	-179476586060953	3.11132e+09	500243253842968	3444693053525	3524	tags=41%, list=17%, signal=34%	Taf1d/Glipr1/Sphk1/Smap1/Zfp189/Cited2/Pxdc1/Klf10/Chic2/Pthlh/Clcf1/Clk1/Klf5/Cdc42ep2/Gls/Fhdc1/Inhba
WANG_TUMOR_INVASIVENESS_DN	WANG_TUMOR_INVASIVENESS_DN	181	-505506812108579	-159495242140695	3.13725e+09	5027741421832	346212084174177	5282	tags=53%, list=26%, signal=40%	Mpv17/Nfib/Myadm/Dlg1/Coro1c/Ankrd13a/Tmed5/Sec61a1/Mrpl19/Litaf/Kbtbd2/Efna5/Bud31/Vapa/Nsd3/Furin/Eif3g/Map3k1/Degs1/Eci1/Arvcf/Luc7l3/Actr2/Aebp2/Nomo1/Rnf4/Angel2/Ap2a2/Gdi2/Mrpl38/Dhx15/Eef1a1/Arf1/B2m/Yme1l1/Atp6v1a/Ccni/Tcf25/Tspyl1/Srrm1/Ilf3/Tfb2m/Ttbk2/Ryk/Jmjd6/Spindoc/Rpl3/Npc1/Tcea1/Anxa4/Irak1/Xdh/Wnt4/Cyth3/Mrtfb/B4galt1/Ivns1abp/Rbpj/Erbb3/Cp/Bnip3l/Ttc3/Limd1/Gtf3c4/Insig2/Mia3/N…
KEGG_RIBOSOME	KEGG_RIBOSOME	82	-575855912666701	-169879583887269	3.1726e+09	506794166484218	348980287378986	6855	tags=79%, list=34%, signal=53%	Rps13/Rps8/Rplp2/Rpl21/Rpl6/Rps26/Rps17/Rpl30/Rpl5/Rps11/Rpl36a/Rps3a1/Rpl29/Rplp0/Rpl19/Rplp1/Rpl27/Rpl37a/Rpl14/Rpl28/Uba52/Rpl23/Rpl7a/Rps15/Rpl36al/Rpl7/Rpl27a/Rps9/Rpl35a/Rpl15/Rps10/Rps28/Rpl8/Rps19/Rps27a/Rps6/Rpl24/Rps23/Rps24/Rpl18/Rps5/Rps15a/Rpl17/Rpl36/Rps20/Rpl26/Rpl32/Rps2/Rpl37/Rpl4/Rpl18a/Rpl9/Rps27/Rpl34/Rpl13/Rpl35/Rpl13a/Fau/Rps18/Rps7/Rpl10a/Rpl3/Rpl22l1/Rps12/Rpl12
WP_CYTOPLASMIC_RIBOSOMAL_PROTEINS	WP_CYTOPLASMIC_RIBOSOMAL_PROTEINS	83	-577242170883898	-170526476370268	3.2707e+09	520779370423649	358610549155072	6855	tags=81%, list=34%, signal=54%	Rps13/Rps8/Rplp2/Rpl21/Rpl6/Rps26/Rps17/Rpl30/Rpl5/Rps11/Rpl36a/Rps3a1/Rpl29/Rplp0/Rpl19/Rplp1/Rpl27/Rpl37a/Rpl14/Rpl28/Uba52/Rpl23/Rpl7a/Rps15/Rps6ka2/Rpl7/Rpl27a/Rps9/Rpl35a/Rpl15/Rps10/Mrpl19/Rps28/Rpl8/Rps19/Rps27a/Rps6/Rpl24/Rps23/Rps24/Rpl18/Rps5/Rps15a/Rpl17/Rpl36/Rps14/Rps20/Rpl26/Rpl32/Rps2/Rpl37/Rpl4/Rpl18a/Rpl9/Rps27/Rpl34/Rpl13/Rpl35/Rpl13a/Fau/Rps18/Rps7/Rpl10a/Rpl3/Rps6kb2/Rps12/Rpl…
NAKAMURA_TUMOR_ZONE_PERIPHERAL_VS_CENTRAL_UP	NAKAMURA_TUMOR_ZONE_PERIPHERAL_VS_CENTRAL_UP	233	348006268758048	154215864443199	3.2838e+09	521184064317119	358889222826917	1510	tags=20%, list=7%, signal=18%	Pbk/Cenpm/Kif4/Tk1/Rfc4/Psmc3ip/Diaph3/Cenpu/Trip13/Ccdc80/Phf19/Chac2/Shcbp1/Pole2/Tuba1b/Tmpo/Tubg1/Rad51c/Cav1/F2rl1/Mycbp/Dtymk/Rpa3/1110059E24Rik/Pgp/Tuba1c/Fh1/Net1/Amigo2/Gemin6/Gpm6b/Dctpp1/Nphp1/Donson/Mrpl48/Atp5k/Akap12/Kpna2/Lrp8/Zbed3/Srxn1/Adam19/Urod/Tubb2a/Tcf4/H2-Eb1
GINESTIER_BREAST_CANCER_20Q13_AMPLIFICATION_DN	GINESTIER_BREAST_CANCER_20Q13_AMPLIFICATION_DN	156	-506297681821132	-158503230962545	3.33384e+09	52565251200471	361966211989936	4348	tags=46%, list=21%, signal=37%	Tln1/Supt20/Pgs1/Trrap/Zfp316/Tmc6/Itfg2/Ccdc93/Szt2/Mlxip/Myo9b/Casp4/Itsn2/Slc15a4/Tra2a/Nsun4/Bag6/Dhx16/Clk3/Epm2aip1/Qsox2/Phactr4/Dock7/Tcirg1/Ccnl1/Rnps1/Exoc3/Fbxl18/Chtop/Eif4g1/Madd/Hspbap1/Dnm2/Gba2/Gripap1/Dmd/Pcgf6/St14/Msl2/Zfp142/Tnip1/0610030E20Rik/Xpo6/Wdtc1/Fnbp4/Larp1/Itpr3/Akap13/Podxl/Khdc4/Rnf220/Rbm26/Ehbp1l1/Slc23a2/Parp6/Chd2/Leng8/Ehmt2/Arhgap17/Pum1/Brd2/Btaf1/Dhx37/Pol…
WEST_ADRENOCORTICAL_TUMOR_UP	WEST_ADRENOCORTICAL_TUMOR_UP	235	342805289707702	154241723291439	3.33393e+09	52565251200471	361966211989936	1533	tags=21%, list=8%, signal=20%	Pbk/Cenpm/Pclaf/Bard1/Rfc5/Kif20a/Foxm1/Cyp51/Kif14/Tmem97/Mvk/Parpbp/Nudt1/Pcyox1l/Tuba1b/Lsm5/Tmem106c/Tmpo/Ezh2/Fdft1/Ebp/Dnmt1/Cmc2/Stc1/Skp2/Sparc/Erg28/Dhcr7/Rpap3/Elovl6/Mrpl18/Espl1/Tuba1c/Fdps/Orc6/Dap3/Dpp3/Kif3c/Tarbp2/Mill2/Zmpste24/Cdk5rap2/Dda1/Hsd17b7/Pcsk6/Pole3/Tbc1d13/Tubb2a/Hmgcr
NADERI_BREAST_CANCER_PROGNOSIS_UP	NADERI_BREAST_CANCER_PROGNOSIS_UP	28	691625096199648	213267980182344	3.3439e+09	52565251200471	361966211989936	1273	tags=43%, list=6%, signal=40%	Mybl2/Kif20a/Pold1/Ube2t/Cenpn/Mtfr2/Ebp/Sclt1/Hspa14/Il20rb/Fadd/Baalc
DAUER_STAT3_TARGETS_DN	DAUER_STAT3_TARGETS_DN	50	-639742742358383	-176814960661301	3.35944e+08	526419141106248	362494115548937	3871	tags=56%, list=19%, signal=45%	Stat1/Ddx60/Tlr3/Sp110/Samd9l/Prpf4b/Herc6/Dnajb4/Oas2/Ifi27/Tdrd7/Bcl2l13/Trim12c/Hexim1/Oasl1/Ifih1/Trim14/Oas1g/Isg15/Oas3/Oas1a/Hspa1b/Irf7/Usp18/Ifi44/Mx2/Ifit3/Ddx58
IKEDA_MIR1_TARGETS_UP	IKEDA_MIR1_TARGETS_UP	51	-633488492059438	-175726765699146	3.41565e+09	53353292160527	367392690408474	3625	tags=53%, list=18%, signal=44%	Rsbn1/Crim1/Ncl/Atp6v1a/Prkacb/Arcn1/Sec63/Smap1/Sec62/Plk2/Spred1/Sf3b1/Cited2/Gnpda2/Nfat5/Edn1/Jag1/Ddx3x/Kat6b/Tbc1d15/Acvr1/Picalm/Fndc3b/Ube2h/Pdcd4/Arhgap21/Crem
WP_PHOTODYNAMIC_THERAPYINDUCED_UNFOLDED_PROTEIN_RESPONSE	WP_PHOTODYNAMIC_THERAPYINDUCED_UNFOLDED_PROTEIN_RESPONSE	24	-746703319263968	-182854175983481	3.51142e+08	546762504190493	376502628599996	2708	tags=54%, list=13%, signal=47%	Ern1/Eif2ak3/Wars/Dnajb9/Bcl2l11/Nars/Atf4/Atf6/Asns/Bbc3/Ppp1r15a/Atf3/Trib3
KEGG_HOMOLOGOUS_RECOMBINATION	KEGG_HOMOLOGOUS_RECOMBINATION	22	751411537967431	215770440358462	3.67313e+08	570143979588849	392603196727031	1052	tags=55%, list=5%, signal=52%	Rad54b/Pold1/Eme1/Rpa1/Rad51c/Pold2/Xrcc3/Rpa3/Xrcc2/Rad54l/Rad50/Mre11a
REACTOME_CHOLESTEROL_BIOSYNTHESIS	REACTOME_CHOLESTEROL_BIOSYNTHESIS	24	733901385924364	216547238740146	3.76375e+09	582378962080148	401028249713554	2129	tags=58%, list=11%, signal=52%	Cyp51/Mvk/Dhcr24/Fdft1/Ebp/Idi1/Dhcr7/Fdps/Nsdhl/Hsd17b7/Hmgcr/Tm7sf2/Pmvk/Plpp6
PHONG_TNF_RESPONSE_VIA_P38_PARTIAL	PHONG_TNF_RESPONSE_VIA_P38_PARTIAL	139	-533790782001805	-166343233801691	3.88775e+09	599685081269115	412945305684972	4176	tags=49%, list=21%, signal=39%	Lhfp/Ifngr2/Has2/Fgd6/Slc39a14/Cxcl1/Itgav/Mcl1/Nedd4l/Maff/Trappc4/Thbs1/Glipr1/Tank/Gprc5a/Sphk1/Herpud1/Plk2/Dnajb4/Bahd1/B4galt1/Tgif2/Col7a1/Cyld/Baz1a/Junb/Hexim1/Rxra/Cited2/Slc31a2/Lamc1/Bcl6/Tns3/Btg3/Tcim/Smad3/Dnajb9/Stat3/Agrn/Irgq/Itprid2/Nampt/Tsc22d2/Flrt3/Pthlh/Ttc27/Ripk4/Vdr/Jun/Cd44/Nfkb2/Il6st/Rnf44/Ier3/Mfhas1/Foxo1/Hivep2/Fndc3b/Wwc1/Gabarapl1/Klf6/Hivep1/Slc20a1/Inhba/Dusp1…
WP_TRANSLATION_FACTORS	WP_TRANSLATION_FACTORS	48	-639214953380626	-175418914705295	3.93982e+09	605823544799759	417172273769176	4652	tags=75%, list=23%, signal=58%	Etf1/Eif2b3/Eif4h/Eif3e/Eif4a1/Eef1g/Eif3j2/Paip1/Eif3g/Eif5/Eif3f/Eef1a1/Eef1b2/Eif3d/Eif6/Eif4ebp3/Cluh/Eif3j1/Eif2ak3/Eif2ak1/Eif2ak2/Eif2s2/Eif5b/Eif4g1/Pabpc1/Eif2b2/Eef2k/Eif4a2/Eif3b/Eif4b/Eif3c/Eif1/Eif4g3/Eif4ebp1/Eif3a/Eef2
DER_IFN_ALPHA_RESPONSE_UP	DER_IFN_ALPHA_RESPONSE_UP	78	-586289578443939	-171914571904454	4.0528e+08	621261829291045	427803132044012	4375	tags=51%, list=22%, signal=40%	H2-Q7/Casp8/Pdxk/Adar/Stat1/B2m/Map3k10/H2-Q10/Smad4/Sp110/H2-Q2/Eps15/Cd164/Ifi205/Oas2/H2-D1/Irf2/Bst2/Trim26/Oasl1/Trim14/Tead4/Oas1g/Ppp3ca/Isg15/Fas/H2-M3/Atp6v0b/Oas1a/Btg1/H2-T23/Gbp2/Ddx17/Ifi44/Mx2/Ifit3/Vegfc/Irf9/Gbp2b/Bbc3
AMIT_EGF_RESPONSE_480_HELA	AMIT_EGF_RESPONSE_480_HELA	149	-51207149706243	-159714931285989	4.06736e+07	621563736921016	428011026724806	4362	tags=48%, list=22%, signal=38%	Dgat1/Kyat1/Ltbr/Spag7/Hmgxb3/Mt2/Egln1/Gramd1b/Bcar3/Abhd2/Fgfr1/Mt1/Cyb561/Ncln/Ctnnb1/Myo9b/Pom121/Lamp1/Gprc5a/Sphk1/Itga6/Rhod/Usf2/Mbd1/Zyx/Serpinh1/B4galt1/Phc2/Dusp4/Pdlim5/Gak/Tnfrsf12a/Cdv3/Krt17/Dhps/Fxr2/P3h2/Tns4/Dapk3/Rela/Actn1/Agrn/Ext1/Itga5/Xab2/Itgb5/Itpr3/Camsap1/Rrp12/Serpine2/Cdk9/Mta1/Osmr/Ptprf/Itga2/Slc1a5/Slc25a37/Cd44/Picalm/Nfkb2/Dlgap4/Diaph1/Cdyl/Brd2/Trio/Ptgs1/Fam2…
GALINDO_IMMUNE_RESPONSE_TO_ENTEROTOXIN	GALINDO_IMMUNE_RESPONSE_TO_ENTEROTOXIN	73	-599002781523471	-173835345615879	4.09338e+09	623608016454492	429418724970475	4487	tags=53%, list=22%, signal=42%	Pdlim7/Tnfaip3/Fosl1/Mt2/Il18rap/Phlda1/Mt1/Pdgfa/Ubb/Srpr/Herpud1/Marcksl1/Dusp2/Phldb1/Tnf/Slfn3/Bcl10/Junb/Rreb1/Rac2/Tnip1/Bcl2l11/Itga5/Nfkb1/Nfkbia/Cd44/Nfkb2/Ier3/Traf1/Cebpb/Ubc/Vegfa/Bhlhe40/Tsc22d1/Rhob/Ptgs2/Ets2/Sqstm1/Gadd45b
REACTOME_UB_SPECIFIC_PROCESSING_PROTEASES	REACTOME_UB_SPECIFIC_PROCESSING_PROTEASES	140	-521407704849436	-162600586155253	4.18005e+09	634853774995474	43716259478384	5937	tags=53%, list=29%, signal=38%	Psmc4/Usp5/Usp49/Usp20/Otub1/Psmb1/Uba52/Psmc1/Psmc5/Tomm70a/Psmc6/Psmc2/Rnf128/Usp4/Psmd10/Tomm20/Psmd8/Psmf1/Rps27a/Usp11/Ripk1/Psmd7/Trrap/Tada3/Traf2/Map3k7/Wdr20/Usp9x/Usp34/Smad4/Ubb/Usp10/Rnf146/Usp42/Polb/Pten/Gata3/Hgs/Tada2b/Cyld/Mdm4/Ikbkg/Ifih1/Suds3/Smurf2/Smad2/Usp24/Kat2a/Smad3/Rhot1/Tnks2/Stam2/Birc3/Rce1/Usp25/Rnf123/Nfkbia/Usp19/Psme4/Usp30/Smad7/Wdr48/Axin1/Tab1/Usp48/Ubc/Mdm2/…
SCHMIDT_POR_TARGETS_IN_LIMB_BUD_UP	SCHMIDT_POR_TARGETS_IN_LIMB_BUD_UP	24	731205336891384	215751734078625	4.19388e+09	635000469264401	437263608985488	1695	tags=54%, list=8%, signal=50%	Cyp51/Stard4/Mvk/Ldlr/Fdft1/Idi1/Insig1/Dhcr7/Elovl6/Fdps/Nsdhl/Srebf2/Tm7sf2
WP_BASE_EXCISION_REPAIR	WP_BASE_EXCISION_REPAIR	27	695775314788776	212717728265015	4.4974e+09	678873293312185	46747459355648	1456	tags=52%, list=7%, signal=48%	Lig1/Pole/Pold1/Pole2/Neil3/Parp2/Pold2/Mutyh/Mpg/Parp1/Ogg1/Hmgb1/Xrcc1/Pole3
BRUECKNER_TARGETS_OF_MIRLET7A3_UP	BRUECKNER_TARGETS_OF_MIRLET7A3_UP	93	-559916589834317	-167882157035659	4.88409e+08	734995560686596	506120588897258	3746	tags=40%, list=18%, signal=33%	3110082I17Rik/Lgr4/Usp9x/Foxa1/Lyst/Lratd2/Cystm1/Cpeb4/Fermt1/Polb/Sult2b1/Foxc1/Pitpnc1/B4galt5/Thsd4/Ptpn12/Etnk1/Ipo7/Kras/Fat1/Tbc1d15/Lamb3/Slc23a2/Gfod1/Efna1/Btg1/Slc38a2/Pptc7/Ablim1/Cxadr/Samd8/Wwc1/Gabarapl1/Sat1/Usp32/Klf4/Ndrg1
SESTO_RESPONSE_TO_UV_C3	SESTO_RESPONSE_TO_UV_C3	18	-780950133165571	-181306203267283	4.98045e+09	745811562935083	51356852698059	663	tags=39%, list=3%, signal=38%	Ier3/Brd2/Hspa1b/Sox9/Atp6v0d1/Ptgs2/Atf3
RATTENBACHER_BOUND_BY_CELF1	RATTENBACHER_BOUND_BY_CELF1	335	-445887045992953	-144016216377217	4.98708e+09	745811562935083	51356852698059	6160	tags=47%, list=30%, signal=33%	Plec/Mbp/Mmp16/Ufm1/Zdhhc17/Gtpbp1/Efr3b/Lrrc8a/Esrp1/Etl4/Wbp4/Myo5c/Stx12/Srek1/Zfpl1/Rtp3/Bmp1/Oit3/Gid4/Bbs1/Vamp2/Chd9/Spats2/Fam135b/Zadh2/Kdm6a/Map4k5/Oga/Kif9/Npnt/Ppargc1b/Rrp1/Rps28/Fam169a/Actr1b/St13/Slc15a3/Psmf1/Stoml1/Socs4/Acsl6/Mtf2/Rab1a/Heatr3/Lmo4/Vcpkmt/Dmxl1/Inf2/Tulp4/Ube2w/Mov10/Cisd2/Nup98/Mcl1/Rfesd/Itfg2/Ovol1/Atp6v1c1/Adam28/Ldlrad4/Zfp729a/Fmnl2/Rps7/Adra2a/Cfap54/Slc…
REACTOME_CELL_CELL_COMMUNICATION	REACTOME_CELL_CELL_COMMUNICATION	104	-550574484438643	-167127154481239	5.00129e+09	745811562935083	51356852698059	3415	tags=36%, list=17%, signal=30%	Actn4/Ctnnb1/Grb2/Nectin2/Cdh11/Itga6/Nectin1/Pxn/Itgb1/Cldn9/Fblim1/Flnc/Afdn/Itgb4/Krt14/Ctnnd1/Jup/Actn1/Flna/Iqgap1/Fyn/Cldn3/Lamb3/Tesk1/Ptk2b/F11r/Pik3ca/Arhgef6/Sptan1/Cdh1/Patj/Lama3/Crb3/Dst/Lamc2/Pvr/Cldn4
REACTOME_METABOLISM_OF_NUCLEOTIDES	REACTOME_METABOLISM_OF_NUCLEOTIDES	86	464244671799534	181005411156781	5.07751e+09	754897878007078	51982539624773	1997	tags=30%, list=10%, signal=27%	Tk1/Ada/Dnph1/Nudt1/Nme4/Lhpp/Nt5c2/Glrx/Dctd/Cda/Dut/Dck/Dtymk/Pfas/Upp2/Dhodh/Entpd5/Dctpp1/Adk/Ak1/Ctps2/Hprt/Umps/Nudt5/Gmpr/Ak9
REACTOME_SELENOAMINO_ACID_METABOLISM	REACTOME_SELENOAMINO_ACID_METABOLISM	107	-543296970452266	-165108251296871	5.29512e+09	784886083655618	540475382607692	6596	tags=74%, list=33%, signal=50%	Rplp2/Rpl21/Rpl6/Rps26/Ahcy/Cbs/Rps17/Rpl30/Rpl5/Rps11/Sepsecs/Rpl36a/Txnrd1/Rps3a1/Rpl29/Aimp2/Rplp0/Rpl19/Rplp1/Rpl27/Rpl37a/Rpl14/Rpl28/Uba52/Rpl23/Rpl7a/Rps15/Scly/Rpl36al/Rpl7/Rpl27a/Rps9/Rpl35a/Aimp1/Rpl15/Rps10/Rps28/Rpl8/Rps19/Rps27a/Rps6/Rpl24/Rps23/Rps24/Rpl18/Rps5/Rps15a/Rpl17/Rpl36/Rps14/Rps20/Rpl26/Rpl32/Rps2/Rpl37/Rpl4/Rpl18a/Rpl9/Rps27/Rpl34/Rars/Rpl13/Rpl35/Rpl13a/Papss2/Fau/Rps18…
WANG_RESPONSE_TO_GSK3_INHIBITOR_SB216763_UP	WANG_RESPONSE_TO_GSK3_INHIBITOR_SB216763_UP	295	-457403125622219	-147561235839198	5.44334e+09	804441236606198	553941131323342	4046	tags=35%, list=20%, signal=29%	Prcp/Cd84/Ssbp2/Pld1/Slc7a11/Zmat3/Slx4ip/Nabp1/Manba/Fam220a/B2m/Atp6v1a/Ccni/Uso1/Taf1d/Gtf2ird2/Zc3h6/Mcmdc2/Pip4p2/Asah1/P2rx4/Zfp729a/Pan2/Ahcyl2/Tmem106b/Atg4c/Dcp1b/Rcan3/Lamp1/Npc1/Cpeb4/Ctsb/Elmo1/Tra2a/4932438A13Rik/Rhou/Mgst1/Frrs1/Itch/Pitpnc1/Arf2/Lima1/Gramd3/Abca7/Ccnb1ip1/Afg1l/Rprd2/Il10rb/Cln8/Vwa8/Ifih1/Xaf1/St14/Slc17a5/Scarb2/Atf7/Ctnnd1/Parp9/Phf21a/Pld3/R3hdm2/Acrbp/Zfyve16…
GENTILE_UV_RESPONSE_CLUSTER_D4	GENTILE_UV_RESPONSE_CLUSTER_D4	43	-646575468400997	-174389966300778	5.46934e+09	805871105913379	554925744475455	3466	tags=60%, list=17%, signal=50%	Thumpd1/Filip1l/Ube2g1/Usp10/Atp2a2/Phc2/Gne/Sec24b/Klf10/Smurf2/Slc20a2/Ddx3x/Rapgef2/Zfp36/Rbm5/Bmpr1a/Arid5b/Dicer1/Zbtb18/Krit1/Kank1/Pum1/Samd4/Ddx17/Bhlhe40/Dusp7
WP_CHOLESTEROL_BIOSYNTHESIS_PATHWAY	WP_CHOLESTEROL_BIOSYNTHESIS_PATHWAY	15	809225810328687	211211725164844	5.66504e+09	832221239263126	573070541154277	1879	tags=60%, list=9%, signal=54%	Cyp51/Mvk/Fdft1/Idi1/Dhcr7/Fdps/Nsdhl/Hmgcr/Pmvk
WP_EGFEGFR_SIGNALING_PATHWAY	WP_EGFEGFR_SIGNALING_PATHWAY	144	-517663705300085	-16124183007987	5.82303e+09	85289319294487	587305322873621	5728	tags=58%, list=28%, signal=42%	Plce1/Creb1/Csk/Rac1/Pebp1/Stxbp1/Egfr/Akt1/Sh3kbp1/Rps6ka2/Twist1/Pdpk1/Pik3c2b/Ptpn11/Arhgef1/Pik3r2/Pxdn/Gab2/Map3k1/Asap1/Eps8/Mapk8/Prkca/Map2k5/Vav3/Pld1/Stat1/Jak2/Ptprr/Crk/Stambp/Grb2/Mef2a/Dnm1/Eps15/Stat5a/Fosb/Pten/Itch/Plcg1/Sos1/Hgs/Rock1/Braf/Atxn2/Ncoa3/Bcar1/Nedd4/Usp6nl/Ap2a1/Rin1/Rictor/Abl1/Pld2/Ptpn12/Ap2b1/Atf1/Synj1/Stat3/Stam2/Abi1/Kras/Fos/Rasa1/Eps15l1/Map3k2/Tnk2/Iqgap1…
TANG_SENESCENCE_TP53_TARGETS_DN	TANG_SENESCENCE_TP53_TARGETS_DN	26	715113585319128	217210060034133	5.85013e+09	854326170022452	588292076047619	1504	tags=46%, list=7%, signal=43%	Pbk/Kif4/Tk1/Bard1/Kif20a/Lmnb1/Plk4/Ezh2/Mre11a/Nup62/Tcf4/Pdp1
KENNY_CTNNB1_TARGETS_DN	KENNY_CTNNB1_TARGETS_DN	48	-633232767057787	-173777231220315	5.98977e+09	872138106926859	600557439918713	3749	tags=54%, list=18%, signal=44%	Narf/Retreg1/Sel1l/Usp9x/Ecm1/BC005537/Trim29/Kif5b/Sec62/Ddx5/Tnpo1/Ogfod2/Col6a1/Ncor1/Ppp3ca/Ccdc47/Itgb5/Ubr5/Ppp6r3/Il6st/Gbp2/Trmt1l/Trim33/Usp7/Fn1/Calcoco1
DACOSTA_UV_RESPONSE_VIA_ERCC3_XPCS_DN	DACOSTA_UV_RESPONSE_VIA_ERCC3_XPCS_DN	71	-598994268654424	-172906886356778	6.01061e+09	872598928962972	60087476363163	4607	tags=59%, list=23%, signal=46%	Ahdc1/Vldlr/Tmem131l/Pcca/Nfatc3/Bicd1/Tmcc1/Vps13b/Smad4/Gse1/Myo9b/Akap10/Wwp1/Malt1/Pten/Abce1/Pdlim5/Ctif/Ubxn7/Gpatch8/Agfg1/Asxl1/Herc4/Atrn/Bmpr1a/Adcy9/Ranbp2/Fam193a/Heg1/Pik3c2a/Nfkb1/Tsc22d2/Ago2/Igf1r/Sos2/Togaram1/Zeb2/Eif3a/Avl9/Arap2/Ralgapb/Dst
KIM_WT1_TARGETS_8HR_UP	KIM_WT1_TARGETS_8HR_UP	150	-507725021601807	-158563807373886	6.03883e+09	874125086684735	601925681332638	4310	tags=42%, list=21%, signal=33%	Fosl1/Areg/Zc3hav1/Snai2/Rab14/Wwtr1/Rsl1d1/Top1/Rybp/Fgfr1/Sel1l/Kpna6/Supt6/Maff/Hsph1/Baiap2/Wwp1/Pom121/Sphk1/Zyx/Dnajb4/Swap70/Serpinh1/Rhoq/Naa15/Ivns1abp/Srp72/Junb/Ahcyl1/Atp2b1/Klf10/Rlf/Btg3/Golim4/Actn1/Ppp3ca/Ranbp2/Qk/Sertad2/Pthlh/Dicer1/Podxl/Lamb3/Jun/Nbl1/Emp1/Il6st/Synj2/Micall1/Zmym6/Hipk1/Gem/Hspa1b/St3gal1/Aff1/Zmiz1/Sox9/Slc20a1/Trib1/Il11/Slc7a1/Dusp7/Syne1
ACEVEDO_LIVER_TUMOR_VS_NORMAL_ADJACENT_TISSUE_DN	ACEVEDO_LIVER_TUMOR_VS_NORMAL_ADJACENT_TISSUE_DN	208	-481527650470478	-153056674903367	6.13323e+08	885192990678294	609547079864415	4636	tags=41%, list=23%, signal=32%	Acadvl/Ociad1/Rab17/Ints6/Acbd4/Crot/Cnnm3/Dlst/Echs1/Cflar/Mt2/Lcat/Arhgap10/Acp2/Igfals/Dcun1d3/Mt1/Terf2ip/Pex11a/Tnpo3/Zfp593/Tcf25/Nsmf/Hdac6/Hsbp1/Nr0b2/Zfp148/Slc15a1/Glud1/2510039O18Rik/Fam160a2/Zbtb48/Gckr/Fosb/Rbm25/Nop14/Cluh/Ppig/Hoga1/Mfn2/Epha2/Gramd3/Shfl/Plxnb1/Ctsd/Hook1/Frg1/Trip6/Tcim/C3/Slc25a47/Fos/Tbpl1/Slc25a37/Slc7a5/Armc6/Lrrfip1/Plekhg3/Dennd4c/Lyrm1/Kat6a/Atp6v1b2/Ier3/…
REACTOME_SIGNALING_BY_ROBO_RECEPTORS	REACTOME_SIGNALING_BY_ROBO_RECEPTORS	193	-484130312120446	-153286052291817	6.15823e+09	886211079816208	610248139709659	6596	tags=58%, list=33%, signal=40%	Rplp2/Rpl21/Rpl6/Rps26/Slit1/Rps17/Psmb4/Psmd11/Rpl30/Rpl5/Rps11/Sem1/Nrp1/Rpl36a/Rps3a1/Rpl29/Rplp0/Psmd2/Rpl19/Etf1/Rplp1/Rpl27/Psmc4/Rpl37a/Rpl14/Rpl28/Psmb1/Rac1/Uba52/Rpl23/Rpl7a/Psmc1/Rps15/Rpl36al/Psmc5/Ldb1/Rpl7/Rpl27a/Rps9/Psmc6/Rpl35a/Enah/Psmc2/Rpl15/Rps10/Rps28/Psmd10/Rpl8/Upf2/Psmd8/Rps19/Psmf1/Pak6/Upf3a/Rps27a/Rps6/Rpl24/Rps23/Rps24/Rpl18/Rps5/Rps15a/Rpl17/Rpl36/Rps14/Rps20/Pak2/Ro…
GRYDER_PAX3FOXO1_TOP_ENHANCERS	GRYDER_PAX3FOXO1_TOP_ENHANCERS	377	-433335156980757	-140476932195049	6.27333e+08	900150497429266	619846872856585	5103	tags=42%, list=25%, signal=32%	Enah/M6pr/Lrig1/Ssu72/Ankrd13a/Clint1/Zfp330/Dnttip2/Ubl7/Snx29/Psmd8/Stoml1/Casp9/Dapk1/Zfp664/Erich1/Zzef1/Nosip/Slc38a6/Pxdn/Zfp217/Foxn2/Notch2/Naa20/Tmem131l/N4bp2l2/Kremen1/Rasa3/Pgs1/Slc38a9/Rad23b/Prcp/Parn/Tmbim4/Opa1/Rsl1d1/Tmcc3/Bcar3/Mylip/8030462N17Rik/Gdi2/Nolc1/Aplf/Atf7ip/Tcf7l1/Erlin2/Stx16/Ier5/Gga2/Atp6v1e1/Gse1/Hsph1/Myo9b/Itsn2/Ube2g1/Ddb1/Chd6/Sulf2/Tspan7/Sash1/Tank/Sema6a/…
BILANGES_SERUM_AND_RAPAMYCIN_SENSITIVE_GENES	BILANGES_SERUM_AND_RAPAMYCIN_SENSITIVE_GENES	65	-598990131093585	-171593621093104	6.43296e+09	920379050727181	63377632747549	6855	tags=86%, list=34%, signal=57%	Rps13/Rps8/Rpl21/Rpl6/Eif3h/Rps17/Rpl30/Rpl5/Rpl36a/Rps3a1/Rpl29/Rpl14/Rpl28/Uba52/Rpl23/Rpl7a/Eif3m/Rpl7/Rpl27a/Rps9/Rpl15/Rps10/Rpl8/Rps19/Rps27a/Rps6/Eef1g/Rpl24/Rps23/Rps24/Rpl18/Rps5/Rps14/Rpl26/Rpl32/Rpl4/Tpt1/Rpl18a/Sin3b/Exd2/Eif3f/Rpl13/Eef1a1/Eef1b2/Rpl13a/Fau/Rps7/Qars/Use1/Cox7a2l/C8g/Eif4b/Nop53/Eef2/Nbea/Rbbp6
PYEON_HPV_POSITIVE_TUMORS_UP	PYEON_HPV_POSITIVE_TUMORS_UP	66	514571784513518	190144042359407	6.46078e+09	921688095657032	634677740526434	1633	tags=36%, list=8%, signal=34%	Lig1/Cenpk/Bard1/Gen1/Dhfr/Kif15/Zfp367/Atad2/Ezh2/Slfn9/Slf1/Rmi2/Fancl/Rtkn2/Cep78/Psip1/Nemp1/Donson/Pdik1l/Meis1/Camta1/Cdk3/Mphosph9/Myb
RAY_TUMORIGENESIS_BY_ERBB2_CDC25A_DN	RAY_TUMORIGENESIS_BY_ERBB2_CDC25A_DN	231	-470808203069539	-150612603435556	6.70641e+08	953972042468387	656908582515231	5231	tags=42%, list=26%, signal=32%	Inpp5b/Fam160a1/S100pbp/Rabep2/Enah/Cst3/Selenoi/Upf2/Arfrp1/Tmem59/Cdhr1/Epb41l1/Setd5/Tmem82/Pef1/Lhfp/Cflar/Lin7c/Foxred2/Kdf1/Thap3/Fam76a/Cfb/Dph2/Padi2/Zfyve9/Garem1/Kpna6/Grk2/Ppm1b/Hsph1/Sp110/Bach2/Rsad2/Klhdc7a/Ltbp2/Gdpd1/Tspan7/Asic1/Klhl26/Blnk/Acbd5/Serinc3/Irak2/Rragc/Herpud1/Rhou/Cry2/Oas2/Tmem35b/Epha2/Ncoa3/Casz1/Tab2/Rxra/Madd/Ifih1/Zbtb40/Smad3/Trim24/Tcf12/Trp53inp1/Clstn1/Gr…
BROWNE_INTERFERON_RESPONSIVE_GENES	BROWNE_INTERFERON_RESPONSIVE_GENES	70	-590862876816894	-170270534542948	6.82278e+09	967736255391945	666386669082272	3382	tags=47%, list=17%, signal=39%	H2-Q10/Rbck1/Tlr3/Sp110/Rsad2/Apobec3/H2-Q2/Oas2/Eif2ak2/Ifi27/H2-D1/Bst2/Tdrd7/Baz1a/Wars/Oasl1/Xaf1/Trim14/Oas1g/Trex1/Isg15/Zbtb20/H2-M3/Oas1a/Rabgap1l/H2-T23/Gbp2/Cyth1/Irf7/Ifi44/Mx2/Ifit3/Gbp2b
FAELT_B_CLL_WITH_VH_REARRANGEMENTS_UP	FAELT_B_CLL_WITH_VH_REARRANGEMENTS_UP	48	-631045553302578	-173176997040658	6.88851e+09	974260920662055	670879577074506	4992	tags=60%, list=25%, signal=46%	Srsf2/Rhoc/Spen/Arfrp1/H2-Q7/Rab31/Runx1/Mxi1/Jak2/H2-Q10/Cbfa2t3/N4bp2l1/H2-Q2/Rab6a/H2-D1/Sun1/Bcl6/Clic4/Tbl1x/Efr3a/Gabbr1/Zbtb20/H2-M3/Mtss1/Bmi1/H2-T23/Ctdsp2/Mnt/Dusp7
PARENT_MTOR_SIGNALING_UP	PARENT_MTOR_SIGNALING_UP	485	-416950993870314	-135908718081996	6.94456e+09	979381857417005	674405872558115	4857	tags=43%, list=24%, signal=34%	Ddit4/Svil/Copg1/Thada/Iqcg/Psmf1/Gpr153/Casp9/Myo1c/Tm9sf4/Pex6/Bglap3/Catsper2/Ints6/Gtf2h3/Vapb/Prkar1a/Alas1/Klf12/Dlst/Pcca/Tsc2/Sergef/Pcbp2/Casp8/Clk2/Rab3gap1/Ift46/Map2k5/Rsl1d1/Stat1/Mogs/Tmc6/Ano10/Pex5/Ap2a2/Cd63/Acox1/Cyb561/Oxr1/Atf7ip/Tcf25/Usp34/Jak2/Me3/Top3a/Otub2/Pmm1/Dhx57/Hdac6/Supt6/Ctnnb1/Crebl2/Myo9b/Sp110/Samd9l/Dip2a/Faf1/Idh3b/Tnfrsf1a/Gtf3c1/Psph/Odr4/Glud1/Mlycd/Sash1…
REACTOME_GAP_FILLING_DNA_REPAIR_SYNTHESIS_AND_LIGATION_IN_GG_NER	REACTOME_GAP_FILLING_DNA_REPAIR_SYNTHESIS_AND_LIGATION_IN_GG_NER	22	734573706021905	210935398267685	7.09655e+09	997965214195854	687202438931675	550	tags=45%, list=3%, signal=44%	Lig1/Rfc4/Pole/Rfc5/Pold1/Rpa1/Rfc3/Pole2/Pold2/Rpa3
REACTOME_MYD88_INDEPENDENT_TLR4_CASCADE	REACTOME_MYD88_INDEPENDENT_TLR4_CASCADE	86	-560145833385715	-166652751413732	7.14142e+09	100142160397875	689582521378358	4684	tags=53%, list=23%, signal=41%	Ptpn11/Rps27a/Map2k3/Ripk1/Casp8/Nod2/Mapk8/Mapkapk2/Map3k7/Traf3/Tbk1/Cul1/Ripk2/Nkiras2/Tnip2/Ppp2ca/Ubb/Mef2a/Tank/Irak1/Irak2/Ppp2cb/Dusp4/Map2k4/Tab2/Ikbkg/Rela/Ticam2/Tlr4/Atf1/Ikbkb/Fos/Birc3/Nfkbib/Nfkb1/Nfkbia/Mapkapk3/Jun/Nfkb2/App/Tab1/Irf7/Ubc/Ly96/Dusp3/Dusp7
HSIAO_HOUSEKEEPING_GENES	HSIAO_HOUSEKEEPING_GENES	368	-436076200920729	-141334732114816	7.17758e+09	100364059286617	691110525114061	6596	tags=53%, list=33%, signal=37%	Rplp2/Rpl21/Rpl6/Rps26/Atic/Rps17/Tmed10/Psmb4/Rps11/Rpl36a/Fkbp1a/Rps3a1/Rpl29/Rplp0/Psmd2/Sf3b2/Rpl19/Hsp90aa1/Araf/Ssb/Ccr9/Rplp1/Rpl27/Eif4h/Eif3e/Gps2/Gnb1/Glul/Rpl37a/Pgk1/Rpl14/Eif4a1/Rpl28/H2-Oa/Rac1/Psen1/Canx/Uba52/Pebp1/Naca/Rpl23/Ywhah/Rpl7a/Psmc1/Clta/Rps15/Hnrnpc/Fhl1/Aamp/Arpc2/Rpl36al/Apex1/Gpx4/Tmbim6/Nfib/Rpl7/Rpl27a/Rps9/Rpl35a/H3f3a/Cst3/Rps10/Rps28/Rpl8/Comt/Psmd8/Arf3/Rps19/…
REACTOME_LAMININ_INTERACTIONS	REACTOME_LAMININ_INTERACTIONS	26	-728173240083673	-180332385649478	7.29189e+09	101674550194349	700134612679248	3863	tags=62%, list=19%, signal=50%	Itgav/Col18a1/Lamb1/Itga3/Itga6/Itgb1/Col7a1/Hspg2/Lamc1/Itgb4/Lama5/Itga7/Lamb3/Itga2/Lama3/Lamc2
KEGG_SMALL_CELL_LUNG_CANCER	KEGG_SMALL_CELL_LUNG_CANCER	63	-605585970172192	-173123953333506	7.53213e+08	104728498537442	72116421090463	3957	tags=49%, list=20%, signal=40%	Traf2/Itgav/Max/Traf3/Lamb1/Itga3/Itga6/Pten/Itgb1/Pias4/Rxra/Akt3/Ikbkg/Lamc1/Rela/Ikbkb/Itga2b/Birc3/Nfkb1/Nfkbia/Lama5/Lamb3/Itga2/Pik3ca/Rxrb/Traf1/Myc/Fn1/Lama3/Ptgs2/Lamc2
REACTOME_TOLL_LIKE_RECEPTOR_9_TLR9_CASCADE	REACTOME_TOLL_LIKE_RECEPTOR_9_TLR9_CASCADE	81	-576890151572071	-169604256735837	7.62301e+09	105694338267601	727815018054429	4950	tags=57%, list=24%, signal=43%	Atf2/Ecsit/Rps27a/Map2k3/Map3k1/Nod2/Mapk8/Mapkapk2/Map3k7/Pik3r4/Cul1/Ripk2/Nkiras2/Tnip2/Ppp2ca/Ubb/Mef2a/Irak1/Irak2/Ppp2cb/Dusp4/Map2k4/Tab2/Ikbkg/Rela/Ticam2/Tlr4/Atf1/Rbsn/Ikbkb/Fos/Nfkbib/Nfkb1/Nfkbia/Eea1/Mapkapk3/Jun/Nfkb2/App/Peli1/Tab1/Irf7/Ubc/Ly96/Dusp3/Dusp7
REACTOME_MITOTIC_SPINDLE_CHECKPOINT	REACTOME_MITOTIC_SPINDLE_CHECKPOINT	44	590912320300513	197549806111989	7.68592e+09	106268133905086	731766195469422	964	tags=34%, list=5%, signal=33%	Cenpm/Ska1/Cenpk/Cenph/Cenpu/Cenpp/Cenpn/Cenpq/Nup85/Cenpl/Nsl1/Ppp2r5d/Kif18a/Cenpi/Cenpo
GU_PDEF_TARGETS_DN	GU_PDEF_TARGETS_DN	29	-706035704178225	-178009693314225	7.87018e+09	10826001473945	745482358597807	3849	tags=52%, list=19%, signal=42%	Pik3r4/Thbs1/Foxa1/Foxc1/Pi4kb/Eif2b2/Itgb4/Eif3c/Krt19/Foxo3/Foxo1/Cdh1/Pip4k2c/Vegfc/Smurf1
HELLER_SILENCED_BY_METHYLATION_DN	HELLER_SILENCED_BY_METHYLATION_DN	86	-558662294342801	-166211373742783	7.87385e+09	10826001473945	745482358597807	3368	tags=36%, list=17%, signal=30%	Maff/Hsph1/Thbs1/Bag3/Pkd1/Ppfibp1/Map1b/Dnajb4/Serpinh1/Mia2/Timm44/Wars/Crbn/Dnajb9/Got1/Ifrd1/Slc1a4/Slc3a2/Eif4ebp1/Atf4/Cebpb/Hspa1b/Clk1/Myc/Asns/Tpp1/Hmox1/Ppp1r15a/Atf3/Chac1/Trib3
PID_FAK_PATHWAY	PID_FAK_PATHWAY	53	-623692988540526	-173943834601896	7.92975e+09	10872573226372	748689306234648	4447	tags=58%, list=22%, signal=46%	Arhgef11/Tln1/Asap1/Mapk8/Itgav/Crk/Grb2/Elmo1/Pxn/Itgb1/Plcg1/Sos1/Braf/Map2k4/Bcar1/Capn2/Arhgap35/Rap1b/Ets1/Actn1/Rasa1/Rras/Itga5/Itgb5/Yes1/Fyn/Rock2/Jun/Pik3ca/Ptpn21/Mapk8ip3
REACTOME_AMINO_ACIDS_REGULATE_MTORC1	REACTOME_AMINO_ACIDS_REGULATE_MTORC1	50	-62792252498256	-173548036111896	8.29535e+09	113423369640781	78103740631682	4146	tags=54%, list=20%, signal=43%	Slc38a9/Rptor/Itfg2/Atp6v1a/Szt2/Atp6v1c1/Atp6v1e1/Sesn1/Atp6v0c/Atp6v0e/Lamtor3/Atp6v1f/Rragc/Sh3bp4/Tcirg1/Atp6v1h/Atp6v1d/Atp6v1g1/Sesn2/Wdr24/Wdr59/Atp6v0b/Atp6v1b2/Fnip1/Fnip2/Atp6v0d1/Flcn
REACTOME_NOTCH1_INTRACELLULAR_DOMAIN_REGULATES_TRANSCRIPTION	REACTOME_NOTCH1_INTRACELLULAR_DOMAIN_REGULATES_TRANSCRIPTION	42	-656479633908742	-175967943866125	8.33767e+09	113687152817832	782853826769556	3425	tags=52%, list=17%, signal=44%	Cul1/Hdac6/Ubb/Ncor2/Rbpj/Hdac10/Kat2a/Cdk8/Ncor1/Hdac5/Tbl1x/Maml3/Tle1/Tle4/Maml1/Hdac4/Tle3/Crebbp/Nbea/Ubc/Notch1/Myc
REACTOME_CLASS_I_MHC_MEDIATED_ANTIGEN_PROCESSING_PRESENTATION	REACTOME_CLASS_I_MHC_MEDIATED_ANTIGEN_PROCESSING_PRESENTATION	327	-446513403215997	-144151089588045	8.44628e+09	114568180339295	788920613997233	5583	tags=43%, list=28%, signal=31%	Psmb1/Canx/Uba52/Fbxw5/Vamp8/Psmc1/Fbxl15/Psmc5/Fbxl8/Ncf2/Psmc6/Ube2d2a/Cul5/Psmc2/Fbxw4/Sec61a1/Klhl20/Psmd10/Ube2q1/Psmd8/Dtx3l/Psmf1/Stx4a/Rps27a/Lmo7/Tlr2/Prkn/Fbxl3/Rnf217/Lrrc41/Ube2v2/H2-Q7/Ube2r2/Psmd7/Trim39/H2-Bl/Uba6/Ube2w/Sh3rf1/Rnf4/Uba1/Itgav/Mylip/Ube3b/B2m/Nedd4l/Ltn1/Fbxo17/Arel1/Cul1/Ube3c/H2-Q10/Rbck1/Pja2/Fbxl5/Ube2g1/Wwp1/Ubb/H2-Q2/Fbxo30/Znrf1/Fbxo6/Rnf114/Fbxl12/H2-M2/Herc…
TAKEDA_TARGETS_OF_NUP98_HOXA9_FUSION_8D_UP	TAKEDA_TARGETS_OF_NUP98_HOXA9_FUSION_8D_UP	115	-529274467160357	-161707616323063	8.46896e+09	114568180339295	788920613997233	3273	tags=35%, list=16%, signal=29%	Thbs1/Rsad2/Cnksr3/Rhobtb1/Pld4/Gdpd1/Slc12a8/Herc6/Oas2/Eif2ak2/Foxc1/Ifi27/Ifih1/Xaf1/Smim24/Oas1g/Rab27b/Cavin2/Fat1/Angpt1/Isg15/Zfp503/Oas3/Ccdc71l/Mtss1/Oas1a/Cdh1/Gbp2/Rnf213/Irf7/Usp18/Nr4a2/Tsc22d1/Ifi44/Mx2/Ifit3/Ddx58/Ptgs2/Sox4/Gbp2b
REACTOME_SARS_COV_INFECTIONS	REACTOME_SARS_COV_INFECTIONS	130	-517304718624303	-159945224061924	8.47192e+09	114568180339295	788920613997233	6486	tags=59%, list=32%, signal=41%	Vcp/Gsk3a/Nr3c1/St3gal2/Dad1/Rpn1/Fkbp1a/Hsp90aa1/Chmp2b/Mgat1/Canx/Uba52/Parp8/Prkcsh/Mgat4a/St6galnac2/Fut8/Comt/Man1b1/Rps27a/Furin/Zbp1/Ripk1/Ganab/Ifngr2/Chmp4c/Brms1/Pik3r4/Mogs/Ap2a2/Jak2/Tbk1/Brd4/Ifngr1/Ubb/Impdh1/Il6ra/Ifnar2/Ifnar1/Itgb1/Uvrag/Ddx5/Rock1/Mta2/Chd3/Kdm1a/Crbn/Ap2a1/Suds3/Rest/Gatad2a/Ap2b1/Parp9/Phf21a/Arid4b/Map1lc3b/Fxyd4/Parp4/Rcor1/Parp14/Gsk3b/St6gal1/Man2a1/Fxyd2/…
WENG_POR_TARGETS_GLOBAL_UP	WENG_POR_TARGETS_GLOBAL_UP	15	798490083734644	208409650260801	8.61486e+08	116182858997524	800039349362373	726	tags=40%, list=4%, signal=39%	Cyp51/Gstm2/Idi1/Dhcr7/Ethe1/Fdps
THEILGAARD_NEUTROPHIL_AT_SKIN_WOUND_DN	THEILGAARD_NEUTROPHIL_AT_SKIN_WOUND_DN	202	-480008579060868	-152133356242989	9.01746e+09	121281123156722	835146179887946	4695	tags=40%, list=23%, signal=31%	Ubn1/Arhgef1/Prkar1a/Was/Zfp217/Ripk1/Casp8/Gnaq/Capzb/Prcp/Tada3/Gdi2/Ogt/Sptlc1/Tnpo3/Taf4/Nup153/Stx16/Hsbp1/Actn4/Grk2/Cbfa2t3/Myo9b/Prmt2/Pirb/Gtf3c1/Atrx/Yy1/Stk38/Cd46/Fez2/Phc2/Rock1/Map2k4/Ppp1r12b/Cited2/Acly/Slc31a2/Gtf2i/Upf1/Klc1/Eif4g2/Mtmr3/Stk24/Pitpnm1/Plcg2/Actn1/Flii/Rbm5/Ncoa1/Rasa1/Ncoa4/Hdac5/Tbpl1/Gsk3b/Iqgap1/Igf2r/Mapkapk3/Tsc22d3/Ppp1r12a/Ppfia1/Slc23a2/Srpk2/Abcg1/Lrrfi…
REACTOME_INTERFERON_SIGNALING	REACTOME_INTERFERON_SIGNALING	176	-495482461849546	-156236216734546	9.19783e+08	123370849293415	849536109290362	4782	tags=51%, list=24%, signal=39%	Irf5/Mx1/Ptpn11/Rps27a/Ifitm3/Gbp5/H2-Q7/Ifngr2/Mt2/H2-Bl/Adar/Nup98/Eif4a3/Stat1/Eif4e2/Irf6/Kpna4/B2m/Nup153/Jak2/Trim43b/H2-Q10/Gbp7/Ppm1b/Rsad2/Nupl1/Ifngr1/Ubb/H2-Q2/H2-Q4/Trim3/Trim29/Pom121/Pde12/H2-K1/H2-M2/Herc6/Ifnar2/H2-T22/Ifnar1/Oas2/Eif2ak2/Plcg1/Ifi27/Ptafr/Abce1/H2-D1/Irf2/Bst2/Trim43c/Eif4g1/Trim12c/Nedd4/Nup54/Uba7/Trim26/Oasl1/Xaf1/Trim14/Eif4g2/Eif4a2/Ip6k2/Flna/Oas1g/Ranbp2/K…
CHEN_LVAD_SUPPORT_OF_FAILING_HEART_UP	CHEN_LVAD_SUPPORT_OF_FAILING_HEART_UP	90	-552917202853863	-164619035326828	9.4202e+09	126011164328161	867717413664661	4355	tags=43%, list=21%, signal=34%	Tiparp/Areg/Elf1/Mt2/Snai2/Dixdc1/Mcl1/Mt1/Ier5/Hyal2/Rnd3/Lamb1/Cald1/Zfp189/Zfand5/Irs2/Ccnb1ip1/Amd1/Flnc/Bcl6/Zfp36/Mthfd2/Nfkbia/Zbtb20/Tsc22d3/Jun/Foxo3/Slc38a2/Insr/Rev1/Fndc3b/Cebpb/Nfil3/Per1/Klf9/Klf2/Fosl2/Gadd45b/Atf3
KOBAYASHI_EGFR_SIGNALING_24HR_UP	KOBAYASHI_EGFR_SIGNALING_24HR_UP	86	-555296625402307	-16521003095694	9.4608e+07	126212235030784	869101993760986	2043	tags=33%, list=10%, signal=29%	Vps13c/Bcl6/Gsn/Adcy9/Man1a/Heg1/Pbxip1/Cdk19/Cldn3/Grn/Tsc22d3/Pik3ip1/Fxyd3/Peli1/Cblb/Ypel5/Pdcd4/Irf7/Wdr45/Gpnmb/Calcoco1/Sox4/Tpp1/Klhl24/Hmox1/Nupr1/Ahnak2/Anxa8
RIGGINS_TAMOXIFEN_RESISTANCE_DN	RIGGINS_TAMOXIFEN_RESISTANCE_DN	187	-478999739418131	-151299725083902	9.54491e+08	12699103973488	874464870988502	4684	tags=44%, list=23%, signal=34%	Ptpn11/Satb2/Adam9/Ifitm3/Rai14/Zfp217/Rab31/Anxa3/Tspan5/Uba6/Mapkapk2/Papola/Vav3/Map3k7/Stat1/Ctnnd2/Ddx60/Mxi1/Retreg1/Vps13b/Tmem33/Apod/D5Ertd579e/Zfp148/Arfgef1/Cish/Rbms1/Lgals8/Npy1r/Eif2ak2/Ifi27/Smarca5/Naa15/Pdlim5/Fryl/Rbpj/Shtn1/Insig2/Myof/Gtf2i/Ifih1/Ptpn12/Ppat/Ubxn4/Scarb2/Arhgap12/Plekha5/Sp3/Rapgef2/Basp1/Oas1g/Ranbp2/Arid5b/Fat1/Crebzf/Nampt/Isg15/Snrk/Apbb2/Efr3a/Lamp2/Zbtb1…
REACTOME_KERATINIZATION	REACTOME_KERATINIZATION	43	-636422705711516	-171651631752365	9.8219e+09	130324977946114	897422489524867	2105	tags=33%, list=10%, signal=29%	Krt17/Krt80/St14/Krt14/Jup/Pkp3/Krt19/Prss8/Capns1/Krt16/Dsg3/Dsg2/Dsp/Klk8
REACTOME_RHO_GTPASES_ACTIVATE_FORMINS	REACTOME_RHO_GTPASES_ACTIVATE_FORMINS	78	468684301698745	18057698626546	9.98704e+09	132160989521903	910065331327785	964	tags=26%, list=5%, signal=25%	Cenpm/Ska1/Cenpk/Diaph3/Cenph/Cenpu/Cenpp/Cenpn/Cenpq/Tubb6/Nup85/Tuba1b/Cenpl/Nsl1/Ppp2r5d/Kif18a/Tuba1c/Cenpi/Tubb2b/Cenpo
KEGG_ENDOCYTOSIS	KEGG_ENDOCYTOSIS	151	-506415470993152	-158309317733974	102281794303887	134914090739093	929023285414421	4439	tags=46%, list=22%, signal=36%	Mvb12a/H2-Q7/Asap1/Flt1/Arfgap2/Rab31/Chmp4c/H2-Bl/Pld1/Rab11fip5/Grk4/Chmp5/Ap2a2/Nedd4l/Cltb/Grk2/H2-Q10/Wwp1/Stambp/Arfgap1/Rufy1/H2-Q2/Dnm1l/Dnm1/Eps15/Smap1/H2-M2/Epn2/Csf1r/Itch/Hgs/H2-D1/Pip4k2b/Erbb3/Nedd4/Ap2a1/Rabep1/Git1/Dnm2/Smurf2/Pld2/Arfgap3/Ap2b1/Rbsn/Stam2/Mvb12b/Rab11fip1/Psd/Vps37a/Eea1/Acap3/Pip5k1c/Vps37c/Pikfyve/Rab5a/H2-M3/Igf1r/Cbl/Cblb/H2-T23/Rab22a/Chmp4b/Vps37b/Hspa1b/M…
WP_FOCAL_ADHESIONPI3KAKTMTORSIGNALING_PATHWAY	WP_FOCAL_ADHESIONPI3KAKTMTORSIGNALING_PATHWAY	244	-465376976888183	-14920958930286	102497536521799	134914090739093	929023285414421	4955	tags=40%, list=24%, signal=31%	Pik3c2b/Atf2/Tnn/Ddit4/Efna5/Phlpp1/Casp9/Rps6/Atf6b/Pik3r2/Akt2/Tsc2/Flt1/Fgf21/Rab14/Rptor/Pfkfb2/Itgav/Eif4e2/Pik3r4/Fgfr1/Slc2a4/Jak2/Pdgfa/Pdgfb/Thbs1/Acaca/Lamb1/Vwf/Ppp2ca/Foxa1/Lipe/Gng5/Grb2/Creb3/Slc2a1/Il6ra/Itga3/Itga6/Pten/Ifnar2/Rps6kb2/Ifnar1/Csf1r/Itgb1/Sos1/Ppp2cb/Epha2/Creb3l2/Irs2/Rab10/Rab2a/Ppp2r3c/Pfkfb3/Akt3/Crtc2/Ikbkg/Lamc1/Nras/Itgb4/Akt1s1/Ppp2r5a/Ikbkb/Itga2b/Kras/Thbs…
MORI_PRE_BI_LYMPHOCYTE_DN	MORI_PRE_BI_LYMPHOCYTE_DN	67	-586045883540492	-168563336513509	103840858588421	136318744146927	938695779344936	2508	tags=40%, list=12%, signal=35%	Rhoq/Lpgat1/Smim14/Fcgr2b/Gpcpd1/Zfp36/Birc3/Dip2b/Rbm39/Nfkb1/Fbxo11/Atp6ap1/Ptk2b/Atp6v0b/Akirin1/Gns/Nbr1/Btg1/Nfkbiz/Tut7/Ube2h/Ablim1/Clk1/Jarid2/Sat1/Riok3/Klf2
ENK_UV_RESPONSE_KERATINOCYTE_UP	ENK_UV_RESPONSE_KERATINOCYTE_UP	461	-422238157582059	-137405776038401	106815282800537	139851521459802	963022611092937	4941	tags=38%, list=24%, signal=30%	Dusp5/Rpl8/Comt/Sh3gl1/Psmd8/Gla/Irf5/Bud31/Txn2/Map2k3/Rab1a/Acadvl/Pcbp1/Fmnl1/Rpl18/Rps5/Eif3g/Nthl1/Tnfaip3/Pcsk7/Alas1/H2-Q7/Dgat1/Ergic3/Anxa2/Prpf3/Echs1/Areg/Eif5/Rpl18a/Gdi1/H2-Bl/Eif3f/Cxcl1/Pld1/Csnk1d/Snapc1/Uba1/Eif4e2/Nxf1/Serpinb6a/Acox1/Kpna4/Rpl35/Atp6v0a1/B2m/Ccni/Ovol1/Zfp593/Stx16/Ecm1/Actn4/H2-Q10/Maff/Atp6v1e1/Rnd3/Cyth2/Tktl1/Chrnb1/Fau/Eif6/Idh3b/Lypd3/Ubb/H2-Q2/Rnf103/Rpl…
FURUKAWA_DUSP6_TARGETS_PCI35_DN	FURUKAWA_DUSP6_TARGETS_PCI35_DN	37	598345258922365	196809174562633	109878803719684	143481951100625	988021880286439	852	tags=32%, list=4%, signal=31%	Pbk/Rfc4/Arhgap11a/Shcbp1/Stil/Mtfr2/Rtel1/Syne3/Lat2/Hpcal1/Orc6/Pdss1
RODRIGUES_THYROID_CARCINOMA_DN	RODRIGUES_THYROID_CARCINOMA_DN	73	-58748495141813	-170492780207394	112416652959392	146408601321256	100817489905812	4842	tags=52%, list=24%, signal=40%	Naa50/Gmeb2/L3mbtl1/Rnf217/Robo1/Pcbp2/Areg/S100a10/Cxcl1/Phldb2/Nabp1/Thbs1/Samd9l/Kansl1/Ercc6l2/Igf2bp2/Tab2/Arhgap35/Ubxn7/Zfp512b/Dmd/Ptprk/Zmym2/Pgpep1/Rsf1/Nampt/Tsc22d2/Dicer1/Cd44/Myo1d/Hivep2/Rnf213/Atxn1/Fn1/Creb5/Bbc3/Dusp10/Pmepa1
HAN_JNK_SINGALING_UP	HAN_JNK_SINGALING_UP	32	-688436070281697	-1782099082253	113321470064736	147198625326194	10136150327951	3848	tags=62%, list=19%, signal=51%	Ctnnd2/Il1rl1/Runx1/Foxp1/Angptl2/Impact/Sgk1/Tnk2/Isg15/Man2a1/Gbp3/Jun/Shox2/Usp18/Dusp16/Ifit3/Irgm1/Irgm2/Sox4/Irf9
GRAHAM_CML_QUIESCENT_VS_NORMAL_QUIESCENT_UP	GRAHAM_CML_QUIESCENT_VS_NORMAL_QUIESCENT_UP	63	517354624699463	185535822106451	114922763213297	148886813443789	10252399569436	1495	tags=27%, list=7%, signal=25%	Pclaf/Tk1/Cenpu/Dhfr/Kif15/Tubb6/Gins1/Tst/Ezh2/Elovl6/Prkar2b/Casp3/Ppif/Pkig/Pccb/Cd38/Tubb2a
PRAMOONJAGO_SOX4_TARGETS_DN	PRAMOONJAGO_SOX4_TARGETS_DN	38	604029094494183	19777435965861	115700197294237	149501616189621	102947351078284	2611	tags=53%, list=13%, signal=46%	Kif20a/Pold1/Tmem97/Metrn/Mlec/Skp2/Tmem14a/Lsm2/Fahd2a/Parp1/Bin1/Ctsc/Nr2f6/Arrb2/Adam15/Mccc2/Ly6e/Ptges/Acot7/Ucp2
REACTOME_IRON_UPTAKE_AND_TRANSPORT	REACTOME_IRON_UPTAKE_AND_TRANSPORT	51	-616677862809342	-171063575215791	117410146873469	15131500912988	104196059984727	3658	tags=53%, list=18%, signal=43%	Atp6v0a1/Atp6v1a/Atp6v1c1/Cul1/Atp6v1e1/Fbxl5/Ubb/Atp6v0c/Atp6v0e/Atp6v1f/Tcirg1/Slc11a2/Cp/Atp6v1h/Atp6v1d/Mcoln1/Cand1/Atp6v1g1/Atp6ap1/Atp6v0b/Lcn2/Atp6v1b2/Ireb2/Ubc/Atp6v0d1/Hmox1/Steap3
RUAN_RESPONSE_TO_TNF_UP	RUAN_RESPONSE_TO_TNF_UP	18	-761467047471597	-1767829896265	120264667854957	154396738585261	106318149981193	4758	tags=83%, list=23%, signal=64%	Abca1/H2-Q7/H2-Bl/Stat1/H2-Q10/Ifngr1/H2-Q2/Olfr90/H2-M2/H2-D1/Cp/Dcn/H2-M3/H2-T23/Gbp2
REACTOME_DUAL_INCISION_IN_GG_NER	REACTOME_DUAL_INCISION_IN_GG_NER	37	596078588823403	196063615933179	120426953718245	154396738585261	106318149981193	1005	tags=38%, list=5%, signal=36%	Rfc4/Pole/Rfc5/Pold1/Rpa1/Rfc3/Pole2/Parp2/Pold2/Chd1l/Rpa3/Gtf2h4/Parp1/Ercc1
MENSE_HYPOXIA_UP	MENSE_HYPOXIA_UP	90	-548067499784027	-163175142033479	129936422751535	166157042150668	114416337350616	4355	tags=46%, list=21%, signal=36%	Tiparp/Sergef/Abcb6/Pdk1/Egln1/Mxi1/Angptl4/Maff/Jmjd6/2510039O18Rik/Clk3/Hcfc1r1/Fam110c/Rbpj/Bnip3l/Pfkfb3/Insig2/Dido1/Tmem65/Kdm3a/Nampt/Gna13/Cdk19/Osmr/Akirin2/Stk4/Ell2/Hk2/Cebpb/Nfil3/Vegfa/Bhlhe40/Stc2/Klf7/Riok3/Kdm4b/Klhl24/Ppp1r15a/Klf4/Ndrg1/Atf3
GAL_LEUKEMIC_STEM_CELL_UP	GAL_LEUKEMIC_STEM_CELL_UP	104	-538040584471851	-163322483005884	134285893334554	171275237596734	117940745159058	4139	tags=40%, list=20%, signal=32%	Tspan5/Nf1/Irf6/Pex5/Kazn/Itfg2/Hdac6/Ppp1r9a/Mtus1/Nectin1/Pdlim5/Col7a1/Otud4/Slc1a2/Itgb4/Mettl2/Ets1/Fbxo9/Stam2/Col6a1/Lpp/Zmym5/Arih2/Grik5/Pik3ip1/Igf1r/Foxo3/N4bp1/Rcan1/Senp6/Pex1/Ablim1/Myo10/Trim33/Zfp36l1/Wdfy3/Kmt2a/Mfsd6/Ubr4/Dst/Tmem140/Gan
WP_NEURODEGENERATION_WITH_BRAIN_IRON_ACCUMULATION_NBIA_SUBTYPES_PATHWAY	WP_NEURODEGENERATION_WITH_BRAIN_IRON_ACCUMULATION_NBIA_SUBTYPES_PATHWAY	39	-648540625255468	-172598722302724	136704342403307	173910472706888	119755377542127	4501	tags=67%, list=22%, signal=52%	Dcaf17/Ftl1/Tsc2/Rptor/Atp13a2/Pik3r4/Sptlc1/Acaca/Atg101/Atg7/Cp/Atg4a/Atg10/Wipi2/Atg2a/Akt1s1/Atg13/Mecp2/Atg12/Pla2g6/Map1lc3a/Wdr45/Atg16l1/Ulk1/Atg14/Gtpbp2
KOHOUTEK_CCNT1_TARGETS	KOHOUTEK_CCNT1_TARGETS	44	-631445727812625	-17099818061675	137113578438617	173982679478923	119805099385278	2282	tags=34%, list=11%, signal=30%	Col7a1/Pxdc1/Mvp/Itgb4/Krt14/Cln3/Capns1/Mroh1/Wdr45/Hsd3b7/Cxcl16/AA467197/Sqstm1/Ahnak2/Cldn4
REACTOME_RAB_REGULATION_OF_TRAFFICKING	REACTOME_RAB_REGULATION_OF_TRAFFICKING	114	-532745545391063	-162475343804555	139124895998652	175898928601045	12112463542881	4647	tags=51%, list=23%, signal=39%	Rab1a/Dennd2d/Tbc1d20/Hps1/Akt2/Tsc2/Rab31/Rab3gap1/Gdi1/Rab14/Trappc11/Mon1b/Trappc6b/Gdi2/Trappc2l/Gga3/Gga2/Trappc4/Rin3/Rab6a/Rabgef1/Rab7/Gabarapl2/Chm/Dennd5a/Tbc1d24/Rab10/Trappc12/Dennd3/Tbc1d14/Madd/Akt3/Rin1/Rabep1/Dennd1a/Dennd4a/Rab12/Gabarap/Trappc10/Rab21/Dennd6a/Rgp1/Rin2/Map1lc3b/Trappc6a/Rab27b/Tbc1d17/Gapvd1/Tbc1d15/Optn/Gga1/Trappc9/Rab3gap2/Rab5a/Mon1a/Dennd4c/Ulk1/Sbf2
THEILGAARD_NEUTROPHIL_AT_SKIN_WOUND_UP	THEILGAARD_NEUTROPHIL_AT_SKIN_WOUND_UP	65	-587694439654244	-168357727050429	139336468968818	175898928601045	12112463542881	5145	tags=58%, list=25%, signal=44%	Plek/M6pr/Casp9/Map2k3/Rab1a/Upp1/Eif5/Cflar/Cxcl1/Rps27/Phf1/Eef1a1/Atp6v1c1/Traf3/Tank/Ncor2/Gabarapl2/Tnf/Klf10/Zfp36/Ppp2r2a/Mthfd2/Oxsr1/Chd1/Nampt/Nfkb1/Lamb3/Vdr/Cd44/Ier3/Skil/Dlgap1/Vegfa/Clcn7/Hivep1/Trib1/Ets2/Tpp1
SMITH_TERT_TARGETS_UP	SMITH_TERT_TARGETS_UP	120	-520510544161882	-159188079976619	140943361162804	177473579260102	122208945541002	6096	tags=61%, list=30%, signal=43%	Nup88/Ufm1/Srp19/Wasf1/Hspa5/Stk3/Ppp1r11/Cebpd/Mcfd2/Egfr/Bcl7b/Hsf2/Ddx10/Aimp1/Gss/Lhfpl2/Shmt2/Trpc1/Lmo4/Epcam/Eps8/Psmd7/Snw1/Clpp/Cxcl1/Top1/Dctn2/Srsf11/Josd1/Gnl2/Ppp2ca/Elf4/Npc1/Dyrk1a/Tcea1/Herpud1/Uvrag/Kdm5c/Epha2/Etv6/Rbm10/Mia2/Hyou1/Il10rb/Atxn2l/Slc39a7/Adam8/Pycr1/Zfp36/Ppp2r2a/Mthfd2/Got1/Rcor1/Nfkb1/Abi2/Nfx1/Apbb2/Tgif1/Slc1a5/Alkbh1/Smad7/Gpkow/Cblb/Cebpg/Crebbp/Nfil3/Xpc/K…
BURTON_ADIPOGENESIS_PEAK_AT_16HR	BURTON_ADIPOGENESIS_PEAK_AT_16HR	25	703607049710845	21067935083808	142691975031568	179218215968401	123410308658613	1206	tags=40%, list=6%, signal=38%	Asf1b/Fam111a/Pold1/Hat1/Dnmt1/Dut/Mrpl18/Pgp/Msh6/Ass1
REACTOME_TNF_SIGNALING	REACTOME_TNF_SIGNALING	40	-642132163650042	-171439204755809	143659323262474	179975233406998	123931593591912	4987	tags=70%, list=25%, signal=53%	Usp4/Rps27a/Tnfaip3/Ripk1/Casp8/Cflar/Traf2/Nsmaf/Map3k7/Smpd2/Rbck1/Tnfrsf1a/Ubb/Sppl2b/Tnf/Cyld/Tab2/Madd/Ikbkg/Adam17/Tax1bp1/Rnf31/Ikbkb/Birc3/Tab1/Traf1/Ubc/Otud7b
WP_MESODERMAL_COMMITMENT_PATHWAY	WP_MESODERMAL_COMMITMENT_PATHWAY	117	-517882406905942	-15842296916181	145916723209227	182340492597657	125560319584969	4701	tags=48%, list=23%, signal=37%	Mtf2/Ahdc1/Prkar1a/Atp8b2/Bcorl1/Dnmt3b/Macf1/Aebp2/Vav3/Wdhd1/Fgfr1/Acvr2b/Tcf7l1/Pbx1/Jak2/Smad4/Acaca/Dip2a/Ppp2ca/Foxa1/Wdfy2/Srf/Sesn1/Tead1/Gata3/Rarg/Foxc1/Trim12c/Zfp281/Ccdc6/Smad2/Smad3/Dll1/Bmpr1a/Ext1/Arid5b/Htt/Epb41l5/Ubr5/Ctbp2/Mbtd1/Tead2/Setd2/Acvr1/Emsy/Elk4/Ascc3/Zfp462/Axin1/Bhlhe40/Klf5/C9orf72/Jarid2/Smad1/Inhba/Klf4
HORTON_SREBF_TARGETS	HORTON_SREBF_TARGETS	24	704025375193034	20773192955485	152040700195236	189161645267065	130257389867644	1879	tags=46%, list=9%, signal=42%	Cyp51/Stard4/Ldlr/Fdft1/Idi1/Insig1/Elovl6/Fdps/Hsd17b7/Tm7sf2/Pmvk
ODONNELL_TFRC_TARGETS_UP	ODONNELL_TFRC_TARGETS_UP	281	-44992145469168	-144991521678543	152141760881331	189161645267065	130257389867644	3273	tags=27%, list=16%, signal=23%	Thbs1/Zfp729a/Glipr1/Padi4/Apobec3/Sesn1/Pirb/Cald1/Sema6a/Anxa4/Hs1bp3/Ifi205/Chic1/Gm14137/Pold4/Plk2/Lrp6/Rtkn/Ptafr/Igsf3/Cp/Gm12248/Junb/Ube2f/Pabpc1/Ptprs/Klf10/Ccpg1os/Mndal/Trp53inp1/Ikbkb/Kras/Ica1l/Sgk1/Ifrd1/Sesn2/Wdr59/Eif1/Myh14/Tor1aip2/Hbs1l/Map3k12/Fas/Zbtb20/Tsc22d3/Jun/Rtf2/F11r/Cd44/Btg1/Ep400/Zfp451/Csrnp1/Mxd1/Samd4/Ypel5/Slc22a23/Ptgs1/Cadm4/Scara5/Ube2h/Rbbp6/Myo5b/Zfp36l1/…
ABRAHAM_ALPC_VS_MULTIPLE_MYELOMA_UP	ABRAHAM_ALPC_VS_MULTIPLE_MYELOMA_UP	16	-788373195295509	-178226005424027	153546004720564	190427909372037	131129343888575	3776	tags=81%, list=19%, signal=66%	Fgfr1/Tnfrsf1a/Apoe/Runx2/Bcl6/Dcn/Nfkb1/Fas/Jun/Cd44/App/Rara/Hmox1
BOYAULT_LIVER_CANCER_SUBCLASS_G123_UP	BOYAULT_LIVER_CANCER_SUBCLASS_G123_UP	41	584678595188467	19672482713486	154324151136491	190913285716722	131463575786764	1442	tags=39%, list=7%, signal=36%	Rfc4/Bard1/Kif20a/Hat1/Atad2/Gins1/Nt5dc2/Tmpo/Cpd/Ckap4/Rbm3/Fabp5/Kpna2/Dusp12/Prkdc/Snrpd1
CREIGHTON_ENDOCRINE_THERAPY_RESISTANCE_5	CREIGHTON_ENDOCRINE_THERAPY_RESISTANCE_5	425	-422605763714179	-137278393189196	155463629034583	191750737139692	132040247851247	4327	tags=36%, list=21%, signal=29%	Tmem131l/Kremen1/Ndfip1/Colec12/Zdhhc7/Anxa3/Slc9a1/Pdxk/Gmfb/Nf1/Trafd1/Ctnnd2/D6Wsu163e/Phldb2/Foxp1/Sel1l/Vps13b/Pbx1/Vmp1/Wsb2/Garem1/Tmem245/Gucd1/Arel1/Ctnnb1/Stk38l/Acadsb/Rap1gap2/Thbs1/Asah1/Tmem199/Trak1/Rnf103/Gtf3c1/Lratd2/Inpp5a/Malt1/Mef2a/Reep1/Aox1/Eps15/Sash1/Tnfaip1/Blnk/Plekhf2/Mtus1/Zfp799/Zhx1/Fam110c/Rhou/Plk2/Swap70/Sh3bp4/Pi4k2b/Osbpl2/Wls/Spred1/Copz2/Ap1g1/Ppp2cb/Lima1/C…
REACTOME_SIGNALING_BY_INSULIN_RECEPTOR	REACTOME_SIGNALING_BY_INSULIN_RECEPTOR	60	-605880965456153	-171594950373083	155778050228964	191750737139692	132040247851247	5125	tags=55%, list=25%, signal=41%	Pdpk1/Kl/Flt3/Ptpn11/Pik3r2/Gab2/Akt2/Pik3r4/Fgfr1/Atp6v0a1/Atp6v1a/Atp6v1c1/Atp6v1e1/Grb2/Atp6v0c/Atp6v0e/Atp6v1f/Frs2/Tcirg1/Sos1/Irs2/Atp6v1h/Atp6v1d/Nras/Kras/Atp6v1g1/Atp6ap1/Atp6v0b/Pik3ca/Atp6v1b2/Insr/Atp6v0d1/Trib3
REACTOME_MEIOTIC_RECOMBINATION	REACTOME_MEIOTIC_RECOMBINATION	15	784593550052823	204782589908442	161039893561622	197734555875663	136160726973154	1052	tags=60%, list=5%, signal=57%	Psmc3ip/Rpa1/Mnd1/Msh5/Rad51c/Rpa3/Rad50/Prdm9/Mre11a
KEGG_TGF_BETA_SIGNALING_PATHWAY	KEGG_TGF_BETA_SIGNALING_PATHWAY	56	-598004326889231	-16809140169024	161928234085999	198331951227914	136572095563195	3750	tags=50%, list=19%, signal=41%	Acvr2b/Zfyve9/Tgfb3/Cul1/Smad4/Thbs1/Ppp2ca/Rps6kb2/Ppp2cb/Rock1/Tnf/Smurf2/Smad2/Smad3/Zfyve16/Smad5/Bmpr1a/Thbs3/Dcn/Rock2/Acvr1/Smad7/Sp1/Crebbp/Myc/Smad1/Inhba/Smurf1
MCBRYAN_PUBERTAL_BREAST_5_6WK_DN	MCBRYAN_PUBERTAL_BREAST_5_6WK_DN	113	-530104773164897	-161589595120932	16314603579015	199328918975292	137258611142885	4538	tags=50%, list=22%, signal=39%	Vapb/Cnot3/Akt2/Nfatc3/Mapk8/Wnk1/Egln1/Runx1/Slc2a4/Ogt/Crim1/Brd4/Ddx6/Gbp7/Acaca/Itsn2/Mbtps1/Cald1/Il6ra/Pten/Hdlbp/Ykt6/Thrap3/Zbtb7b/Qpctl/Lpgat1/Taok1/Eif4g1/Atxn7l3b/Ywhag/Acly/Slc38a10/Dnmt3a/Pank3/Rbm5/Dhx36/Qk/Akap9/Purb/Tbl1x/Eif3c/Kdm5a/Zbtb20/Ppp2r5b/Ip6k1/Srpk2/Ppp6r3/Sntb2/Zeb2/Il6st/Dbp/Zfhx3/Nrip1/Cyth1/Resf1/Sox9
BROWNE_HCMV_INFECTION_6HR_UP	BROWNE_HCMV_INFECTION_6HR_UP	49	-622042438409872	-171136936982023	166726226797522	203200161845079	13992436291857	3088	tags=47%, list=15%, signal=40%	Slc6a6/Jmjd6/Ifi205/Eif2ak2/Arntl/Amd1/Trim26/Oasl1/Iffo1/Ppp1r13b/Mndal/Oas1g/Isg15/Igf2r/Gns/Oas1a/Mark2/C2cd2l/Irf7/Mx2/Frmd4b/Crem/Slc6a8
REACTOME_HDR_THROUGH_SINGLE_STRAND_ANNEALING_SSA	REACTOME_HDR_THROUGH_SINGLE_STRAND_ANNEALING_SSA	26	687636592563413	208864142170801	167953103992793	204191261406016	140606837643953	1052	tags=46%, list=5%, signal=44%	Rfc4/Bard1/Rfc5/Rpa1/Rfc3/Rmi2/Rpa3/Wrn/Rhno1/Rad50/Ercc1/Mre11a
JINESH_BLEBBISHIELD_TRANSFORMED_STEM_CELL_SPHERES_UP	JINESH_BLEBBISHIELD_TRANSFORMED_STEM_CELL_SPHERES_UP	132	-51158297135032	-158531232095109	169740728817224	205857552197007	141754251480878	4373	tags=40%, list=22%, signal=32%	Ftl1/Anxa2/Ifngr2/Mt2/Ap1s2/Slc7a11/Abhd2/Mt1/Anxa1/Slc23a3/Cabyr/Thbs1/Samd9l/Lypd3/Apobec3/Tmem106b/Ctsb/Ccdc28a/Atp2a2/Mfsd1/Smim14/Timm44/Wars/Wipi2/Klf13/Smad3/Oas1g/Rab27b/Parp4/Lamb3/Tgif1/Cd44/Lcn2/Ndrg4/Oas1a/Ahnak/Emp1/Aldh3a2/Rab22a/Sdcbp2/Ablim1/Crip2/Hspa1b/St3gal1/Mx2/Mfsd6/Klf6/Gls/Lamc2/Gpat3/Hmox1/Fbxo32/Anxa8
GOBERT_CORE_OLIGODENDROCYTE_DIFFERENTIATION	GOBERT_CORE_OLIGODENDROCYTE_DIFFERENTIATION	33	-67023841485427	-173984081080347	171566819448261	207562210979563	142928085654911	4820	tags=67%, list=24%, signal=51%	Opcml/Abca1/Ptdss2/Rnf13/Sorbs1/Dixdc1/Inpp5k/Slc25a27/Narf/Il6ra/Elmo1/Brwd3/Zkscan1/Trp53inp1/Atrn/Oas1g/Ext1/Bcas3/Oas1a/Numb/Hbp1/Ndrg1
WP_NOTCH_SIGNALING_PATHWAY_NETPATH	WP_NOTCH_SIGNALING_PATHWAY_NETPATH	53	-6138567772686	-171200580568213	172128233266236	207732263912504	143045184716684	5662	tags=58%, list=28%, signal=42%	Psenen/Psen1/Akt1/Fhl1/Hes6/Spen/Pik3r2/Notch2/Snw1/Jak2/Cul1/Gata3/Ncor2/Itch/Rbpj/Ring1/Adam17/Jag1/Stat3/Dll1/Ncor1/Psen2/Nfkb1/Gsk3b/Maml3/Tle1/Maml1/Cir1/Notch1/Myc/Numb
TAKEDA_TARGETS_OF_NUP98_HOXA9_FUSION_10D_UP	TAKEDA_TARGETS_OF_NUP98_HOXA9_FUSION_10D_UP	144	-503645907659196	-156875568118359	178489743952737	214884238085539	147970059877635	3273	tags=33%, list=16%, signal=28%	Thbs1/Sp110/Samd9l/Rsad2/Adssl1/Pld4/Cd1d1/Herc6/Oas2/Atp10a/Eif2ak2/Ifi27/Dusp4/Oasl1/Ifih1/Dmd/Xaf1/Dbn1/Smim24/Oas1g/Rab27b/Angpt1/Isg15/Zfp503/Serpine2/Oas3/Oas1a/Cdh1/Gbp2/Ust/Ablim1/Gem/Rtp4/Irf7/Usp18/Nr4a2/Ifi44/Mx2/Flnb/Ifit3/Ddx58/Fn1/Fbxl20/Ptgs2/Sox4/AA467197/Gbp2b
YAGI_AML_WITH_T_9_11_TRANSLOCATION	YAGI_AML_WITH_T_9_11_TRANSLOCATION	107	-526338584089469	-159954588255372	180064589060711	216252752215004	148912423633509	5377	tags=46%, list=27%, signal=34%	Zfx/Hsf2/Phip/Mterf4/Gla/Satb1/Sf1/Mx1/Dnajc7/Flt1/Actr2/Msln/Atxn10/Ldlrad4/Elf2/Tra2a/Ccn4/Gapdhs/Cyld/Zfr/Mdm4/Wars/Tnpo1/Rufy3/Zbtb11/Top2b/Plcg2/Slc25a36/Oas1g/Adcy9/Myo6/Tsc22d2/Sertad2/Itga7/Atp6v0b/Srpk2/Nars/Jmjd1c/Scrib/Oas1a/Bmi1/Zeb2/Snrnp200/Clasp1/Rbbp6/Ranbp6/Atxn1/Mx2/Flnb
REACTOME_GLOBAL_GENOME_NUCLEOTIDE_EXCISION_REPAIR_GG_NER	REACTOME_GLOBAL_GENOME_NUCLEOTIDE_EXCISION_REPAIR_GG_NER	72	481704488436458	181615129830001	180640430577367	216270818149318	14892486390091	1456	tags=29%, list=7%, signal=27%	Lig1/Rfc4/Pole/Rfc5/Pold1/Rpa1/Rfc3/Pole2/Parp2/Pold2/Chd1l/Rpa3/Gtf2h4/Parp1/Ino80c/Sumo3/Ercc1/Xrcc1/Sumo2/Ino80e/Pole3
REACTOME_SIGNALING_BY_NOTCH	REACTOME_SIGNALING_BY_NOTCH	162	-492671359883667	-154528632942478	180955931717318	216270818149318	14892486390091	6151	tags=48%, list=30%, signal=34%	Psmd2/Plxnd1/Tle2/Psmc4/Ago1/Tnrc6a/Creb1/Psenen/Psmb1/Psen1/Uba52/Psmc1/Egfr/Akt1/Psmc5/Cntn1/Psmc6/H3f3a/Psmc2/Psmd10/Psmd8/Psmf1/Rps27a/Furin/Notch2/Psmd7/Snw1/Mov10/Neurl1b/Stat1/Runx1/Sel1l/Pbx1/H3f3b/Cul1/Hdac6/Sirt6/Ago3/Wwp2/Ubb/Rab6a/Atp2a2/Tnrc6b/Ncor2/Itch/B4galt1/Rbpj/Neurl1a/Hdac10/Adam17/Tnrc6c/Kat2a/Smad3/Jag1/Cdk8/Dll1/Ncor1/Hdac5/Psen2/Tbl1x/Maml3/Tle1/Tle4/Maml1/Ago2/Jun/Dtx4/Hd…
KEGG_EPITHELIAL_CELL_SIGNALING_IN_HELICOBACTER_PYLORI_INFECTION	KEGG_EPITHELIAL_CELL_SIGNALING_IN_HELICOBACTER_PYLORI_INFECTION	61	-586716529361989	-166822890782295	182015088922426	217011226792535	149434711957924	4185	tags=49%, list=21%, signal=39%	Mapk8/Cxcl1/Atp6v0a1/Atp6v1a/Atp6v1c1/Atp6v1e1/Atp6v0c/Atp6v0e/Atp6v1f/Plcg1/Tcirg1/Map2k4/Atp6v1h/Atp6v1d/Ikbkg/Git1/Adam17/Rela/Plcg2/Ikbkb/Atp6v1g1/Nfkb1/Nfkbia/Atp6ap1/Jun/Atp6v0b/F11r/Atp6v1b2/Tjp1/Atp6v0d1
DAUER_STAT3_TARGETS_UP	DAUER_STAT3_TARGETS_UP	41	-643951070744507	-172446623388052	183838148077667	218656650340087	1505677565359	3407	tags=54%, list=17%, signal=45%	Slc4a7/Thbs1/Npc1/Ctsb/Plin3/Pfkfb3/Bcl6/C3/Tead4/Stat3/Zfp36/Heg1/Jun/Efna1/Pla2g6/Stat2/Samd4/Klf11/Flnb/Pakap/Trib1/Atf3
BROWNE_HCMV_INFECTION_16HR_UP	BROWNE_HCMV_INFECTION_16HR_UP	193	-472327811732922	-149549127240269	190863099970435	226466409003382	15594558446471	4684	tags=42%, list=23%, signal=33%	Ptpn11/Plcl1/Etfdh/Pde4d/Vldlr/Slc30a4/Wdr47/Thap12/Arfgef2/Tmem268/Inpp5f/8030462N17Rik/Angel2/Zfp593/Nup153/Traf3/Kpna6/Gnl2/Ttf1/Wdr82/Ifngr1/N4bp2l1/Ttbk2/Thap11/Pcgf3/Prkd3/Polr2h/Whamm/Ykt6/Sos1/Epha2/Braf/Nr2c2/Igsf3/Tmf1/Rnf40/Ankrd40/Paqr3/Plekhb2/Rnd2/Fxr2/Usp6nl/Clcn5/Stard3/Btg3/Zbtb6/Bap1/Atrn/Chd1/Kpna1/Arhgef5/Gna13/Nacad/Camsap1/Rrp12/Pthlh/Igf2r/Akap8l/Snrk/Rab5a/Ppp2r5b/Ppfia1/S…
WP_NANOPARTICLE_TRIGGERED_AUTOPHAGIC_CELL_DEATH	WP_NANOPARTICLE_TRIGGERED_AUTOPHAGIC_CELL_DEATH	20	-745214898854291	-176828939080617	19293970731354	228381389760103	157264247107262	2518	tags=80%, list=12%, signal=70%	Sh3glb1/Tsc2/Vmp1/Uvrag/Atg9b/Atg7/Atg4a/Atg10/Ulk2/Atg12/Ambra1/Map1lc3a/Insr/Atg16l1/Ulk1/Atg14
REACTOME_RRNA_MODIFICATION_IN_THE_NUCLEUS_AND_CYTOSOL	REACTOME_RRNA_MODIFICATION_IN_THE_NUCLEUS_AND_CYTOSOL	59	-600009659286912	-169247238784072	195078269326635	230360367798151	15862697850811	6239	tags=69%, list=31%, signal=48%	Pwp2/Bms1/Rcl1/Utp11/Wdr46/Pno1/Krr1/Rps9/Trmt112/Rps6/Fbl/Nop58/Rrp36/Gar1/Rps14/Rps2/Nol6/Nop10/Nop56/Utp3/Thumpd1/Tsr3/Rps7/Fcf1/Imp4/Utp18/Imp3/Nop14/Mphosph10/Nop2/Nat10/Wdr43/Utp4/Utp14a/Pdcd11/Heatr1/Wdr75/Utp25/Ddx52/Utp20/Dhx37
STAMBOLSKY_TARGETS_OF_MUTATED_TP53_DN	STAMBOLSKY_TARGETS_OF_MUTATED_TP53_DN	51	-607740976017411	-168584524323706	197295067841711	232422065600641	160046671036524	5062	tags=63%, list=25%, signal=47%	Asap3/Dtx3l/Cox4i1/H2-Q7/Fam214a/H2-Bl/Stat1/Ddx60/H2-Q10/Rbck1/Sp110/Samd9l/H2-Q2/H2-M2/Herc6/H2-D1/Bst2/Trappc12/Krt17/Xaf1/Tsc22d4/Oas1g/Isg15/Oas3/H2-M3/Oas1a/Tbc1d22a/H2-T23/Irf7/Mx2/Ddx58/Irf9
KEGG_TERPENOID_BACKBONE_BIOSYNTHESIS	KEGG_TERPENOID_BACKBONE_BIOSYNTHESIS	15	779275270601826	203394494072377	204628905313437	24048768491122	165600685528092	1879	tags=60%, list=9%, signal=54%	Mvk/Acat1/Idi1/Pdss2/Dhdds/Fdps/Pdss1/Hmgcr/Pmvk
REACTOME_ANTIGEN_PROCESSING_UBIQUITINATION_PROTEASOME_DEGRADATION	REACTOME_ANTIGEN_PROCESSING_UBIQUITINATION_PROTEASOME_DEGRADATION	264	-454504254177414	-146154262621629	206007367716725	241532628752911	166320237619029	5117	tags=41%, list=25%, signal=31%	Psmc6/Ube2d2a/Cul5/Psmc2/Fbxw4/Klhl20/Psmd10/Ube2q1/Psmd8/Dtx3l/Psmf1/Rps27a/Lmo7/Prkn/Fbxl3/Rnf217/Lrrc41/Ube2v2/Ube2r2/Psmd7/Trim39/Uba6/Ube2w/Sh3rf1/Rnf4/Uba1/Mylip/Ube3b/Nedd4l/Ltn1/Fbxo17/Arel1/Cul1/Ube3c/Rbck1/Pja2/Fbxl5/Ube2g1/Wwp1/Ubb/Fbxo30/Znrf1/Fbxo6/Rnf114/Fbxl12/Herc6/Itch/Mkrn1/Fbxw2/Atg7/Fbxl18/Hectd3/Ube2f/Nedd4/Ube2z/Ube4a/Uba7/Fbxw9/Smurf2/Rnf25/Rnf111/Rlim/Trim41/Trim11/Fbxo9/H…
KEGG_ECM_RECEPTOR_INTERACTION	KEGG_ECM_RECEPTOR_INTERACTION	72	-578061718863313	-167045695307885	211502465649501	247387718115151	17035207323079	3863	tags=36%, list=19%, signal=29%	Itgav/Sv2c/Thbs1/Lamb1/Vwf/Itga3/Itga6/Itgb1/Sdc1/Hspg2/Lamc1/Itgb4/Agrn/Col6a1/Itga2b/Thbs3/Itga5/Itgb5/Lama5/Itga7/Lamb3/Itga2/Cd44/Fn1/Lama3/Lamc2
KEGG_PHOSPHATIDYLINOSITOL_SIGNALING_SYSTEM	KEGG_PHOSPHATIDYLINOSITOL_SIGNALING_SYSTEM	65	-580045434907072	-16616650493475	217162318118282	253407376414146	174497231604811	3130	tags=45%, list=15%, signal=38%	Itpk1/Pip4k2a/Inpp5a/Dgke/Pi4ka/Pten/Plcg1/Ocrl/Pip4k2b/Pi4kb/Dgkq/Inpp4a/Synj1/Plcg2/Pik3c2a/Itpr3/Pip5k1c/Ippk/Pikfyve/Plcd4/Pik3ca/Synj2/Inpp5e/Pip4k2c/Itpr2/Dgkd/Plcd3/Pip5k1a/Dgkh
REACTOME_ESTROGEN_DEPENDENT_GENE_EXPRESSION	REACTOME_ESTROGEN_DEPENDENT_GENE_EXPRESSION	78	-565342198303367	-165772283141716	21870511559804	25460576664904	175322447434477	3751	tags=47%, list=19%, signal=39%	Runx1/Usf1/H3f3b/Tbp/Med1/Ago3/Foxa1/Fosb/Yy1/Ebag9/Usf2/Gata3/Tnrc6b/Polr2h/Polr2a/Ddx5/Cxxc5/Ncoa3/Ctsd/Kdm1a/Tnrc6c/Ncoa1/Fos/Chd1/Cdk9/Ago2/Ncoa2/Jun/Kank1/Sp1/Axin1/Tle3/Crebbp/Nrip1/Jund/Myc/Kdm4b
REACTOME_FORMATION_OF_THE_CORNIFIED_ENVELOPE	REACTOME_FORMATION_OF_THE_CORNIFIED_ENVELOPE	42	-640920252591508	-171797285407277	220356057234829	255924117296733	176230268436226	2105	tags=33%, list=10%, signal=30%	Krt17/Krt80/St14/Krt14/Jup/Pkp3/Krt19/Prss8/Capns1/Krt16/Dsg3/Dsg2/Dsp/Klk8
JAEGER_METASTASIS_DN	JAEGER_METASTASIS_DN	187	-470302659126032	-148552613240322	222070009686676	257309288219116	177184102119663	3846	tags=33%, list=19%, signal=27%	Bicd2/Abhd2/Irf6/Rab25/Mt1/Ccl27a/Cltb/Dsc2/Lypd3/Abca12/Trim29/Slc2a1/Fermt1/Gata3/Crybg2/Ephx3/Dio2/Sdc1/Col7a1/Krt17/Ehf/Elmo3/St14/Itgb4/Krt14/Ctnnd1/Jag1/Jup/Myo6/Pkp3/Itpr3/Slc1a4/Klk7/Lamb3/Krt19/Ahnak/Prss8/Mast4/Ssh3/Fxyd3/Btg1/Cdh1/Pcsk2/Ptgs1/Eppk1/Ablim1/Cxadr/Esrp2/Arap2/Klf5/Krt16/Dsg3/Per2/Lama3/Dst/Lamc2/Ets2/Dusp7/Dsp/Klk8/Klf4/Anxa8
FLECHNER_PBL_KIDNEY_TRANSPLANT_OK_VS_DONOR_DN	FLECHNER_PBL_KIDNEY_TRANSPLANT_OK_VS_DONOR_DN	33	-664904599390873	-172599500666147	225602630026134	260790300189461	179581139493255	3223	tags=52%, list=16%, signal=43%	Itsn2/Amfr/Nfya/Ddx5/Pyroxd1/Abl1/Ptpn12/Arfgap3/Bclaf1/Atp6v1g1/Traf3ip2/Dnajb6/Mknk1/Ppp1r10/Usp7/Ly96/Gadd45b
REACTOME_SRP_DEPENDENT_COTRANSLATIONAL_PROTEIN_TARGETING_TO_MEMBRANE	REACTOME_SRP_DEPENDENT_COTRANSLATIONAL_PROTEIN_TARGETING_TO_MEMBRANE	106	-524495059471487	-159272214575525	228403427108234	263411055188374	181385800819598	6855	tags=72%, list=34%, signal=48%	Rps13/Rps8/Spcs1/Rplp2/Rpl21/Rpl6/Rps26/Rps17/Sec61a2/Rpl30/Rpl5/Rps11/Rpl36a/Rpn1/Rps3a1/Rpl29/Rplp0/Rpl19/Srp19/Rplp1/Rpl27/Rpl37a/Rpl14/Rpl28/Uba52/Rpl23/Rpl7a/Rps15/Rpl36al/Rpl7/Rpl27a/Rps9/Rpl35a/Rpl15/Rps10/Sec61a1/Rps28/Rpl8/Rps19/Rps27a/Rps6/Srp68/Rpl24/Rps23/Rps24/Rpl18/Rps5/Srp14/Rps15a/Rpl17/Rpl36/Rps14/Rps20/Rpl26/Rpl32/Rps2/Rpl37/Rpl4/Rpl18a/Rpl9/Rps27/Rpl34/Rpl13/Rpl35/Ssr3/Rpl13a/F…
REACTOME_RECRUITMENT_OF_NUMA_TO_MITOTIC_CENTROSOMES	REACTOME_RECRUITMENT_OF_NUMA_TO_MITOTIC_CENTROSOMES	63	501085575367946	179701349389856	239807700621216	275918603791684	189998543812025	2372	tags=43%, list=12%, signal=38%	Tubb6/Plk4/Cep192/Tuba1b/Tubg1/Cep164/Tubb5/Cep152/Tubg2/Cep78/Haus6/Tuba1c/Prkar2b/Prkaca/Cep41/Pcnt/Tubb2b/Cep72/Cdk5rap2/Tubb2a/Tubgcp2/Cenpj/Cep70/Cep135/Cep76/Tuba1a/Ccp110
IWANAGA_CARCINOGENESIS_BY_KRAS_DN	IWANAGA_CARCINOGENESIS_BY_KRAS_DN	99	-538423731490813	-161829255442218	246049503322049	282441941487821	194490537632043	4365	tags=43%, list=22%, signal=34%	Tmem200a/Sh2b1/Flt1/Gnaq/Arhgap5/Neurl1b/Mogs/Terf2ip/Pign/Hdac6/Arntl2/Hspa12b/Itga6/Pten/Lrp6/Safb2/Upk3bl/Scml4/Irs2/Plxnb1/Pitpnb/Tnnc1/Ap2a1/Madd/Trim14/Itgb4/Sp3/Dll1/Flna/Itga2b/Itpripl2/Itgb5/Pik3ip1/Dbp/Sp1/Gbp2/Trio/4930523C07Rik/Ctdsp2/Klf7/Plekhm2/AA467197/Klf4
REACTOME_TRANSCRIPTIONAL_ACTIVITY_OF_SMAD2_SMAD3_SMAD4_HETEROTRIMER	REACTOME_TRANSCRIPTIONAL_ACTIVITY_OF_SMAD2_SMAD3_SMAD4_HETEROTRIMER	38	-648134058867119	-17126152625068	246688361850882	282518272412054	194543099381243	4204	tags=66%, list=21%, signal=52%	Snw1/Wwtr1/Nedd4l/Usp9x/Smad4/Ubb/Ncor2/Tgif2/Junb/Smurf2/Smad2/Rnf111/Smad3/Cdk8/Ncor1/Cdk9/Tgif1/Smad7/Ski/Sp1/Skil/Ubc/Ppm1a/Trim33/Myc
PYEON_CANCER_HEAD_AND_NECK_VS_CERVICAL_UP	PYEON_CANCER_HEAD_AND_NECK_VS_CERVICAL_UP	137	388647906591719	163794037484317	24879590660285	284272359951775	19575097037539	1353	tags=26%, list=7%, signal=24%	Cenpk/Bard1/Cenpu/Rfc5/Gen1/Gas2l3/Kif15/Zgrf1/Ccdc18/Lmnb1/Zfp367/Atad2/Gins1/Fam72a/Tmpo/Prps2/Ezh2/Slf1/Eya2/Fancl/Mettl9/B4galt4/Pxylp1/Esr1/Slc35a3/Cep152/Hmgb3/Psip1/Cenpi/Piga/Donson/Pdik1l/Meis1/Ccdc14/Mcph1
BEGUM_TARGETS_OF_PAX3_FOXO1_FUSION_DN	BEGUM_TARGETS_OF_PAX3_FOXO1_FUSION_DN	40	-635202123791917	-169588992931113	257002732750376	292971244539459	201741053616377	2873	tags=42%, list=14%, signal=37%	Itga3/Sh3bp4/Epha2/Tnfrsf12a/Rreb1/Klf10/Itgb4/Vdr/Vegfa/Dgkd/Flnb/Myc/Card10/Sox9/Il11/Steap3/Gadd45b
VANHARANTA_UTERINE_FIBROID_WITH_7Q_DELETION_DN	VANHARANTA_UTERINE_FIBROID_WITH_7Q_DELETION_DN	33	-662007826870165	-171847540924741	258024201731186	293457940033441	20207619388552	4127	tags=67%, list=20%, signal=53%	Cox15/Eml4/Eif4e2/Prrg1/Rpl34/Eef1a1/Lyst/Sash1/Ifi205/Micu1/B4galt7/Vps52/Wipi2/Ncor1/Clic4/Gapvd1/Heg1/Arih2/Apbb2/Pink1/Vps13d/Gaa
BILD_MYC_ONCOGENIC_SIGNATURE	BILD_MYC_ONCOGENIC_SIGNATURE	177	-483519872356731	-152576973689723	259389707126681	29433278031662	202678612053733	4487	tags=43%, list=22%, signal=34%	Pdlim7/Ddx18/Supv3l1/Farsb/Cflar/Fgd6/Ddx28/Nol6/Nop56/Wdr74/Runx1/Phf1/Eef1akmt4/Nolc1/Ncl/Serpinb1a/Bop1/Vmp1/Lsg1/Cyth2/Chrnb1/Arntl2/Gemin5/Ltbp2/Imp4/Tfb2m/Vamp1/Wdr12/Exosc5/Nufip1/Gprc5a/Zfp667/Sfxn4/Slc12a8/Mettl1/Nop2/Erbb3/Dusp2/Farp1/Utp4/Ipo4/Arntl/2410002F23Rik/Adam8/Mybbp1a/Fam193b/Twnk/Ccdc137/Utp14a/Mcrip2/Trmt1/Pes1/Sestd1/Mon1a/Nfkb2/Utp25/Ahnak/Plekhg3/Emp1/Khnyn/Mknk1/Ssh3/Gnl…
GARGALOVIC_RESPONSE_TO_OXIDIZED_PHOSPHOLIPIDS_GREY_UP	GARGALOVIC_RESPONSE_TO_OXIDIZED_PHOSPHOLIPIDS_GREY_UP	14	-787706156684293	-174526505533278	261528326340403	296078857526658	203880967106026	2709	tags=57%, list=13%, signal=50%	Irak2/Sos1/Herpud2/C77080/Fnip1/Adamts1/Arrdc4/Crebrf
GRANDVAUX_IRF3_TARGETS_UP	GRANDVAUX_IRF3_TARGETS_UP	13	-813583501662913	-177305900993528	2639339745459	298118557976787	20528551217842	2580	tags=69%, list=13%, signal=60%	Oas2/B4galt5/Plcg2/Isg15/Ahnak/Gbp2/Ifi44/Ifit3/Gbp2b
BRUINS_UVC_RESPONSE_VIA_TP53_GROUP_B	BRUINS_UVC_RESPONSE_VIA_TP53_GROUP_B	449	-414654666487135	-134737630611221	266848553148617	300704466588107	207066178156828	3727	tags=32%, list=18%, signal=27%	Ubqln1/Nabp1/Npdc1/Sptlc1/Anxa1/Amotl2/Eaf2/Matr3/Gtf2ird2/Lrrc51/Cltb/Tshb/Angptl2/Asah1/P2rx4/Foxa1/Sgf29/Trmt10b/Reep6/Trim3/Cish/Bag3/Mlycd/Lix1/Fbxo6/Smpd1/Fosb/Phyhd1/Pkd1/Lgals8/Xdh/Gzmm/Pold4/Mrps18b/Fbrs/Cep85l/Mettl6/Ccn4/Copz2/Stk11ip/Vasn/Epha2/Tnfrsf12a/Cd274/Luc7l2/Ginm1/Col7a1/Gtf2ird1/Bcl10/Nr6a1/Golga7/Snd1/Wipi2/Tmem53/Rin1/Slc31a2/Zfp821/Il10rb/Rela/Ano1/Mvp/Rab21/Btg3/Ercc5/18…
REACTOME_POLYMERASE_SWITCHING	REACTOME_POLYMERASE_SWITCHING	10	873545950745544	207325742920959	267441776402308	300704466588107	207066178156828	268	tags=60%, list=1%, signal=59%	Rfc4/Rfc5/Pold1/Rfc3/Prim2/Pold2
FERRARI_RESPONSE_TO_FENRETINIDE_UP	FERRARI_RESPONSE_TO_FENRETINIDE_UP	17	-764544029133647	-175395353730558	270664932243849	303636842171736	209085422539566	832	tags=59%, list=4%, signal=56%	Gprc5a/Herpud1/Slc7a5/Nrip1/Trim33/St3gal1/Bhlhe40/Klf7/Ptgs2/Atf3
ZAMORA_NOS2_TARGETS_DN	ZAMORA_NOS2_TARGETS_DN	68	-573862691896097	-164933539262008	275307817039286	308144985239437	212189746084224	3725	tags=44%, list=18%, signal=36%	Rars/Eef1a1/Actn4/Cacnb3/Vwf/Ddb1/Hspb8/Atp6v0c/Ifnar2/Ctsz/Eif2s2/Cp/Rabac1/Eif3b/Jup/Stat3/Rras/Serpinc1/Man2a1/Myh9/Eif4g3/App/Eef2/Capns1/Ubc/Zfp36l1/Sars/Sox4/Lonp1/Slc6a8
HAN_SATB1_TARGETS_UP	HAN_SATB1_TARGETS_UP	366	-427921063367185	-138682446243566	276247609760209	30849733071864	212432372449563	5675	tags=42%, list=28%, signal=31%	Rims2/Rasgrf1/Prmt6/Msmo1/H2-Oa/Stxbp1/Rrp15/Fhl1/Tox/Atp13a3/Rps6ka2/Nme1/Shank2/Arsa/Nol3/Ddx10/Bik/M6pr/Adgrg6/Tor1a/Ddit4/St13/Aup1/Mx1/Pde4d/L3mbtl1/Epb41l1/Pxdn/Vldlr/Mfn1/N4bp2l2/5031439G07Rik/Flt1/Ndufa6/Rc3h2/Apol7a/Pdxk/Ttpal/Brms1/Shoc2/Cxcl1/Slc7a11/Atp13a2/Bmp3/Retreg1/Cd24a/Zranb2/Plxnb2/Armc8/Ostm1/Tor1b/Atxn10/Pmm1/Ctnnb1/Tpm1/Maff/Rnd3/Rbck1/Casp4/Papss2/Lamb1/Ppp6r2/Zfp729a/Epb4…
REACTOME_POLYMERASE_SWITCHING_ON_THE_C_STRAND_OF_THE_TELOMERE	REACTOME_POLYMERASE_SWITCHING_ON_THE_C_STRAND_OF_THE_TELOMERE	18	733363153930088	202058381083993	277120502774781	308773544400974	212622574185521	268	tags=39%, list=1%, signal=38%	Rfc4/Rfc5/Chtf18/Pold1/Rfc3/Prim2/Pold2
CAIRO_HEPATOBLASTOMA_CLASSES_DN	CAIRO_HEPATOBLASTOMA_CLASSES_DN	172	-480420099401473	-151134223524304	283047550923537	314667277333013	216681019898554	3685	tags=31%, list=18%, signal=26%	Plxnb2/B2m/Amotl2/Ecm1/Col18a1/Casp4/Trak1/Aox1/Apoc4/Rbp1/Anxa4/Blnk/Synpo/Atp10a/Micu1/Copz2/Cyld/Capn2/Uba7/Bcl6/Uqcrq/Smad3/Kdm2a/Rras/Shb/Adipor2/Dcn/Sgpl1/Nfkbia/Snrk/Fas/Zbtb20/Tsc22d3/Zbtb18/Gfod1/Tfap2a/Nbl1/Il6st/Smad7/Mast4/Dbp/Tjp1/Rcan1/Aldh3a2/Tut7/Hivep2/4930523C07Rik/Bhlhe40/Tsc22d1/Gabarapl1/Pakap/Lama3/Nr1d2/Zswim8
BAKKER_FOXO3_TARGETS_UP	BAKKER_FOXO3_TARGETS_UP	45	-624361852871319	-169495386113406	286408938694096	317688656493047	218761552464397	3439	tags=53%, list=17%, signal=44%	Gucd1/Nkiras2/Asah1/Sesn1/Cpeb4/Ampd2/Chic1/Sft2d2/Slc12a6/Cited2/Cpt1a/Trp53inp1/Xpo7/Dcn/Pik3ip1/Osbpl9/4833420G17Rik/Btg1/Pink1/Hipk1/Pnpla6/Ulk1/Klf6/Tcp11l2
PID_CIRCADIAN_PATHWAY	PID_CIRCADIAN_PATHWAY	12	-824978642235122	-177199472674887	288499808211309	318438600147023	219277966364142	2595	tags=67%, list=13%, signal=58%	Cry2/Arntl/Clock/Per1/Bhlhe40/Csnk1e/Per2/Nr1d1
MARKEY_RB1_ACUTE_LOF_DN	MARKEY_RB1_ACUTE_LOF_DN	205	-470264120021823	-149345524149413	289142168381591	318438600147023	219277966364142	4376	tags=39%, list=22%, signal=31%	Fndc3a/H2-Q7/Gabpa/Mt2/H2-Bl/Pdk1/Egln1/Adar/Csnk1d/Acp2/Stat1/Mxi1/Retreg1/Mt1/Uck2/Apod/H2-Q10/Gbp7/Casp4/H2-Q2/Pirb/Ctsb/Anxa4/Sphk1/Nsun4/Ggps1/Xdh/Ifi205/Mbd1/H2-M2/Ctsz/Csf1r/Npr3/Mkrn1/H2-D1/Bnip3l/Slfn3/Trim12c/Fcgr2b/Uba7/Ifih1/Rac2/Adam8/Sema7a/Agrn/Hipk3/Pfkp/Nampt/Isg15/Daxx/Sgpl1/Gba/Iqgap1/Tor1aip2/Gbp3/Grn/Dnajc5/H2-M3/Rtf2/Abcg1/Znfx1/App/Tbc1d22a/Atp6v1b2/Msrb1/H2-T23/Tgoln1/Gbp2…
GROSS_HYPOXIA_VIA_HIF1A_DN	GROSS_HYPOXIA_VIA_HIF1A_DN	104	-529001289814113	-16057860068412	289349634058884	318438600147023	219277966364142	3017	tags=33%, list=15%, signal=28%	Gprc5c/Slc2a1/Sh3bp4/Llgl1/Tiam2/Pfkfb3/Setx/Insig2/Klf10/Zfp143/Edn1/Ppp1r9b/Tcim/Zfp36/Fos/Lnpep/Sgk1/Shb/Nfkbia/Traf3ip2/Myh9/Dnajc5/Tgif1/Samsn1/Foxo3/Csrnp1/Skil/Sik3/Vegfa/Bhlhe40/Npepps/Dusp3/Pnrc1/Klf4
AMIT_SERUM_RESPONSE_40_MCF10A	AMIT_SERUM_RESPONSE_40_MCF10A	25	-701265544682691	-173350063993537	289665582386574	318438600147023	219277966364142	2059	tags=60%, list=10%, signal=54%	Cxcl1/Mcl1/Fosb/Cited2/Zfp36/Fos/Clic4/Nampt/Dcn/Jun/Nr4a2/Klf6/Il1a/Pvr/Atf3
REACTOME_DEATH_RECEPTOR_SIGNALLING	REACTOME_DEATH_RECEPTOR_SIGNALLING	120	-511557323808183	-156449910743164	292963229459075	321348111246665	221281466180901	4678	tags=48%, list=23%, signal=37%	Rps27a/Arhgef1/Tnfaip3/Arhgef11/Ripk1/Casp8/Mapk8/Cflar/Prdm4/Fgd4/Traf2/Vav3/Nsmaf/Map3k7/Smpd2/Ripk2/Rbck1/Tnfrsf1a/Ubb/Irak1/Rtn4/Sppl2b/Sos1/Tnf/Cyld/Arhgef17/Tiam2/Tab2/Aatf/Madd/Fgd3/Ikbkg/Adam17/Rela/Tax1bp1/Rnf31/Bcl2l11/Ikbkb/Birc3/Arhgef12/Psen2/Arhgef5/Nfkb1/Nfkbia/Gna13/Akap13/Fas/Sos2/Arhgef6/Vav2/Arhgef10l/Tab1/Traf1/Trio/Ubc/Arhgef3/Otud7b/Sqstm1
PECE_MAMMARY_STEM_CELL_DN	PECE_MAMMARY_STEM_CELL_DN	125	-512946171104315	-157703990996765	301368052879756	329829243137978	227121604131309	4345	tags=45%, list=21%, signal=35%	Klf12/Degs1/Tpm4/Zcchc9/Scaf4/Nsmaf/Gdi2/Ncbp3/Ank/2210016F16Rik/Klhl28/Epb41l3/Cald1/Glud1/Dnm1/Eps15/Rnf146/Tia1/Atrx/Desi2/Sec63/Rusc1/Ctsz/Itgb1/Kifap3/Ubl3/Ccnl1/Nemf/Xrn2/Derl1/Rabep1/Lamc1/Ticam2/Pank3/Uvssa/Zkscan1/Jag1/Ddx3x/Map1lc3b/Col6a1/Rasa1/Nktr/Pnisr/Purb/Ubr5/Gabbr1/Jmjd1c/App/Dennd4c/Emp1/Trio/Npepps/Kdm7a/Fn1/Pakap/Pum2
SHIN_B_CELL_LYMPHOMA_CLUSTER_7	SHIN_B_CELL_LYMPHOMA_CLUSTER_7	23	-723414840020322	-176266159266916	302031640798959	329829243137978	227121604131309	2714	tags=65%, list=13%, signal=57%	Wnt4/Pten/Rarg/Tert/Apc/Bcl6/Zfp36/Dvl3/Gsk3b/Dicer1/Tep1/Igf1r/Il6st/Dvl1/Stat6
BROWNE_HCMV_INFECTION_12HR_UP	BROWNE_HCMV_INFECTION_12HR_UP	85	-549690905000724	-16301397772926	304595840684308	331554607361368	228309696146434	5409	tags=49%, list=27%, signal=36%	Cdc40/Zfx/Mfap3l/Dlg1/Stx11/Mtf1/Plagl2/Prorp/Sf1/Zfp709/Tlr2/8030462N17Rik/Wdr82/Tgfbrap1/Gpd2/Oas2/Phactr4/Braf/B4galt5/Gna12/Rnf40/Tdg/Map2k4/Zbtb5/Xaf1/Ppat/Stam2/Ifrd1/Edrf1/Mef2d/Snrk/Itga2/Il17ra/Zbtb18/Rxrb/Tle3/Cyth1/Ifi44/Zbtb43/Asns/Rnf19b/Slc6a8
YAO_TEMPORAL_RESPONSE_TO_PROGESTERONE_CLUSTER_1	YAO_TEMPORAL_RESPONSE_TO_PROGESTERONE_CLUSTER_1	53	-606360809074164	-169110004794955	304955007581161	331554607361368	228309696146434	2564	tags=36%, list=13%, signal=31%	Lrp6/Irs2/Cited2/Bcl6/Bcl2l11/Ampd3/Akap8l/Igf1r/Nbl1/Foxo3/Chd8/Cebpb/Itpr2/Bhlhe40/Sat1/Per2/Klf9/Gadd45b/Ndrg1
ALTEMEIER_RESPONSE_TO_LPS_WITH_MECHANICAL_VENTILATION	ALTEMEIER_RESPONSE_TO_LPS_WITH_MECHANICAL_VENTILATION	106	-522085837305563	-15854061159311	313330138584523	339911552539166	234064318678872	4572	tags=40%, list=23%, signal=31%	Upp1/Tlr2/Il15/Tnfaip3/Mt2/Cxcl1/Stat1/Mt1/Maff/Casp4/Thbs1/Pirb/Oas2/Marcksl1/Rab20/Slfn3/Junb/Trim12c/Pfkfb3/Ifih1/Relb/Trex1/Isg15/Nfkbia/Csf2/Oas3/Gbp3/Osmr/Nfkbiz/Stat2/Rcan1/Mxd1/Gbp2/Nfil3/Gem/Irf7/Usp18/St3gal1/Irgm1/Irgm2/Il1a/Atf3
KARLSSON_TGFB1_TARGETS_UP	KARLSSON_TGFB1_TARGETS_UP	109	-524364260179642	-159668421706633	318187873634812	344424417601191	237171893805819	6034	tags=61%, list=30%, signal=43%	Cct2/Tcp1/Ptk2/Jade1/Kpnb1/Eif2b3/Rpf2/Cycs/Bmp1/Gtpbp4/Mphosph6/Sltm/Cct8/Tomm70a/Shmt2/Tomm20/Syncrip/Cdk17/Anxa2/Tpm4/Eif5/Rsl1d1/Nolc1/Ncl/Nuak1/Nip7/Tpm1/Gars/Hsph1/Utp18/Usp10/Ybx3/Ctu2/Zc3h15/Zyx/Eif2s2/Naa15/Abce1/Tnfrsf12a/Mak16/Eif4g1/Baz1a/Prep/Chd3/Pum3/Naa25/Actr3/Eif3b/Mybbp1a/Actn1/Ipo5/Ext1/Wdr75/Coq10b/Pprc1/Cd44/Hspa9/Ddx21/Gnl3/Eif3a/Bhlhe40/Myc/Zmiz1/Klf6/Slc20a1/Pmepa1
PID_PDGFRB_PATHWAY	PID_PDGFRB_PATHWAY	111	-523585267227844	-159755455234987	320994526886798	346702184838782	238740372525042	4227	tags=47%, list=21%, signal=37%	Eps8/Actr2/Mapk8/Prkca/Brk1/Stat1/Itgav/Wasf2/Jak2/Actn4/Crk/Pdgfb/Baiap2/Ppp2ca/Srf/Grb2/Stat5a/Sphk1/Pten/Eif2ak2/Plcg1/Sos1/Braf/Map2k4/Bcar1/Ywhag/Arhgap35/Usp6nl/Rap1b/Actr3/Dnm2/Abl1/Nras/Afdn/Ptprj/Stat3/Abi1/Kras/Fos/Rasa1/Iqgap1/Yes1/Lrp1/Fyn/Rab5a/Jun/Cbl/Pik3ca/Vav2/Jund/Nckap1/Myc
REACTOME_G2_M_DNA_DAMAGE_CHECKPOINT	REACTOME_G2_M_DNA_DAMAGE_CHECKPOINT	39	569510311138469	188891136708027	322951741719165	348054540857161	239671609747457	1673	tags=33%, list=8%, signal=31%	Rfc4/Bard1/Rfc5/Rpa1/Rfc3/Rmi2/Rpa3/Wrn/Rhno1/Rad50/Mre11a/Rnf168/Topbp1
BLANCO_MELO_COVID19_SARS_COV_2_INFECTION_A594_CELLS_DN	BLANCO_MELO_COVID19_SARS_COV_2_INFECTION_A594_CELLS_DN	56	520427817234684	187411660264708	328566451654026	353334205961715	243307206143986	535	tags=14%, list=3%, signal=14%	Mxd3/Tk1/Slc25a10/Mcm10/Dhcr24/Sdf2l1/Tonsl/Recql4
KEGG_INOSITOL_PHOSPHATE_METABOLISM	KEGG_INOSITOL_PHOSPHATE_METABOLISM	47	-618490252306208	-169061136717668	33141371663073	354491354296813	244104022652992	3130	tags=51%, list=15%, signal=43%	Itpk1/Pip4k2a/Inpp5a/Pi4ka/Pten/Plcg1/Ocrl/Pip4k2b/Pi4kb/Inpp4a/Synj1/Plcg2/Pik3c2a/Pip5k1c/Ippk/Pikfyve/Plcd4/Ipmk/Pik3ca/Synj2/Inpp5e/Pip4k2c/Plcd3/Pip5k1a
PID_ECADHERIN_STABILIZATION_PATHWAY	PID_ECADHERIN_STABILIZATION_PATHWAY	35	-657085827684004	-171838483389647	331599018049938	354491354296813	244104022652992	3397	tags=71%, list=17%, signal=60%	Egfr/Camsap3/Enah/Stx4a/Ctnna1/Ctnnb1/Nectin2/Zyx/Lima1/Epha2/Rock1/Exoc3/Git1/Afdn/Ctnnd1/Actn1/Abi1/Lpp/Myo6/Pip5k1c/Igf1r/Efna1/Cdh1/Diaph1/Nckap1
WP_IL17_SIGNALING_PATHWAY	WP_IL17_SIGNALING_PATHWAY	27	-679694437340137	-169596215108925	331797013138427	354491354296813	244104022652992	3891	tags=56%, list=19%, signal=45%	Map3k7/Jak2/Traf3/Ikbkg/Rela/Stat3/Ikbkb/Nfkbib/Nfkb1/Gsk3b/Traf3ip2/Il17ra/Pik3ca/Sp1/Cebpb
REACTOME_MET_PROMOTES_CELL_MOTILITY	REACTOME_MET_PROMOTES_CELL_MOTILITY	33	-656705805383652	-170471213761519	333967582464581	356039738022715	245170245260459	3412	tags=48%, list=17%, signal=40%	Crk/Lamb1/Grb2/Itga3/Itgb1/Dock7/Tns4/Rap1b/Lamc1/Tns3/Lama5/Lamb3/Itga2/Fn1/Lama3/Lamc2
KEGG_ARRHYTHMOGENIC_RIGHT_VENTRICULAR_CARDIOMYOPATHY_ARVC	KEGG_ARRHYTHMOGENIC_RIGHT_VENTRICULAR_CARDIOMYOPATHY_ARVC	61	-577444133086709	-16418644221862	335552906977903	356191214804931	245274552717973	4103	tags=38%, list=20%, signal=30%	Ctnna1/Itgav/Tcf7l1/Cacna1d/Actn4/Ctnnb1/Dsc2/Cacnb3/Itga3/Atp2a2/Itga6/Itgb1/Dmd/Itgb4/Jup/Actn1/Itga2b/Itga5/Itgb5/Itga7/Itga2/Dsg2/Dsp
WP_ARRHYTHMOGENIC_RIGHT_VENTRICULAR_CARDIOMYOPATHY	WP_ARRHYTHMOGENIC_RIGHT_VENTRICULAR_CARDIOMYOPATHY	61	-577444133086709	-16418644221862	335552906977903	356191214804931	245274552717973	4103	tags=38%, list=20%, signal=30%	Ctnna1/Itgav/Tcf7l1/Cacna1d/Actn4/Ctnnb1/Dsc2/Cacnb3/Itga3/Atp2a2/Itga6/Itgb1/Dmd/Itgb4/Jup/Actn1/Itga2b/Itga5/Itgb5/Itga7/Itga2/Dsg2/Dsp
MASSARWEH_TAMOXIFEN_RESISTANCE_UP	MASSARWEH_TAMOXIFEN_RESISTANCE_UP	496	-412051351033943	-134437193599289	339491694894532	359598928326054	247621116515574	4345	tags=35%, list=21%, signal=29%	Klf12/Degs1/Tmem131l/1600012H06Rik/Fchsd2/Cadps2/Colec12/Bzw1/Anxa3/Muc2/Fgd6/Rad23b/Pdxk/Prdm4/Ormdl3/Pld1/Rab11fip5/Asah2/Cyb561/Cdc14b/Vps13b/Wdr20/Pbx1/Anxa7/Garem1/H3f3b/Tmem245/Nuak1/Stk38l/Rnd3/Rap1gap2/Relch/Baiap2/Acaca/Rps18/Smim13/Tmem199/Rsad2/Trak1/Nvl/Lypd3/BC005537/Rnf103/Inpp5a/Mef2a/Rnf207/Sash1/Creb3/Rbms1/Fbxo6/Cdh11/Smpd1/Blnk/Mtus1/Prmt9/Cd164/Zhx1/Rnf10/Hdlbp/Swap70/Sh3bp4/P…
WP_NOVEL_INTRACELLULAR_COMPONENTS_OF_RIGILIKE_RECEPTOR_RLR_PATHWAY	WP_NOVEL_INTRACELLULAR_COMPONENTS_OF_RIGILIKE_RECEPTOR_RLR_PATHWAY	50	-606331816892262	-167580699636046	340294320436319	359677251750251	247675050307421	4358	tags=54%, list=22%, signal=42%	Map3k1/Ripk1/Casp8/Snw1/Mapk8/Traf2/Map3k7/Traf3/Tbk1/Tank/Tnf/Cyld/Ikbkg/Ifih1/Rela/Azi2/Ddx3x/Ikbkb/Nfkbib/Isg15/Nfkb1/Nfkbia/Atg12/Trim25/Ddx17/Irf7/Ddx58
ELVIDGE_HYPOXIA_UP	ELVIDGE_HYPOXIA_UP	147	-486930979645273	-151928739641353	348513267257049	367484592119043	253051212989932	4136	tags=38%, list=20%, signal=31%	Prkca/Pdk1/Egln1/mt-Nd4/Loxl2/Ankzf1/Mxi1/Angptl4/Maff/Pdgfb/Dsc2/Rbck1/Slc2a1/Gprc5a/Hcfc1r1/Zfp654/Rbpj/Bnip3l/Sfxn3/Cited2/Pfkfb3/Insig2/Rlf/Ece1/Kdm3a/Pfkp/Fos/Fyn/Jun/Artn/Bcor/Hk2/Samd4/Zfp292/Nfil3/Vegfa/Bhlhe40/Ddr1/Stc2/Atxn1/Flnb/Atg14/Daam1/Sat1/Klf7/Klf6/Sox9/Vegfc/Dst/Kdm4b/Klhl24/Stbd1/Gadd45b/Ahnak2/Ndrg1/Atf3
TAKAO_RESPONSE_TO_UVB_RADIATION_DN	TAKAO_RESPONSE_TO_UVB_RADIATION_DN	84	-546755444098463	-161767643407831	349169922414569	367484592119043	253051212989932	5008	tags=62%, list=25%, signal=47%	Exosc10/Plin2/Eif4h/Cebpd/Rubcn/Camk2d/Cct8/Clint1/Tomm20/Nnat/Fam110b/Rps23/Tnfaip3/Anxa2/Echs1/Bzw1/Rad23b/Gmfb/Slc39a14/Rnf4/Mcl1/Nolc1/Ccni/Eloa/Elk3/Ogdh/Tnfrsf1a/Trp53bp1/Usp10/Creb3/Dpm1/Nop14/Cd164/Ifi205/Setdb1/Rrs1/Atxn2/Pum3/Zfp36/Psen2/Nup188/Nfkb2/Gtf2h1/Kank1/Mknk1/Cast/Tjp1/Foxo1/Klf5/Pum2/Aars/Ndrg1
REACTOME_SIGNALING_BY_NOTCH1_PEST_DOMAIN_MUTANTS_IN_CANCER	REACTOME_SIGNALING_BY_NOTCH1_PEST_DOMAIN_MUTANTS_IN_CANCER	53	-60540610322261	-16884374367003	351081641414719	368710421707033	253895323656916	3425	tags=45%, list=17%, signal=38%	Cul1/Hdac6/Ubb/Ncor2/Rbpj/Neurl1a/Hdac10/Adam17/Kat2a/Jag1/Cdk8/Dll1/Ncor1/Hdac5/Psen2/Tbl1x/Maml3/Maml1/Hdac4/Mib1/Crebbp/Ubc/Notch1/Myc
RODRIGUES_DCC_TARGETS_DN	RODRIGUES_DCC_TARGETS_DN	101	-530084718121039	-15974315658379	351830549123164	368712439590645	253896713178835	1972	tags=31%, list=10%, signal=28%	Elmo3/Pcmtd2/Ssh1/Runx2/Bcl6/Gsn/Prkab2/Zfyve16/Herc4/Ppp3cb/Mecp2/Ubr1/Fyn/Tsc22d3/Trak2/Utrn/Cd44/Pik3ca/Mast4/Btg1/Aldh3a2/Pdcd4/Myo10/Klf7/Klf6/Kdm5b/Nupr1/Fosl2/Nr1d1/Hbp1/Mxd4
REACTOME_ACTIVATION_OF_THE_MRNA_UPON_BINDING_OF_THE_CAP_BINDING_COMPLEX_AND_EIFS_AND_SUBSEQUENT_BINDING_TO_43S	REACTOME_ACTIVATION_OF_THE_MRNA_UPON_BINDING_OF_THE_CAP_BINDING_COMPLEX_AND_EIFS_AND_SUBSEQUENT_BINDING_TO_43S	58	-593323078906452	-166913890416969	353864848085051	370058663166909	254823727579534	6855	tags=79%, list=34%, signal=53%	Rps13/Rps8/Rps26/Eif3h/Rps17/Eif4e/Rps11/Rps3a1/Eif3k/Eif4h/Eif3e/Eif4a1/Rps15/Eif3m/Rps9/Rps10/Rps28/Rps19/Rps27a/Rps6/Rps23/Eif3j2/Rps24/Rps5/Eif3g/Rps15a/Rps14/Rps20/Rps2/Eif3f/Rps27/Eif3d/Fau/Rps18/Rps7/Eif3j1/Eif2s2/Eif4g1/Pabpc1/Eif4a2/Eif3b/Eif4b/Rps12/Eif3c/Eif4ebp1/Eif3a
AMIT_EGF_RESPONSE_40_HELA	AMIT_EGF_RESPONSE_40_HELA	39	-631908726652111	-168172408303848	354783424453829	370234880148859	254945071227643	2416	tags=44%, list=12%, signal=38%	Ccnl1/Dusp2/Junb/Zfp36/Sgk1/Ubr5/Jun/Atl2/Ier3/Mbnl2/Cebpb/Klf6/Pip5k1a/Ptgs2/Klf2/Ppp1r15a/Atf3
REACTOME_NR1H2_AND_NR1H3_MEDIATED_SIGNALING	REACTOME_NR1H2_AND_NR1H3_MEDIATED_SIGNALING	41	-630382158526673	-168812941884411	358859258468021	373592797716822	257257345352644	5835	tags=66%, list=29%, signal=47%	Gps2/Ago1/Tnrc6a/Pltp/Nr1h2/Abca1/Mov10/Mylip/Apod/Ago3/Pck1/Apoc4/Tnrc6b/Ncor2/Apoe/Rxra/Kdm1a/Tnrc6c/Kdm3a/Ncor1/Ncoa1/Tbl1x/Ago2/Abcg1/Rxrb/Eepd1/Nrip1
YOSHIMURA_MAPK8_TARGETS_DN	YOSHIMURA_MAPK8_TARGETS_DN	326	-430372058873435	-138928440622727	359514949180491	373592797716822	257257345352644	4478	tags=38%, list=22%, signal=30%	Champ1/Alas1/Pak2/Slc30a4/Naa20/Flt1/Eif5/Tpt1/Fam104a/S100a10/Ift46/Pdk1/Soat1/Nf1/Tmem214/Rnf4/Nup98/Tatdn2/Copb1/Pfkfb2/Fgfr1/Sel1l/Nolc1/Ogt/Arl10/Uso1/Vmp1/Max/Jak2/Actn4/Arl5a/Hsph1/Papss2/Acaca/Ube2g1/Chd6/Nvl/Ltbp2/Slc6a6/Mllt10/Rabggtb/Amfr/Ankib1/Lgals8/Serinc3/Sec62/Ern1/Mfn2/Npr3/Stk38/Lysmd3/Copz2/Pacsin2/Ptpra/Ankfy1/Fcgr2b/Amd1/Snd1/Hook1/Mtdh/Rabep1/Atp6v1d/Dnm2/Nrbp1/Klf10/Smad2/…
FARMER_BREAST_CANCER_CLUSTER_2	FARMER_BREAST_CANCER_CLUSTER_2	13	794529682594046	202693296763366	363122132922031	376180980110097	259039577065492	167	tags=38%, list=1%, signal=38%	Kif4/Rad54b/Kif20a/Kif15/Atad2
HIRSCH_CELLULAR_TRANSFORMATION_SIGNATURE_UP	HIRSCH_CELLULAR_TRANSFORMATION_SIGNATURE_UP	214	-457176792598746	-145657866149364	363529836937837	376180980110097	259039577065492	5052	tags=42%, list=25%, signal=32%	Adgrg6/Lhfpl2/Fut8/Dhrs7/Nr1h2/Abca1/Tmem59/Upp1/Rpl36/Alas1/Hax1/Fosl1/Anxa3/Pgs1/Fgd6/Uba6/Egln1/Cybc1/Snapc1/Phlda1/Angel2/Acsl3/Narf/Oxr1/Serpinb1a/Anxa7/Nedd4l/Rnd3/Ripk2/Fbxl5/Casp4/P2rx4/Tnip2/Arntl2/Stambp/Ifngr1/Npc1/Tnfaip1/Ctsb/Ybx3/Mtus1/Lgals8/Herc6/Epn2/Rragc/Mrpl9/Fbxo28/Epha2/Ivns1abp/Irf2/Mak16/Junb/Tab2/Wars/Agfg1/Dennd1a/Mff/Ubxn4/Rnf31/Tead4/Stat3/Ifrd1/Uckl1/Slc1a4/Serpine2/E…
REACTOME_ONCOGENIC_MAPK_SIGNALING	REACTOME_ONCOGENIC_MAPK_SIGNALING	74	-564435983911905	-164281065867858	366638958503853	378604581417368	260708477650064	4348	tags=46%, list=21%, signal=36%	Tln1/Zc3hav1/Shoc2/Nf1/Clcn6/Spred3/Jak2/Vwf/Trak1/Mras/Spred1/Braf/Atg7/Fam114a2/Ap3b1/Snd1/Rap1b/Map3k11/Nras/Trim24/Bcl2l11/Itga2b/Kras/Qk/Akap9/Iqgap1/Mark3/Dusp16/Cnksr1/Kdm7a/Fn1/Dusp10/Dusp7/Dusp8
REACTOME_BMAL1_CLOCK_NPAS2_ACTIVATES_CIRCADIAN_GENE_EXPRESSION	REACTOME_BMAL1_CLOCK_NPAS2_ACTIVATES_CIRCADIAN_GENE_EXPRESSION	24	-699504535416091	-17129604505615	375420579094089	386575615096807	266197360135543	3448	tags=62%, list=17%, signal=52%	Med1/Helz2/Arntl2/Tgs1/Rxra/Arntl/Clock/Ncoa1/Nampt/Tbl1x/Ncoa2/Dbp/Ncoa6/Crebbp/Bhlhe40
NOJIMA_SFRP2_TARGETS_UP	NOJIMA_SFRP2_TARGETS_UP	27	-675980807820408	-168669596504649	376407388466457	386575615096807	266197360135543	2035	tags=44%, list=10%, signal=40%	Wars/Ikbkg/Jun/Hspa9/Btg1/Mxd1/Hspa1b/Clk1/Dedd2/Gadd45b/Ppp1r15a/Trib3
REACTOME_CYTOSOLIC_SENSORS_OF_PATHOGEN_ASSOCIATED_DNA	REACTOME_CYTOSOLIC_SENSORS_OF_PATHOGEN_ASSOCIATED_DNA	59	-589416891420983	-16625929236581	376707598990203	386575615096807	266197360135543	3468	tags=49%, list=17%, signal=41%	Tbk1/Ctnnb1/Nkiras2/Tlr3/Ubb/Polr3h/Ifi205/Polr2h/Polr3a/Polr3b/Nlrc3/Polr3d/Ikbkg/Rela/Polr3e/Trim56/Dhx36/Ikbkb/Trex1/Nfkbib/Nfkb1/Nfkbia/Dtx4/Nfkb2/Lrrfip1/Crebbp/Stat6/Irf7/Ubc
REACTOME_NR1H3_NR1H2_REGULATE_GENE_EXPRESSION_LINKED_TO_CHOLESTEROL_TRANSPORT_AND_EFFLUX	REACTOME_NR1H3_NR1H2_REGULATE_GENE_EXPRESSION_LINKED_TO_CHOLESTEROL_TRANSPORT_AND_EFFLUX	32	-658826061101653	-170545003310648	381930520835888	391122209719075	269328161559092	5835	tags=75%, list=29%, signal=53%	Gps2/Ago1/Tnrc6a/Pltp/Nr1h2/Abca1/Mov10/Apod/Ago3/Apoc4/Tnrc6b/Ncor2/Apoe/Rxra/Kdm1a/Tnrc6c/Kdm3a/Ncor1/Ncoa1/Tbl1x/Ago2/Abcg1/Rxrb/Eepd1
LU_AGING_BRAIN_DN	LU_AGING_BRAIN_DN	123	-513717294364155	-157818830295242	383744250926969	39216596740694	270046896860234	3646	tags=32%, list=18%, signal=26%	Gnb5/Ogt/Cdk5r1/Atp6v1a/Cltb/Vamp1/Dnm1l/Rab6a/Atp2a2/Map1b/Pitpnb/Napg/Atxn7l3b/Map2k4/Plekhb2/Atp6v1h/Klhdc3/Pank3/Inpp4a/Top2b/Ank2/Pld3/Ddx3x/Abi2/Rab5a/Zbtb18/Gabrd/Ep400/Mbnl2/Ranbp9/Tgoln1/Brd2/Ilrun/Kif1b/Dusp3/Rnf19b/Sars/Nr1d2/Ets2
REACTOME_G2_M_CHECKPOINTS	REACTOME_G2_M_CHECKPOINTS	93	425397979000881	164720612673764	388103892603629	39569598830394	27247768195714	1263	tags=19%, list=6%, signal=18%	Rfc4/Bard1/Rfc5/Rpa1/Rfc3/Mcm10/Rmi2/Orc1/Psmb9/Rpa3/Wrn/Rhno1/Orc6/Rad50/Orc5/Mre11a/Orc2/Psmd13
SHEPARD_BMYB_MORPHOLINO_DN	SHEPARD_BMYB_MORPHOLINO_DN	124	387409315510938	161878424628593	388801771327818	39569598830394	27247768195714	746	tags=15%, list=4%, signal=15%	Cenpm/Lig1/Tk1/Foxm1/Dhfr/Kif14/Stra6/Parpbp/Gins1/Sfrp1/Cotl1/Dnmt1/Lipg/Iqgap3/Dut/Dck/Grhpr/Fahd2a/Sfxn2
LINDGREN_BLADDER_CANCER_CLUSTER_3_DN	LINDGREN_BLADDER_CANCER_CLUSTER_3_DN	190	-471540136527957	-149280022962716	392910771302636	399055054969097	274790747354605	3419	tags=34%, list=17%, signal=28%	Tspyl1/Rnd3/Casp4/Gsto1/Mettl17/Mllt10/Glud1/Sema6a/Fam160b2/Clk3/Ifi205/Vwa5a/Pxn/Farp2/Prxl2a/Zfp827/Pi4kb/Col7a1/Dync1i2/Krt17/Thsd4/Madd/Agfg1/1810013L24Rik/Trip6/Rnf31/Krt14/Smad3/Jag1/Plcg2/Chchd5/Ikbkb/Heatr1/Ext1/Frmd6/Abcc4/Akap13/Rps12/Arih1/Lamb3/Itga2/Igf1r/Man2c1/Abcg1/Cd44/Ahnak/Mast4/Rnf44/Samd4/Atf4/Trip12/Ablim1/Tob2/Notch1/Atxn1/Zfp516/Myc/Zfp655/Stx3/Dst/Nt5e/Rmnd5a/Dgkh/Mxd4
WATANABE_RECTAL_CANCER_RADIOTHERAPY_RESPONSIVE_UP	WATANABE_RECTAL_CANCER_RADIOTHERAPY_RESPONSIVE_UP	91	-529100884874613	-158214190935839	397832877166557	402756829904054	277339802900322	3917	tags=41%, list=19%, signal=33%	Csnk1d/Cfb/Rps27/Rpl13/Terf2ip/Dhx15/Eef1a1/B2m/Gse1/Ddb1/Pck1/Usp10/Lamp1/Tmem63a/Surf1/Tnrc6b/Ivns1abp/Phldb1/Ahcyl1/Cnot1/Ppp2r5a/Mgrn1/Ddx27/Pik3c2a/Nfkb1/Washc2/Cd44/Lyrm1/Cblb/Cdh1/Hipk1/Trim33/Ddr1/Dusp3/Sars/Golga4/Aars
JISON_SICKLE_CELL_DISEASE_DN	JISON_SICKLE_CELL_DISEASE_DN	161	-479516914116987	-150086473840361	398187465545337	402756829904054	277339802900322	6587	tags=58%, list=32%, signal=40%	Sfpq/Rpl21/Rpl6/Tut4/Lpar2/Eif3h/Tmed10/Rpl30/Rpl5/Btf3/Ap1g2/Rplp0/Rpl19/Srp19/Eif3k/Itpkb/Rplp1/Eif3e/Rpl14/Eif4a1/Naca/Rpl7/Srsf2/Rps28/Srsf5/Satb1/Rps27a/Rps6/Fbl/Eef1g/Rpl24/Rps24/Rpl17/Rps20/Rpl37/Hnrnpdl/Ganab/Rpl4/Eif3f/Tmc6/Rpl13/Zfp384/Ogt/Eef1a1/Eef1b2/Usp9x/Eif3d/Pmm1/Slc4a7/Rpl13a/Rap1gap2/Rps7/Rpl10a/Atrx/Polr2h/Ddx5/Foxj3/Safb2/Dusp2/Vps52/Gpatch8/Msl1/Atxn2l/Otud4/Fam168b/Cobll1/E…
REACTOME_POTENTIAL_THERAPEUTICS_FOR_SARS	REACTOME_POTENTIAL_THERAPEUTICS_FOR_SARS	73	-570763626890167	-165640119555166	408453554643751	412295858020768	283908411999714	4528	tags=51%, list=22%, signal=40%	Furin/Zbp1/Ripk1/Ifngr2/Brms1/Ap2a2/Jak2/Tbk1/Brd4/Ifngr1/Impdh1/Il6ra/Ifnar2/Ifnar1/Itgb1/Rock1/Mta2/Chd3/Kdm1a/Crbn/Ap2a1/Suds3/Rest/Gatad2a/Ap2b1/Phf21a/Arid4b/Fxyd4/Rcor1/Fxyd2/Mta1/Rock2/Fxyd3/Stat2/Tyk2/Gatad2b/Vegfa
LINSLEY_MIR16_TARGETS	LINSLEY_MIR16_TARGETS	184	-469034434679208	-148219865341052	412350559522615	414585462043818	285485041572014	6100	tags=53%, list=30%, signal=38%	Ppt2/Ints5/Jade1/Ddhd2/Nceh1/Fam189b/Golga1/Ago1/Slc25a22/Cds2/Ppp1r11/Setd3/Lcor/Nmd3/Mybl1/Chd9/Laptm4a/Bik/M6pr/Rnf128/Anks1/Ube2q1/Bmt2/Rhoc/Pura/Lmo7/Yrdc/Ube2r2/Spag7/Macf1/Slc9a1/Tmem268/Rab11fip5/Tfap4/Mrpl43/Gnb5/Zfyve9/Pacs1/Thumpd1/Tmem245/Arel1/Elk3/Pex12/Kif3b/Commd6/Wwp1/Pip4k2a/Slc15a4/Klhl26/Fyco1/Srpr/Mfn2/Cry2/Mkrn1/Tgif2/Kif1c/Slc11a2/Zfp91/Junb/Ankfy1/Ell/Gnpda2/Rnh1/Vps33b/Sp…
REACTOME_NERVOUS_SYSTEM_DEVELOPMENT	REACTOME_NERVOUS_SYSTEM_DEVELOPMENT	491	-406251101607241	-132482697896278	412401665039535	414585462043818	285485041572014	6796	tags=50%, list=34%, signal=34%	Shc1/Ncstn/Rps8/Arhgef28/Pak1/Prkcq/Hsp90ab1/Prnp/Tubal3/Cd72/Rplp2/Rpl21/Scn2a/Rpl6/Rps26/Slit1/Rps17/Psmb4/Psmd11/Rpl30/Rpl5/Rps11/Sh3gl2/Sem1/Nrp1/Sema6d/Rnd1/Rpl36a/Pou3f2/Ptk2/Map2k1/Rps3a1/Rpl29/Trem2/Rplp0/Psmd2/Mbp/Plxnd1/Rpl19/Trpc6/Hsp90aa1/Yap1/Kalrn/Etf1/Rplp1/Rpl27/Psmc4/Dlg3/Rgmb/Rpl37a/Rpl14/Creb1/Efna4/Psenen/Rpl28/Col9a3/Psmb1/Rac1/Psen1/Uba52/Rpl23/Rpl7a/Psmc1/Clta/Rps15/Egfr/Sh…
PID_NECTIN_PATHWAY	PID_NECTIN_PATHWAY	28	-677155018474191	-170293127238906	418460037663278	419820883314216	289090171505076	4348	tags=64%, list=21%, signal=51%	Tln1/Ctnna1/Itgav/Crk/Ctnnb1/Pdgfb/Nectin2/Nectin1/Farp2/Rap1b/Afdn/Iqgap1/Pip5k1c/F11r/Pik3ca/Vav2/Cdh1/Pvr
GARGALOVIC_RESPONSE_TO_OXIDIZED_PHOSPHOLIPIDS_TURQUOISE_DN	GARGALOVIC_RESPONSE_TO_OXIDIZED_PHOSPHOLIPIDS_TURQUOISE_DN	41	560663080051653	188644408076041	419529650034043	42004023378662	289241217029983	1404	tags=37%, list=7%, signal=34%	Fam111a/Bard1/Kif15/Neil3/Tmpo/Skp2/Elovl6/Espl1/Ccdc51/Gemin6/Pagr1a/Kifc5b/Cbx2/Nr2f6/Armcx4
REACTOME_NUCLEAR_RECEPTOR_TRANSCRIPTION_PATHWAY	REACTOME_NUCLEAR_RECEPTOR_TRANSCRIPTION_PATHWAY	39	-629492282799298	-167529310392523	429473386695593	429125634965475	295497456987017	3976	tags=54%, list=20%, signal=43%	Nr2c2ap/Nr2c1/Med1/Nr0b2/Rarg/Ncor2/Nr2c2/Nr6a1/Rxra/Nrbp1/Esrra/Ncor1/Nrbf2/Rorc/Vdr/Rxrb/Rara/Thra/Nr4a2/Nr1d2/Nr1d1
WP_SARSCOV2_INNATE_IMMUNITY_EVASION_AND_CELLSPECIFIC_IMMUNE_RESPONSE	WP_SARSCOV2_INNATE_IMMUNITY_EVASION_AND_CELLSPECIFIC_IMMUNE_RESPONSE	54	-587418325545612	-16410955783351	431841309964138	430619940602623	2965264412279	4312	tags=46%, list=21%, signal=37%	Ripk1/Casp8/Traf2/Cxcl1/Nup98/Stat1/Traf3/Tbk1/Tank/Il6ra/Pf4/Ifnar2/Ifnar1/Ap1g1/Tnf/Smad3/Larp1/Nfkb1/Csf2/Tfap2a/Trim25/Stat2/Irf7/Mx2/Ddx58
JECHLINGER_EPITHELIAL_TO_MESENCHYMAL_TRANSITION_DN	JECHLINGER_EPITHELIAL_TO_MESENCHYMAL_TRANSITION_DN	58	-590557091465847	-166135761702666	436518082273937	43405681188315	298893083163587	3832	tags=45%, list=19%, signal=36%	Irf6/Padi2/Tgfb3/Actn4/Thbs1/Stat5a/Plk2/Amd1/Klf10/Bcl6/Krt14/Ctnnd1/Jup/Flna/Zfp36/Fos/Sgk1/Itgb5/Myh9/Cdh1/Tsc22d1/Sat1/Numb/Klf2/Chka/Atf3
KEGG_NUCLEOTIDE_EXCISION_REPAIR	KEGG_NUCLEOTIDE_EXCISION_REPAIR	35	600309301341602	19146906221146	437926037921006	43405681188315	298893083163587	585	tags=31%, list=3%, signal=31%	Lig1/Rfc4/Pole/Rfc5/Pold1/Rpa1/Rfc3/Pole2/Pold2/Rpa3/Gtf2h4
WP_NUCLEOTIDE_EXCISION_REPAIR	WP_NUCLEOTIDE_EXCISION_REPAIR	35	600309301341602	19146906221146	437926037921006	43405681188315	298893083163587	585	tags=31%, list=3%, signal=31%	Lig1/Rfc4/Pole/Rfc5/Pold1/Rpa1/Rfc3/Pole2/Pold2/Rpa3/Gtf2h4
PLASARI_TGFB1_TARGETS_10HR_UP	PLASARI_TGFB1_TARGETS_10HR_UP	163	-482881893609511	-151246022058504	440597493707673	43582950479781	300113765885893	4310	tags=37%, list=21%, signal=30%	Fosl1/Flt1/Fgf21/Has2/Las1l/Nfatc1/Wnt9a/Tmcc3/Runx1/Pdgfa/Nuak1/Ank/Stk38l/Maff/Pdgfb/Rap1gap2/Papss2/Slc2a1/Sphk1/Pi4k2b/Ivns1abp/Creb3l2/Tnfrsf12a/Mcam/Junb/Nipal1/Arntl/Sema7a/Klf13/Jag1/Itga5/Ube2g2/Pthlh/Ip6k1/Pde4dip/Ptk2b/Gfod1/Lrrfip1/Myo1d/Plekhg3/Ier3/Baiap2l1/Csrnp1/Hk2/Nfil3/Vegfa/Bhlhe40/Flnb/Card10/Hip1r/Rnf19b/Slc20a1/Inhba/Ptgs2/Il11/Pmepa1/Plk3/Gadd45b/Pvr/Ppp1r15a/Fbxo32
CAFFAREL_RESPONSE_TO_THC_DN	CAFFAREL_RESPONSE_TO_THC_DN	24	675498246828836	199314625820409	445274521161725	439575007290855	302692932385518	962	tags=38%, list=5%, signal=36%	Pclaf/Dhfr/Cyp51/Ebp/Dhcr7/Tubb5/Calm3/Ppif/Tmem109
PID_ERBB1_DOWNSTREAM_PATHWAY	PID_ERBB1_DOWNSTREAM_PATHWAY	95	-530548758970356	-159108944497569	446768470459497	44016949504752	303102298794771	5911	tags=59%, list=29%, signal=42%	Ppp2r1a/Mlst8/Creb1/Rac1/Pebp1/Ywhah/Egfr/Akt1/Arpc2/Pdpk1/Atf2/Rps6/Pik3r2/Map3k1/Eps8/Actr2/Mapk8/Prkca/Slc9a1/Brk1/Map2k5/Pld1/Stat1/Wasf2/Baiap2/Ppp2ca/Srf/Grb2/Mapkap1/Sos1/Braf/Map2k4/Ywhag/Capn2/Usp6nl/Rin1/Rictor/Actr3/Pld2/Nras/Atf1/Stat3/Zfp36/Abi1/Ppp2r2a/Kras/Fos/Map3k2/Iqgap1/Rab5a/Jun/Pik3ca/Vav2/Ralgds/Nckap1/Smad1
PID_AR_PATHWAY	PID_AR_PATHWAY	43	-611607719146985	-164958701255876	449316703384132	441798256554597	304223869831697	4212	tags=51%, list=21%, signal=41%	Casp8/Vav3/Med1/Ctnnb1/Srf/Ctdsp1/Tmf1/Pias4/Kdm1a/Gsn/Kdm3a/Ncoa4/Ube3a/Pelp1/Ncoa2/Tgif1/Ptk2b/Ranbp9/Ncoa6/Nrip1/Ctdsp2/Zmiz1
KYNG_DNA_DAMAGE_DN	KYNG_DNA_DAMAGE_DN	154	-482894652647053	-151361985435992	453329233061465	444857474034074	306330458000517	4159	tags=41%, list=21%, signal=33%	Ifngr2/Mt2/Cxcl1/Serpinb6a/Mink1/Morf4l1/Mt1/Arf1/Ssr3/Pbx1/Tgfb3/Anxa1/Fbln2/Actn4/Tpm1/Hspb8/Ppp2ca/Ifngr1/Rabggtb/Tia1/Gpd2/Rab6a/Atrx/Rhod/Mok/Sema4d/Csde1/Rab7/Itgb1/Copb2/Irf2/Bnip3l/Rab2a/Pck2/Slc31a2/Il10rb/Btg3/Sema7a/Prkab2/Rin2/Taf1c/Daxx/Itgb5/Snx8/Serpine2/Cab39/Tle1/Lcn2/Ccnl2/Gbp2/Crebbp/Cebpb/Cir1/Apba3/Mark3/Rhob/Nrp2/Fn1/Ankrd11/Golga4/Adamts1/Gbp2b/Ndrg1
KEGG_UBIQUITIN_MEDIATED_PROTEOLYSIS	KEGG_UBIQUITIN_MEDIATED_PROTEOLYSIS	104	-521594546970588	-158330280265358	454689097984038	445306624533573	306639744651307	4358	tags=42%, list=22%, signal=33%	Prkn/Map3k1/Ube2r2/Uba6/Ube2w/Uba1/Ube3b/Nedd4l/Cul1/Ube3c/Rhobtb2/Ube2g1/Ddb1/Wwp1/Wwp2/Cul4a/Itch/Pias4/Ube2f/Nedd4/Ube2z/Ube4a/Uba7/Smurf2/Syvn1/Herc4/Mgrn1/Ube2b/Birc3/Cop1/Herc1/Fbxw8/Ubr5/Ube2g2/Ube3a/Cbl/Herc2/Cblb/Ubox5/Ube2h/Trip12/Mdm2/Huwe1/Smurf1
MIZUSHIMA_AUTOPHAGOSOME_FORMATION	MIZUSHIMA_AUTOPHAGOSOME_FORMATION	10	-853619162031542	-176919167856603	456149153638249	445851925219485	307015240666578	2754	tags=80%, list=14%, signal=69%	Atg101/Atg7/Gabarapl2/Atg10/Atg13/Atg12/Ambra1/Atg14
REACTOME_TOLL_LIKE_RECEPTOR_CASCADES	REACTOME_TOLL_LIKE_RECEPTOR_CASCADES	127	-495750940065631	-152785441674164	458548681821437	447311520448738	308020323195636	4684	tags=48%, list=23%, signal=37%	Atf2/Ecsit/Ptpn11/Rps27a/Map2k3/Tlr2/Map3k1/Ripk1/Casp8/Nod2/Mapk8/Mapkapk2/Map3k7/Pik3r4/Ptpn4/Traf3/Tbk1/Cul1/Ctsk/Ripk2/Nkiras2/Tlr3/Tnip2/Ppp2ca/Ubb/Mef2a/Dnm1/Tank/Ctsb/Irak1/Irak2/Ppp2cb/Dusp4/Map2k4/Tab2/Ikbkg/Dnm2/Rela/Ticam2/Tlr4/Atf1/Plcg2/Rbsn/Ikbkb/Fos/Birc3/Nfkbib/Nfkb1/Nfkbia/Eea1/Mapkapk3/Jun/Nfkb2/App/Peli1/Tab1/Irf7/Ubc/Ly96/Dusp3/Dusp7
CHARAFE_BREAST_CANCER_BASAL_VS_MESENCHYMAL_UP	CHARAFE_BREAST_CANCER_BASAL_VS_MESENCHYMAL_UP	102	-524582469884138	-158406666403448	463007315353899	450690269627798	310346942043026	4261	tags=48%, list=21%, signal=38%	Klk6/Elf1/Tmem183a/Irf6/Rab25/Usf1/Ovol1/Garem1/AI661453/Setd6/Trim29/Fosb/Blnk/Rhod/Oser1/Rtkn/Ccnl1/Tmem87a/Slc11a2/Ppp1r14c/Ehf/Elmo3/Fam83b/Mpzl3/St14/Gsn/Marveld2/Zfp36/Susd6/Pkp3/Slc49a4/Tsc22d3/F11r/Lcn2/Spint1/Prss8/Ssh3/Fxyd3/Cdh1/Epha1/4930523C07Rik/C77080/Myo5b/Dusp16/Esrp2/Krt16/Dsg3/Hook2/Prrg4
REACTOME_AUTOPHAGY	REACTOME_AUTOPHAGY	126	-498303114185012	-153386482153551	463838446051299	450690269627798	310346942043026	4678	tags=44%, list=23%, signal=34%	Rps27a/Arl13b/Prkn/Pgam5/Mvb12a/Mfn1/Tsc2/Slc38a9/Chmp4c/Ubap1/Prkag3/Rptor/Pik3r4/Pex5/Eef1a1/Hdac6/Ubb/Atg4c/Lamtor3/Atg101/Rragc/Mfn2/Uvrag/Atg9b/Plin3/Atg7/Gabarapl2/Atg4a/Dync1i2/Atg10/Wipi2/Gabarap/Mtmr3/Prkab2/Map1lc3b/Atg13/Mvb12b/Vps37a/Atg12/Vps37c/Usp30/Lamp2/Ambra1/Nbr1/Map1lc3a/Pink1/Chmp4b/Vps37b/Ubc/Wdr45/Gabarapl1/Atg16l1/Ulk1/Atg14/Atg9a/Sqstm1
GESERICK_TERT_TARGETS_DN	GESERICK_TERT_TARGETS_DN	19	-738422084604451	-173574135079239	468213066564438	454047091662488	312658461779872	2840	tags=58%, list=14%, signal=50%	Fosb/Junb/Klf10/Zfp36/Nfkbiz/Ier3/Nfil3/Bhlhe40/Klf9/Gadd45b/Klf4
KEGG_PYRIMIDINE_METABOLISM	KEGG_PYRIMIDINE_METABOLISM	86	423148400175776	164982292327145	470618571828759	455484955009168	31364857965636	2450	tags=34%, list=12%, signal=30%	Tk1/Pole/Pold1/Pole2/Nme4/Prim2/Pold2/Nt5c2/Dctd/Cda/Dut/Dck/Dtymk/Upp2/Dhodh/Entpd5/Ak3/Pole3/Ctps2/Nme6/Umps/Polr2d/Nudt2/Polr3g/Pola2/Dpys/Polr2i/Tymp/Polr2l
WP_ESC_PLURIPOTENCY_PATHWAYS	WP_ESC_PLURIPOTENCY_PATHWAYS	91	-525877589211625	-157250346175709	471962348570277	455891614979039	313928607175492	4709	tags=41%, list=23%, signal=31%	Fzd3/Ptpn11/Map2k3/Pik3r2/Akt2/Fgf21/Actr2/Map2k5/Fgfr1/Pdgfa/Ctnnb1/Smad4/Pdgfb/Grb2/Wnt7b/Wnt4/Pten/Lrp6/Sos1/Dvl2/Braf/Akt3/Apc/Stat3/Smad5/Dvl3/Bmpr1a/Fos/Gsk3b/Jun/Acvr1/Il6st/Smad7/Axin1/Dvl1/Mdm2/Smad1
WP_GENES_RELATED_TO_PRIMARY_CILIUM_DEVELOPMENT_BASED_ON_CRISPR	WP_GENES_RELATED_TO_PRIMARY_CILIUM_DEVELOPMENT_BASED_ON_CRISPR	90	421274035024406	165799436380192	479201585239185	461721946071921	31794339415385	1554	tags=28%, list=8%, signal=26%	Tedc1/Cep192/Cby1/Tubd1/B9d1/Traf3ip1/Sclt1/Tmem216/Tmem107/Ttc8/Dync2li1/Fuz/Tube1/Bbs7/Ift27/Ift172/Fbf1/Efcab7/Tedc2/Ift52/Mkks/Bbs12/Cep295/Cep19/Evc
NAGASHIMA_EGF_SIGNALING_UP	NAGASHIMA_EGF_SIGNALING_UP	50	-60219781627703	-166438126054888	480565988255827	461721946071921	31794339415385	4355	tags=54%, list=21%, signal=43%	Tiparp/Fosl1/Areg/Rybp/Mcl1/Maff/Fosb/Epha2/Dusp2/Tnfrsf12a/Bcl10/Junb/Klf10/Edn1/Zfp36/Fos/Jun/Ier3/Gem/Nr4a2/Bhlhe40/Myc/Klf6/Trib1/Ets2/Kdm6b/Atf3
REACTOME_RAB_GEFS_EXCHANGE_GTP_FOR_GDP_ON_RABS	REACTOME_RAB_GEFS_EXCHANGE_GTP_FOR_GDP_ON_RABS	86	-535935908780867	-159449894039019	480804457619464	461721946071921	31794339415385	5621	tags=58%, list=28%, signal=42%	Ric1/Rab5b/Akt1/Dennd1b/Trappc5/Trappc8/Rab1a/Dennd2d/Hps1/Akt2/Rab31/Rab3gap1/Gdi1/Rab14/Trappc11/Mon1b/Trappc6b/Gdi2/Trappc2l/Trappc4/Rin3/Rab6a/Rabgef1/Rab7/Chm/Dennd5a/Rab10/Trappc12/Dennd3/Madd/Akt3/Rin1/Dennd1a/Dennd4a/Rab12/Trappc10/Rab21/Dennd6a/Rgp1/Rin2/Trappc6a/Rab27b/Gapvd1/Trappc9/Rab3gap2/Rab5a/Mon1a/Dennd4c/Ulk1/Sbf2
REACTOME_REGULATION_OF_EXPRESSION_OF_SLITS_AND_ROBOS	REACTOME_REGULATION_OF_EXPRESSION_OF_SLITS_AND_ROBOS	157	-476811456796664	-149193177370174	497751317918643	47634580740454	3280134377099	6596	tags=60%, list=33%, signal=41%	Rplp2/Rpl21/Rpl6/Rps26/Slit1/Rps17/Psmb4/Psmd11/Rpl30/Rpl5/Rps11/Sem1/Rpl36a/Rps3a1/Rpl29/Rplp0/Psmd2/Rpl19/Etf1/Rplp1/Rpl27/Psmc4/Rpl37a/Rpl14/Rpl28/Psmb1/Uba52/Rpl23/Rpl7a/Psmc1/Rps15/Rpl36al/Psmc5/Ldb1/Rpl7/Rpl27a/Rps9/Psmc6/Rpl35a/Psmc2/Rpl15/Rps10/Rps28/Psmd10/Rpl8/Upf2/Psmd8/Rps19/Psmf1/Upf3a/Rps27a/Rps6/Rpl24/Rps23/Rps24/Rpl18/Rps5/Rps15a/Rpl17/Rpl36/Rps14/Rps20/Robo1/Rpl26/Rpl32/Rps2/Rpl3…
BRUINS_UVC_RESPONSE_VIA_TP53_GROUP_D	BRUINS_UVC_RESPONSE_VIA_TP53_GROUP_D	204	-464751597863555	-147514861427023	497962797043644	47634580740454	3280134377099	4541	tags=36%, list=22%, signal=28%	Slc12a9/Pxdn/Inafm1/Rab15/Prpf3/Cflar/Prdm4/Tada3/Parn/Fam151b/Copb1/Snapc1/2510002D24Rik/Zranb2/Ncbp3/Amigo1/Ttyh1/Cpe/Grk2/Spopl/Trak1/Pus3/Mzt1/Dnm1l/Rbm25/Trip10/Kdm5d/Pitpnc1/Luc7l2/Ears2/Ipo4/Ppp1r12b/Fcgr2b/Ndor1/Kif16b/C030006K11Rik/Trmt13/Hook1/Gnat1/Diaph2/Dmd/Slc20a2/Atp6ap2/Vps50/Nktr/Tsc22d2/Lama5/Gsk3b/Arih1/Osmr/Ccser2/Ago2/Plod3/Osbpl3/Rnf138/Bmi1/Ddx21/Rara/Zbtb22/Arhgef10l/Socs6…
SARTIPY_BLUNTED_BY_INSULIN_RESISTANCE_DN	SARTIPY_BLUNTED_BY_INSULIN_RESISTANCE_DN	15	-780830580507925	-174459524458764	500578528114138	477183486233172	328590266366739	3062	tags=67%, list=15%, signal=57%	Sesn1/Sgf29/Rarg/Herpud1/Acvr1/Dbp/Ralgds/Ube2h/Nupr1/Trib3
WEST_ADRENOCORTICAL_TUMOR_MARKERS_UP	WEST_ADRENOCORTICAL_TUMOR_MARKERS_UP	11	830369994287254	20128855624834	500771972991862	477183486233172	328590266366739	1382	tags=45%, list=7%, signal=42%	Bard1/Kif20a/Mvk/Stc1/Pcsk6
FOSTER_TOLERANT_MACROPHAGE_UP	FOSTER_TOLERANT_MACROPHAGE_UP	141	-492591242354612	-153496255957085	501903570831416	47734027468668	328698231460226	3889	tags=35%, list=19%, signal=29%	Slc7a11/Stat1/Tmcc3/Cfb/Nav2/Kpna4/Slx4ip/Traf3/Elk3/Thbs1/Ccdc173/Tank/Zfp799/Dnajc1/Prkrip1/Cep85l/Rab20/Cp/Bst2/Slfn3/Rab10/Slc31a2/Mtdh/Xaf1/Ppm1h/Btg3/Jag1/Zfand3/Mthfd2/Sgk1/Ifrd1/Fbrsl1/Oas3/Ccdc71l/Slc25a37/Lcn2/Zdhhc18/Smad7/Ell2/H2-T23/Smg1/Cxadr/Gem/Irf7/Ifi44/Cdc42ep2/Riok3/Smurf1/Nupr1/Pvr
CHEMNITZ_RESPONSE_TO_PROSTAGLANDIN_E2_DN	CHEMNITZ_RESPONSE_TO_PROSTAGLANDIN_E2_DN	308	-429345880787929	-138674574364754	510360111441979	48444952116877	333593684179382	4841	tags=35%, list=24%, signal=27%	Vti1b/Casp9/Fam110b/Satb2/Cldn7/Sik2/Vapa/Cldn12/Lmo7/Vapb/Ndfip2/Prr15l/Fndc3a/Tmem125/Med11/Mri1/Msln/Spag6/Kdf1/Tpk1/Mon1b/Kazn/Retreg1/Ncbp3/Cyb561d2/Lmtk2/Prpsap2/Tmem245/AI661453/Ago3/Cnksr3/Akap5/Foxp2/Ubb/Slc35e2/Gprc5c/Chdh/Glud1/Aox1/2510039O18Rik/Senp3/Pom121/Tnfaip1/Tmc4/Phyhd1/Ppfibp1/Dnajc1/Ap5m1/Epn2/Vwa5a/Foxc1/Tnfsf13/Kif1c/Slc12a6/Nus1/Ccdc148/Ocln/Mia2/Bcar1/Rnd2/Lrrfip2/Dnajc1…
PID_HDAC_CLASSI_PATHWAY	PID_HDAC_CLASSI_PATHWAY	55	-589832453173329	-165445520629213	511687711957885	484777456089082	333819501345996	4098	tags=51%, list=20%, signal=41%	Sin3b/Nr2c1/Max/Hdac6/Sirt6/Tnfrsf1a/Yy1/Ncor2/Mta2/Tnf/Chd3/Hdac10/Rela/Mbd2/Gatad2a/Smg5/Stat3/Ncor1/Ranbp2/Hdac5/Nfkb1/Nfkbia/Hdac4/Smad7/Gatad2b/Mxd1/Crebbp/Smurf1
REACTOME_FCGAMMA_RECEPTOR_FCGR_DEPENDENT_PHAGOCYTOSIS	REACTOME_FCGAMMA_RECEPTOR_FCGR_DEPENDENT_PHAGOCYTOSIS	73	-566287519536921	-16434111779296	515005427429685	486985975056116	335340295456836	4747	tags=49%, list=23%, signal=38%	Myo1c/Wipf2/Was/Pik3r2/Actr2/Brk1/Vav3/Pld1/Wasf2/Crk/Myo9b/Baiap2/Pld4/Grb2/Elmo1/Plcg1/Wipf1/Ahcyl1/Actr3/Abl1/Pld2/Pld3/Plcg2/Myo5a/Abi1/Itpr3/Abi2/Yes1/Fyn/Myh9/Pla2g6/Pik3ca/Vav2/Itpr2/Myo10/Nckap1
REACTOME_INTRACELLULAR_SIGNALING_BY_SECOND_MESSENGERS	REACTOME_INTRACELLULAR_SIGNALING_BY_SECOND_MESSENGERS	259	-442557420972841	-142069369061377	516577696555993	487538720879614	33572091822065	5583	tags=45%, list=28%, signal=33%	Psmb1/Rac1/Uba52/Camk2d/Trim27/Psmc1/Egfr/Akt1/Psmc5/Pdpk1/Psmc6/Psmc2/Kl/Atf2/Psmd10/Psmd8/Phc3/Phlpp1/Psmf1/Flt3/Casp9/Suz12/Maf1/Ptpn11/Rps27a/Atn1/Prkar1a/Pik3r2/Gab2/Akt2/Tsc2/Psmd7/Areg/Slc38a9/Prkca/Snai2/Mov10/Rhog/Rptor/Fgfr1/Il1rl1/Pdgfa/Phc1/Grk2/Pdgfb/Ago3/Prkacb/Trat1/Ppp2ca/Pip4k2a/Wwp2/Adcy6/Ubb/Cbx4/Prkx/Grb2/Rnf146/Mapkap1/Lamtor3/Irak1/Pten/Rragc/Tnrc6b/Rps6kb2/Plcg1/Frs2/Mkrn1/…
PID_TNF_PATHWAY	PID_TNF_PATHWAY	45	-612022874991137	-166145726280044	528143363704753	496737086159309	342054945664167	4651	tags=62%, list=23%, signal=48%	Map2k3/Tnfaip3/Map3k1/Ripk1/Casp8/Traf2/Nsmaf/Map3k7/Stat1/Smpd2/Tnfrsf1a/Smpd1/Tnf/Map4k4/Cyld/Tab2/Madd/Ikbkg/Adam17/Rela/Ikbkb/Birc3/Map4k3/Nfkb1/Tab1/Traf1/Map3k3/Sqstm1
REACTOME_PROCESSIVE_SYNTHESIS_ON_THE_LAGGING_STRAND	REACTOME_PROCESSIVE_SYNTHESIS_ON_THE_LAGGING_STRAND	10	859573889851215	204009640427917	528336649581924	496737086159309	342054945664167	550	tags=60%, list=3%, signal=58%	Lig1/Pold1/Rpa1/Prim2/Pold2/Rpa3
VARELA_ZMPSTE24_TARGETS_UP	VARELA_ZMPSTE24_TARGETS_UP	35	-648768167175085	-169663281753903	54187758829282	508499577150829	350154639303085	4037	tags=49%, list=20%, signal=39%	Mapkapk2/Csnk1d/Baiap2/Ncdn/Sesn1/Adarb1/Btg3/Susd6/Tsr1/Klf3/Atf4/Pi4k2a/Myc/Slc20a1/Gadd45b/Nr1d1/Atf3
LEE_LIVER_CANCER_HEPATOBLAST	LEE_LIVER_CANCER_HEPATOBLAST	14	-770246451483348	-170658081615927	543457684828765	509014636112863	350509310758431	1393	tags=43%, list=7%, signal=40%	Fos/Krt19/Cd44/Ezr/Lama3/Ptgs2
CHARAFE_BREAST_CANCER_LUMINAL_VS_BASAL_DN	CHARAFE_BREAST_CANCER_LUMINAL_VS_BASAL_DN	397	-415040979483558	-134713316787456	545500435024764	50996025516709	351160467443174	4583	tags=37%, list=23%, signal=29%	Sh3glb1/Upp1/Perp/Tlr2/Il15/Zbtb38/Ndfip2/Tnfaip3/Zc3h12c/Ankrd33b/Anxa2/Fosl1/Anxa3/Cflar/S100a10/Mt2/Snai2/Loxl2/Wwtr1/Soat1/Cxcl1/Arhgap5/Bicd2/Phldb2/Cfb/Nav2/Mt1/Nabp1/Oxr1/B2m/Anxa1/Tmem245/Ank/Crk/Rnd3/Elk3/Casp4/Samd9l/Arntl2/Fmnl2/Glipr1/Ifngr1/Pls3/Cald1/Trim29/Rbms1/Ccdc28a/Fermt1/Anxa4/Ybx3/Itga6/Prkd3/Ifi205/Dnajb4/Trip10/Tmem35b/Itgb1/Wls/Igf2bp2/Ifi27/Epha2/Map4k4/Ppp1r14c/Cyld/Irs…
AMIT_EGF_RESPONSE_60_HELA	AMIT_EGF_RESPONSE_60_HELA	45	-609123044068864	-165358509765176	565084510470034	527269781414006	363079869526961	3282	tags=56%, list=16%, signal=47%	Fxr1/Ptpn11/Tiparp/Snai2/Dcun1d4/Hsph1/Gprc5a/Fosb/Foxc1/Naa15/Atg4a/Cited2/Klf10/Nktr/Mbnl2/Per1/Vegfa/Zfp36l1/Nr4a2/Bhlhe40/Rhob/Nckap1/Klf6/Slc20a1/Fosl2
VANTVEER_BREAST_CANCER_METASTASIS_DN	VANTVEER_BREAST_CANCER_METASTASIS_DN	74	450343965584702	17030274770725	57024767247123	531083492701508	365706004847985	943	tags=26%, list=5%, signal=25%	Tk1/Rfc4/Diaph3/Trip13/Depdc1a/Kif14/Stmn1/Cenpn/Atad2/Ezh2/Cmc2/Tfrc/Dck/Oxct1/Hmgb3/Lpcat1/Orc6/Rab6b/Mmp9
LEE_AGING_CEREBELLUM_DN	LEE_AGING_CEREBELLUM_DN	55	-587986491551521	-164927736163576	573651669794422	533247578550898	367196202154067	3598	tags=40%, list=18%, signal=33%	Anxa7/Thbs1/Pck1/Adra2a/Actr1a/Mef2a/Npy1r/Hspa4/Serpinh1/Wwox/Uba7/Pisd/Csf2/Tcea2/Saysd1/Nfkb2/Dbp/Dhx38/Cars/Crem/Taok3/Nr1d1
OSWALD_HEMATOPOIETIC_STEM_CELL_IN_COLLAGEN_GEL_DN	OSWALD_HEMATOPOIETIC_STEM_CELL_IN_COLLAGEN_GEL_DN	230	-448085215691643	-143300133856943	581729976467187	538297328837785	370673478379512	5269	tags=45%, list=26%, signal=34%	BC028528/Nfib/Appbp2/Higd2a/S100pbp/Pdpk1/Map4k5/Bmpr2/Bax/Ccdc88c/Spen/Ddx50/Txn2/Dusp9/Sik2/L3mbtl1/Snx10/Rpl36/Pak2/Tspan32/Vldlr/Map3k1/Zfp322a/Casp8/Actr2/Mt2/Ube2w/Mxi1/Mt1/Armc8/Pex11a/Armh3/Sp140/Wdr33/Cr1l/Thbs1/Ldlrad4/Ppp4r3a/Mef2a/Cald1/Gprc5c/Amfr/Lamtor3/Rbm25/4932438A13Rik/Zfp715/Pf4/Lias/Pold4/Safb/Mrps18b/Ptafr/Cyld/Cdv3/Plag1/Zfr/Ell/Fcgr2b/Agfg1/Nfat5/Otud4/Smg7/Rlf/Klf13/Prrc2…
CHANG_IMMORTALIZED_BY_HPV31_DN	CHANG_IMMORTALIZED_BY_HPV31_DN	53	-595988490057911	-166217233869915	582018961737598	538297328837785	370673478379512	5341	tags=57%, list=26%, signal=42%	Trim34a/Serpinb2/Phf7/Mx1/Degs1/Klk6/Stat1/Ube3b/Acvr2b/Cd24a/Dsc2/Samd9l/Lyst/Sult2b1/Oas2/Ifi27/Gpa33/Fos/Lrp1/Klk7/Lcn2/Mxd1/Gbp2/Ifi44/Mx2/Lama3/Ptgs2/Trib1/Gbp2b/Dsp
WP_PROXIMAL_TUBULE_TRANSPORT	WP_PROXIMAL_TUBULE_TRANSPORT	41	-619955999011579	-166020872603115	582355700160813	538297328837785	370673478379512	3591	tags=44%, list=18%, signal=36%	Atp6v1a/Atp6v1c1/Atp6v1e1/Slc2a1/Atp6v0c/Atp6v0e/Atp6v1f/Slc26a6/Atp6v1h/Atp6v1d/Slc4a2/Slc20a2/Atp6v1g1/Abcc4/Slc12a4/Slc3a2/Fxyd2/Atp6v0b
PID_TGFBR_PATHWAY	PID_TGFBR_PATHWAY	50	-598889885081534	-165523865234913	589973662809182	544319626098341	374820453951963	3891	tags=54%, list=19%, signal=44%	Map3k7/Zfyve9/Nedd4l/Tgfb3/Ctnnb1/Smad4/Ppp2ca/Wwp1/Grb2/Itch/Sos1/Ppp2cb/Ocln/Tab2/Smurf2/Smad2/Rnf111/Smad3/Zfyve16/Ppp2r2a/Daxx/Smad7/Axin1/Tab1/Skil/Smurf1/Ppp1r15a
TAKEDA_TARGETS_OF_NUP98_HOXA9_FUSION_6HR_DN	TAKEDA_TARGETS_OF_NUP98_HOXA9_FUSION_6HR_DN	34	-659343575806708	-17149112074305	594834750878545	547780658644869	377203733422392	2899	tags=50%, list=14%, signal=43%	Dyrk1a/Il6ra/Irak2/P2rx7/Slc4a2/Rab12/Zfp36/Slc25a37/Sptan1/Rara/Traf1/Nr4a2/Rhob/Hip1r/Inhba/Kdm6b/Hmox1
YAO_TEMPORAL_RESPONSE_TO_PROGESTERONE_CLUSTER_16	YAO_TEMPORAL_RESPONSE_TO_PROGESTERONE_CLUSTER_16	63	482000066644753	172856826537983	600260707864453	551748017508182	379935671017214	2732	tags=37%, list=13%, signal=32%	Cyp51/Stra6/Nme4/Fads1/Pcolce/Idi1/Sparc/Mrps25/Calm3/Dab2/Maoa/Fabp5/Crtap/Cavin3/Gusb/Mest/Praf2/Adam15/Pfn2/Bcl7c/Mfap2/Tfpi/Anxa6
REACTOME_TNFR1_INDUCED_NFKAPPAB_SIGNALING_PATHWAY	REACTOME_TNFR1_INDUCED_NFKAPPAB_SIGNALING_PATHWAY	28	-671030800165823	-168752989073829	607121738442257	557017267834755	383564095760135	4987	tags=71%, list=25%, signal=54%	Usp4/Rps27a/Tnfaip3/Ripk1/Traf2/Map3k7/Rbck1/Tnfrsf1a/Ubb/Tnf/Cyld/Tab2/Ikbkg/Rnf31/Ikbkb/Birc3/Tab1/Traf1/Ubc/Otud7b
PEREZ_TP63_TARGETS	PEREZ_TP63_TARGETS	270	-444136762251079	-142833673869949	60841706873143	557170065168523	383669312554201	3313	tags=27%, list=16%, signal=23%	Col18a1/Angptl2/Hsph1/Itsn2/Zfp729a/Taf3/Cnksr3/Rasef/Epb41l3/Reep1/Kmt5c/Sash1/Wnt7b/Tmem63a/Zfp46/Sema4d/Syne2/Vasn/Fryl/Arhgef17/Casz1/Epb41l4b/Hic2/Ppp1r13b/Tnrc6c/Glis2/Arid1b/Ptprj/Jag1/Map1lc3b/Bcl2l11/Grtp1/Rab11fip1/Psd/Star/Epb41l5/Arih1/Slc4a11/Tle1/Vdr/Tsc22d3/Pde4dip/Igf1r/Hba-a1/Smad7/Bcor/Synj2/Foxo3/Arhgef6/Insr/Rcan1/Csrnp1/Mxd1/Eppk1/Ctdsp2/Cyth1/Hspa1b/St3gal1/Dedd2/Mx2/Rhob/If…
REACTOME_DDX58_IFIH1_MEDIATED_INDUCTION_OF_INTERFERON_ALPHA_BETA	REACTOME_DDX58_IFIH1_MEDIATED_INDUCTION_OF_INTERFERON_ALPHA_BETA	62	-566233278336244	-16122305222445	615614090523462	562716879782186	387488869064378	4678	tags=55%, list=23%, signal=42%	Rps27a/Tnfaip3/Map3k1/Ripk1/Pcbp2/Casp8/Traf2/Traf3/Tbk1/Nkiras2/Ubb/Tank/Herc6/Itch/Cyld/Uba7/Ikbkg/Ifih1/Rela/Tax1bp1/Ikbkb/Nfkbib/Isg15/Nfkb1/Nfkbia/Atg12/Nfkb2/App/Trim25/Crebbp/Irf7/Ubc/Nlrc5/Ddx58
REACTOME_MISMATCH_REPAIR	REACTOME_MISMATCH_REPAIR	10	852888314276759	202422898572328	620219140109111	565878313415632	389665843644775	1182	tags=70%, list=6%, signal=66%	Lig1/Pold1/Rpa1/Pold2/Rpa3/Msh6/Pms2
BERTUCCI_INVASIVE_CARCINOMA_DUCTAL_VS_LOBULAR_DN	BERTUCCI_INVASIVE_CARCINOMA_DUCTAL_VS_LOBULAR_DN	36	556838145914593	182084418911338	623843030928971	56736036075583	390686386778251	3215	tags=44%, list=16%, signal=37%	Tubb6/Sfrp1/Mmp3/F2r/Cav1/Syne3/Ccdc82/Tnxb/Ngfr/Mfap4/Trf/Eln/Selenop/Omd/Adam11/Sparcl1
REACTOME_CELL_CELL_JUNCTION_ORGANIZATION	REACTOME_CELL_CELL_JUNCTION_ORGANIZATION	47	-610188449271396	-166791881458368	62414237417021	56736036075583	390686386778251	4667	tags=40%, list=23%, signal=31%	Cdh13/Cldn7/Cldn12/Ctnna1/Ctnnb1/Nectin2/Cdh11/Nectin1/Cldn9/Afdn/Ctnnd1/Jup/Cldn3/F11r/Cdh1/Patj/Crb3/Pvr/Cldn4
CHEN_PDGF_TARGETS	CHEN_PDGF_TARGETS	18	-728001760220148	-169013653384486	625629279448967	567666566794136	390897241358497	4355	tags=78%, list=21%, signal=61%	Tiparp/Mcl1/Uck2/Gpd2/Epha2/Zfand5/Myo1e/Plekha1/Arid5b/Got1/Sgpl1/Csrnp1/Klf9/Klf2
VANHARANTA_UTERINE_FIBROID_DN	VANHARANTA_UTERINE_FIBROID_DN	60	-583184440388802	-165166940063102	639513422790378	579199679796937	398838984488678	2059	tags=28%, list=10%, signal=26%	Cited2/Bcl6/Birc3/Nampt/Smad7/Hivep2/Ablim1/Cxadr/Ezr/Nr4a2/Klf5/Trib1/Klf2/Gadd45b/Klf4/Ndrg1/Atf3
BYSTRYKH_HEMATOPOIESIS_STEM_CELL_AND_BRAIN_QTL_TRANS	BYSTRYKH_HEMATOPOIESIS_STEM_CELL_AND_BRAIN_QTL_TRANS	133	-485590797021019	-150551579843563	647325739892776	584147596331114	40224613762543	4581	tags=44%, list=23%, signal=35%	Sf3a2/Nop58/Pdlim7/Mrps5/Tiparp/Tulp4/Ormdl3/Mov10/Agrp/Nf1/Nxf1/Ptcd3/Gdi2/Mrpl50/Slc2a4/Tshb/Baz1b/Rpf1/Vamp1/Mkln1/Slc2a1/Zfp444/Serpind1/Tcirg1/Sdc1/Eif5b/Rmc1/Utp4/Nsd1/Mcm3ap/Eya3/Pck2/Rap1b/Naa30/Ccdc6/Epb41l4b/Glmp/Pld2/Lrrc58/Zfyve16/Map1s/Slc35c2/Cavin2/Ncoa1/Eps15l1/Psd/Tbc1d15/Nfkb1/Dnajb6/Lamb3/Map3k12/Ttc17/Chd8/Ranbp9/Trip12/Sbno1/Mnt/Rnf19b/Flcn
WP_TGFBETA_RECEPTOR_SIGNALING	WP_TGFBETA_RECEPTOR_SIGNALING	46	-606851820465495	-165255787739878	647343466760777	584147596331114	40224613762543	3871	tags=48%, list=19%, signal=39%	Stat1/Zfyve9/Ctnnb1/Smad4/Thbs1/Tnf/Runx2/Smad2/Smad3/Stat3/Smad5/Fos/Nfkb1/Tgif1/Jun/Zeb2/Smad7/Ski/Skil/Crebbp/Smad1/Inhba
WP_OVERVIEW_OF_INTERFERONSMEDIATED_SIGNALING_PATHWAY	WP_OVERVIEW_OF_INTERFERONSMEDIATED_SIGNALING_PATHWAY	16	-756880079645706	-171106417601768	655707514313985	590615381506174	406699877779458	4159	tags=81%, list=21%, signal=65%	Ifngr2/Prkca/Stat1/Jak2/Ifngr1/Ifnar2/Ifnar1/Il10rb/Ifnlr1/Pik3ca/Stat2/Tyk2/Irf9
YAO_TEMPORAL_RESPONSE_TO_PROGESTERONE_CLUSTER_5	YAO_TEMPORAL_RESPONSE_TO_PROGESTERONE_CLUSTER_5	24	-685947547448529	-167976183205167	663777943211522	596795615244457	410955608979006	3097	tags=54%, list=15%, signal=46%	Pck1/Xdh/Klf10/Basp1/Lcn2/Ier3/Msrb1/Pptc7/Per1/Vegfa/Wwc1/Klf4/Atf3
KASLER_HDAC7_TARGETS_2_DN	KASLER_HDAC7_TARGETS_2_DN	30	-670720672090405	-171059904005686	667470873118699	599024769038891	412490612306274	1611	tags=47%, list=8%, signal=43%	Lrrc51/Cacnb3/Sema6a/Pycr1/Sesn2/Nfkbia/Tacc2/Vegfa/Bhlhe40/Stc2/Klhl24/Bbc3/Klf2/Gadd45b
REACTOME_RECOGNITION_OF_DNA_DAMAGE_BY_PCNA_CONTAINING_REPLICATION_COMPLEX	REACTOME_RECOGNITION_OF_DNA_DAMAGE_BY_PCNA_CONTAINING_REPLICATION_COMPLEX	24	661068490159015	195056936677873	672676043539872	602600535555863	414952898001766	550	tags=42%, list=3%, signal=41%	Rfc4/Pole/Rfc5/Pold1/Rpa1/Rad18/Rfc3/Pole2/Pold2/Rpa3
WP_IL18_SIGNALING_PATHWAY	WP_IL18_SIGNALING_PATHWAY	219	-44781080333943	-142735803278787	67549070151301	604025743236996	415934301141402	4579	tags=40%, list=23%, signal=31%	Lonp2/Cldn12/Hps1/Uggt1/Tnfaip3/Arfgap2/Zdhhc7/Rasa3/Eps8/Casp8/Cflar/Prkca/Il18rap/Cxcl1/Pld1/Rptor/Map3k7/Tshz1/Irf6/B2m/Nsmf/Zc3h12a/Slc4a7/Ctnnb1/Nr0b2/Mbtps1/Hspb8/Phf20/Arfgap1/Tnfrsf1a/Baz1b/Mef2a/Imp3/Lars2/Zfp444/Irak1/Pten/Rusc1/Ccn4/Plcg1/Tnf/Trpm7/Prcc/Rnd2/Runx2/Rela/Ccdc9/Klc1/Ticam2/Zfp143/Cpt1a/Trpc4ap/Ikbkb/Itga2b/Fos/Birc3/Nfkb1/Nfkbia/Mepce/Gsk3b/Cldn3/Grn/Fas/Jun/Cntn2/Plod3/N…
WP_PDGFRBETA_PATHWAY	WP_PDGFRBETA_PATHWAY	27	-661794426815833	-165129834528834	678078600931099	605243394972135	416772780509473	4358	tags=67%, list=22%, signal=52%	Map3k1/Mapk8/Prkca/Stat1/Jak2/Srf/Grb2/Stat5a/Eif2ak2/Plcg1/Sos1/Map2k4/Stat3/Fos/Rasa1/Jun/Pik3ca/Stat6
SUH_COEXPRESSED_WITH_ID1_AND_ID2_UP	SUH_COEXPRESSED_WITH_ID1_AND_ID2_UP	16	-756284192111674	-170971706457977	679335985852162	605271196058894	416791924437893	492	tags=44%, list=2%, signal=43%	Skil/Bhlhe40/Gabarapl1/Sqstm1/Gadd45b/Ndrg1/Atf5
BIOCARTA_WNT_PATHWAY	BIOCARTA_WNT_PATHWAY	18	-722836088374255	-167814385582447	684097676166976	607321246323776	418203596429982	3891	tags=67%, list=19%, signal=54%	Map3k7/Ctnnb1/Smad4/Ppp2ca/Apc/Gsk3b/Tle1/Axin1/Tab1/Dvl1/Crebbp/Myc
DAZARD_UV_RESPONSE_CLUSTER_G24	DAZARD_UV_RESPONSE_CLUSTER_G24	17	-744826398112745	-170871898264483	684097676166976	607321246323776	418203596429982	3759	tags=59%, list=19%, signal=48%	Il1rl1/Ecm1/Sult2b1/Ifi27/Bcl6/Zfp36/Jund/Tsc22d1/Cldn4/Hbp1
REACTOME_CILIUM_ASSEMBLY	REACTOME_CILIUM_ASSEMBLY	153	357822115111419	153621540550826	68572346670819	607671639438353	418444878390011	2053	tags=27%, list=10%, signal=24%	Tubb6/Plk4/Cep192/Tuba1b/Tubg1/B9d1/Traf3ip1/Sclt1/Tmem216/Cep164/Tubb5/Cep152/Ttc8/Cep78/Dync2li1/Haus6/Tuba1c/Bbs7/Ift27/Prkar2b/Prkaca/Ift172/Cep41/Fbf1/Pcnt/Tubb2b/Cep72/Nphp1/Ift52/Kif3c/Ahi1/Mkks/Bbs12/Cdk5rap2/Tubb2a/Rab3ip/Cenpj/Cep70/Nphp3/Cep135/Cep76
TIEN_INTESTINE_PROBIOTICS_2HR_DN	TIEN_INTESTINE_PROBIOTICS_2HR_DN	85	-535971403317182	-158945381138791	691834069251289	611987986706875	421417130656935	4046	tags=45%, list=20%, signal=36%	Prcp/Wwtr1/Opa1/Chmp5/Inpp5f/Ube3b/Crim1/Taf1a/Cald1/Lars2/Sos1/Map4k4/Baz1a/Clcn4/Golga7/Zfp512b/Hic2/Klc1/Tns3/Eapp/Dbn1/Etnk1/Rapgef2/Zfyve16/Qk/Noc3l/Flrt3/Ppfia1/Jmjd1c/Picalm/Tcaf1/N4bp1/Lrpprc/Fndc3b/Gabarapl1/Resf1/Stx3/Ptgs2
RICKMAN_TUMOR_DIFFERENTIATED_WELL_VS_MODERATELY_DN	RICKMAN_TUMOR_DIFFERENTIATED_WELL_VS_MODERATELY_DN	81	-545824490788367	-160471030431193	699428296136595	617598939128843	425280852692791	2635	tags=36%, list=13%, signal=31%	Rps6kb2/Slc28a3/Lima1/Nedd4/Krt17/Tns4/Fam83b/Klc1/Iffo2/Krt14/Tead4/Nrbf2/Oxsr1/Traf3ip2/Klk7/Ippk/Apbb2/Ascc3/Cdcp1/Ptgs1/Cdsn/Card10/Cdc42ep2/Krt16/Numb/Ets2/Il1a/Arrdc4/Klk8
KRIEG_HYPOXIA_VIA_KDM3A	KRIEG_HYPOXIA_VIA_KDM3A	43	-602887720176788	-162606802056365	702391158742768	619107635634697	426319746537669	2282	tags=40%, list=11%, signal=35%	Col7a1/Junb/Ywhag/Edn1/Kdm3a/Birc3/Ranbp2/Lamb3/Pik3ip1/Nrp2/AA467197/Lamc2/Slc7a1/Hmox1/Steap3/Ppp1r15a/Fbxo32
BOYLAN_MULTIPLE_MYELOMA_PCA3_UP	BOYLAN_MULTIPLE_MYELOMA_PCA3_UP	65	-561079638530618	-160733344172638	704844223208449	620162403878236	427046063747084	4186	tags=42%, list=21%, signal=33%	Tmem38b/Mt2/Mt1/Serpinb1a/Garem1/Trps1/Adssl1/Cers6/Plk2/Ccdc91/Rab20/Zfp827/Trim12c/Trmt61a/Sfmbt2/Jun/2900026A02Rik/Nrip1/Bhlhe40/Cdc42bpb/Atxn1/Klf7/Asns/Smad1/Kif13a/Abtb2/Atf3
BIOCARTA_TID_PATHWAY	BIOCARTA_TID_PATHWAY	14	-763845095405864	-169239778232874	710287024771828	623839280119883	429577973962958	4159	tags=71%, list=21%, signal=57%	Ifngr2/Dnaja3/Jak2/Ifngr1/Tnfrsf1a/Tnf/Rela/Ikbkb/Nfkb1/Nfkbia
LEONARD_HYPOXIA	LEONARD_HYPOXIA	36	-629296597876192	-164501983565869	71489005575943	62676684107079	431593902972273	3354	tags=39%, list=17%, signal=33%	Pdgfb/Jmjd6/Slc2a1/Phc2/Junb/Kdm3a/Pfkp/Efna1/Slc7a5/Nfil3/Vegfa/Bhlhe40/Stc2/Fosl2
WP_MELATONIN_METABOLISM_AND_EFFECTS	WP_MELATONIN_METABOLISM_AND_EFFECTS	28	-664675451206391	-167154725427441	718517339739865	628830068963825	433014649126545	2790	tags=54%, list=14%, signal=46%	Prkca/Csnk1d/Irak1/Cry2/Apoe/Arntl/Edn1/Ece1/Clock/Nfkb1/Gsk3b/Foxo1/Per1/Csnk1e/Per2
REACTOME_FOXO_MEDIATED_TRANSCRIPTION_OF_CELL_DEATH_GENES	REACTOME_FOXO_MEDIATED_TRANSCRIPTION_OF_CELL_DEATH_GENES	11	-82610995950347	-173781541209212	722517132483131	631211427599422	434654461255338	2795	tags=82%, list=14%, signal=71%	Nfya/Cited2/Bcl6/Bcl2l11/Foxo3/Foxo1/Pink1/Crebbp/Bbc3
HADDAD_B_LYMPHOCYTE_PROGENITOR	HADDAD_B_LYMPHOCYTE_PROGENITOR	214	-449653701211357	-143260987182466	730649997408736	637188760991082	438770474545808	3737	tags=36%, list=18%, signal=30%	Neil1/Retreg1/Crim1/Usp34/Nsmf/H2-Q10/Mlxip/Ppm1b/Elk3/Cacnb3/Ldlrad4/Bach2/Zfp729a/Elf2/BC005537/H2-Q2/Pirb/Vamp1/Mef2a/Tia1/Sema6a/Blnk/Ppfibp1/Rbm6/Plekhf2/Sppl2b/Eif2ak3/Kdm5d/Stk38/H2-D1/Irf2/Map4k4/Chd7/Irs2/Pkd2/Cited2/Agfg1/Prdm2/Dbn1/Top2b/Fam193b/Zfyve16/Atad2b/Arid5b/Ptprk/Zmym2/Pnisr/Tasor2/Kmt5b/Zmym5/Igf2r/Tle1/Ctbp2/Zbtb10/Tle4/H2-M3/Tgif1/Jun/Jmjd1c/Sntb2/Rad52/Btg1/Foxo1/H2-T23/C…
GOTTWEIN_TARGETS_OF_KSHV_MIR_K12_11	GOTTWEIN_TARGETS_OF_KSHV_MIR_K12_11	56	-570852391267993	-160459338322206	736533659924098	640218615572156	440856843317089	2304	tags=41%, list=11%, signal=37%	BC005624/Plekhb2/Rxra/Gba2/Scamp1/Xaf1/Rnf31/Plekha5/Fos/Atp6v1g1/Sgk1/Sgpl1/Rnf123/Amotl1/Tle4/Picalm/Myo1d/Pik3ca/Bmi1/Rnf166/Hivep2/Rnf213/Arhgap21
PID_BMP_PATHWAY	PID_BMP_PATHWAY	34	-655267336769068	-170430916584503	736718342068446	640218615572156	440856843317089	2584	tags=44%, list=13%, signal=39%	Ctdsp1/Tab2/Smurf2/Zfyve16/Smad5/Bmpr1a/Gsk3b/Smad7/Ski/Tab1/Ctdsp2/Ppm1a/Smad1/Smurf1/Ppp1r15a
CHNG_MULTIPLE_MYELOMA_HYPERPLOID_UP	CHNG_MULTIPLE_MYELOMA_HYPERPLOID_UP	50	-59390454151712	-164145993681458	746600179194131	647665814499514	445985011306605	6596	tags=84%, list=33%, signal=57%	Rps13/Rplp2/Rpl21/Rps17/Rpl29/Eif3k/Rplp1/Rpl14/Rpl28/Uba52/Rpl7a/Clta/Rps15/Rpl27a/Rps9/Rpl35a/Rpl15/Rps19/Rps6/Fbl/Eef1g/Rpl24/Rps23/Eif3j2/Rpl18/Eif3g/Rpl36/Rps14/Rpl32/Rpl37/Rpl4/Rpl35/Eef1b2/Rpl13a/Qars/Imp3/Eif3j1/Dhps/Uba7/Eif4a2/Herc1/Eef2
KEGG_REGULATION_OF_ACTIN_CYTOSKELETON	KEGG_REGULATION_OF_ACTIN_CYTOSKELETON	169	-479735672666114	-150768653042208	750626316048517	65001605193254	44760339326328	4525	tags=41%, list=22%, signal=32%	Was/Pik3r2/Pak2/Pfn4/Fgf21/Slc9a1/Brk1/Vav3/Itgav/Fgfr1/Wasf2/Pdgfa/Actn4/Crk/Pdgfb/Baiap2/Pip4k2a/Itga3/Itga6/Pxn/Itgb1/Mras/Sos1/Rock1/Braf/Pip4k2b/Gna12/Tiam2/Bcar1/Arhgap35/Ssh1/Fgd3/Git1/Diaph2/Apc/Nras/Itgb4/Rac2/Gsn/Actn1/Itga2b/Kras/Rras/Arhgef12/Itga5/Itgb5/Bdkrb2/Gna13/Itga7/Abi2/Iqgap1/Myh14/Pip5k1c/Myh9/Rock2/Pikfyve/Itga2/Ppp1r12a/Sos2/Pik3ca/Ssh3/Arhgef6/Vav2/Diaph1/Pip4k2c/Ezr/Ncka…
RAMALHO_STEMNESS_UP	RAMALHO_STEMNESS_UP	185	-466195200438018	-147205888040784	754627873046162	652336809344283	449201475171178	4108	tags=42%, list=20%, signal=33%	Rad23b/Elp2/Las1l/Tmem183a/Rnf4/Rsl1d1/Zmat3/Zc3h14/Usp9x/Zzz3/Txndc9/Rpusd4/Gnl2/Slc4a7/Lsg1/Gars/Fcf1/Arcn1/Pls3/Ryk/Rabggtb/Usp10/Rsrc2/Itga6/Eif3j1/Fbxo8/Mphosph10/Tgs1/Itgb1/Lima1/Nifk/Esf1/Wdr43/Utp4/Pkd2/Zfp281/Blzf1/Smad2/Eif4g2/Suclg2/Ercc5/Trip6/Lrrc58/Kras/Rasa1/Stxbp3/Map4k3/Chd1/Tbc1d15/Pdcd2/Tbrg4/Dicer1/Arih1/Yes1/Dnajb6/Zfp644/Prpf6/Ctbp2/Coprs/Rock2/Pcf11/Bach1/Tead2/Ankrd17/Rnf1…
BROWNE_HCMV_INFECTION_10HR_UP	BROWNE_HCMV_INFECTION_10HR_UP	70	-55485201542249	-159893188360684	757226875981559	653439136336534	449960541506157	3868	tags=49%, list=19%, signal=39%	Top1/Nxf1/Taf4/Atp6v1c1/Taf5l/Nupl1/Pom121/Fosb/Yy1/Ifi205/Mbd1/Herpud1/Ykt6/Sos1/Braf/Junb/Zfp428/Hic2/Ppp1r13b/Mndal/Dnajb9/Atrn/Bcl2l11/Susd6/Crlf1/Dnajb6/Snrk/Slc7a5/Cblb/Gbp2/Crem/Gbp2b/Rmnd5a/Slc6a8
THUM_SYSTOLIC_HEART_FAILURE_UP	THUM_SYSTOLIC_HEART_FAILURE_UP	338	-427344746602879	-137994387155676	777028788153502	669356736182493	460921458059642	4103	tags=32%, list=20%, signal=26%	Ctnna1/Pdk1/Mapkapk2/Papola/Cxcl1/Mapk1ip1l/Stat1/Nox4/Gfm2/Cfb/Gdi2/Morf4l1/Kpna4/Arf1/Max/Gtdc1/Matr3/Jak2/Nfatc2/Thbs1/Prmt2/Cnksr3/Prpf4b/BC005537/Ltbp2/Pirb/Inpp5a/Prepl/Tank/Rpl3/Lamp1/Ctsb/Anxa4/Ppfibp1/Plekhf2/Sppl2b/Ifi205/Rarg/Mfn2/Plk2/Dnajb4/Hspa4/Cd46/Itgb1/Kifap3/Lurap1l/Pacsin2/Cp/Zfand5/Cdv3/Dpp9/Fcgr2b/Arntl/Vipas39/Rabep1/Oasl1/Rictor/Adam17/Tlr4/Rac2/Edn1/Iws1/Scarb2/Gsn/Rbm48/…
REACTOME_KINESINS	REACTOME_KINESINS	40	550046030044644	183911251184447	780822743200431	671453146417653	462365053694149	1140	tags=30%, list=6%, signal=28%	Kif4/Kif22/Kif20a/Kif15/Tubb6/Tuba1b/Kif18a/Tuba1c/Kifc5b/Tubb2b/Klc2/Kif3c
REACTOME_MAPK_FAMILY_SIGNALING_CASCADES	REACTOME_MAPK_FAMILY_SIGNALING_CASCADES	271	-431904006381824	-139023827365828	784106985616439	673104709739607	46350232614288	6000	tags=41%, list=30%, signal=29%	Kalrn/Araf/Psmc4/Ppp2r1a/Ago1/Dlg3/Tnrc6a/Rasgrf1/Csk/Psmb1/Rac1/Uba52/Pebp1/Camk2d/Grin2d/Psmc1/Egfr/Psmc5/Prkg2/Dlg1/Abhd17b/Psmc6/Psmc2/Kl/Dusp5/Psmd10/Psmd8/Psmf1/Flt3/Ptpn11/Rps27a/Dusp9/Pik3r2/Pak2/Tln1/Rasa3/Psmd7/Areg/Mov10/Shoc2/Nf1/Sptb/Fgfr1/Cdc14b/Spred3/Jak2/Pdgfa/Pdgfb/Ago3/Prkacb/Vwf/Ppp2ca/Ubb/Grb2/Il6ra/Lamtor3/Mapkapk5/Tnrc6b/Ptpn3/Mras/Frs2/Spred1/Sos1/Ppp2cb/Dusp4/Braf/Erbb3/D…
WEIGEL_OXIDATIVE_STRESS_BY_HNE_AND_TBH	WEIGEL_OXIDATIVE_STRESS_BY_HNE_AND_TBH	51	-58428642166537	-162078339872273	786575614623188	674051603086815	464154360310357	4060	tags=47%, list=20%, signal=38%	Nfatc1/Tada3/Etv3/Cpe/Tnfrsf1a/Ybx3/Itga6/Braf/Gak/Capn2/Sp2/Ercc5/Ets1/Ppp3ca/Htt/Igf1r/Rxrb/Il6st/Stat6/Ezr/Mark3/Smad1/Dst/Ets2
WP_CIRCADIAN_RHYTHM_RELATED_GENES	WP_CIRCADIAN_RHYTHM_RELATED_GENES	139	-499802350999671	-155751545605919	796597075217689	681456354120366	469253298527395	4829	tags=46%, list=24%, signal=35%	Bhlhe41/Cst3/Phlpp1/Chrnb2/Mttp/Rps27a/Fbxl3/Crx/Gnaq/Mapk8/Ddc/Agrp/Csnk1d/Top1/Lgr4/Ogt/Mettl3/Cul1/Arntl2/Dyrk1a/Pten/Cry2/Rai1/Thrap3/Ddx5/Arntl/Setx/Klf10/Relb/Mybbp1a/Cpt1a/Clock/Ncor1/Star/Nampt/Gsk3b/Rorc/Btbd9/Ube3a/Mta1/Kdm5a/Rock2/Fas/Ncoa2/Jun/Dbp/Zfhx3/Atf4/Nrip1/Nfil3/Per1/Ubc/Jund/Bhlhe40/Kmt2a/Csnk1e/Per2/Crem/Nr1d2/Klf9/Nr1d1/Cldn4/Ciart/Atf5
SASAKI_ADULT_T_CELL_LEUKEMIA	SASAKI_ADULT_T_CELL_LEUKEMIA	128	371491512269154	155516548005495	803406423320346	684961072017519	471666659887522	1483	tags=20%, list=7%, signal=19%	Pclaf/Tk1/Bard1/Foxm1/Kif14/Rpa1/Rfc3/Dhcr24/Vamp5/Prdx4/Gchfr/Med24/Tfrc/Cav1/Lsm2/Mycbp/Cep164/Tubb5/Parp1/Jak3/Cnn2/Pms1/Ap3s1/Gstz1/Trib2/Acyp1
WHITFIELD_CELL_CYCLE_S	WHITFIELD_CELL_CYCLE_S	98	404894038615008	161577984980572	80346932880499	684961072017519	471666659887522	267	tags=12%, list=1%, signal=12%	Asf1b/Cenpm/Pclaf/Rfc4/Cenpu/Dhfr/Ube2t/Rad18/Cenpq/Atad2/Ezh2/Prim2
WP_PANCREATIC_ADENOCARCINOMA_PATHWAY	WP_PANCREATIC_ADENOCARCINOMA_PATHWAY	66	-553531459999267	-158805637691834	816400508671622	694784984621229	478431441470176	5567	tags=52%, list=27%, signal=37%	Rac1/Pebp1/Egfr/Akt1/Bax/Casp9/Pak6/Polk/Pik3r2/Pak2/Akt2/Mapk8/Pld1/Stat1/Tgfb3/Smad4/Rps6kb2/Braf/Akt3/Ikbkg/Rela/Smad2/Rac2/Smad3/Stat3/Ikbkb/Kras/Nfkb1/Ripk4/Pik3ca/Arhgef6/Ralgds/Vegfa/Gadd45b
PID_ARF6_TRAFFICKING_PATHWAY	PID_ARF6_TRAFFICKING_PATHWAY	42	-617868607249218	-165618341805536	826188771618007	701904952961529	483334277299492	4103	tags=50%, list=20%, signal=40%	Ctnna1/Pld1/Itgav/Slc2a4/Cpe/Ctnnb1/Itga3/Itga6/Itgb1/Exoc3/Dnm2/Klc1/Pld2/Ctnnd1/Itga5/Itga7/Pip5k1c/Itga2/Cdh1/Mapk8ip3/Spag9
LIU_SOX4_TARGETS_DN	LIU_SOX4_TARGETS_DN	275	-433322197907522	-139526738377967	828825537836843	702935198412827	484043708025894	4234	tags=40%, list=21%, signal=32%	Rab31/Inf2/Wbp2/Rc3h2/Gas8/Sin3b/Uba6/Pdk1/Egln1/Rab14/Opa1/Eif4e2/Bicd2/Ube3b/Scamp4/Alkbh6/Rpl13/Slc44a1/Nolc1/Pex11a/Pbx1/Armh3/Usp34/Ube3c/Srrm1/Rbck1/Gse1/P2rx4/Itsn2/Faf1/Slc35f5/Trak1/Itpk1/Nupl1/Srf/Pirb/Psph/Usp10/Ppfibp1/Bag6/Plekhf2/Dus1l/Pi4ka/Hdlbp/Tnrc6b/Rps6kb2/Zfp654/Stau1/Prpf8/Tnfsf13/Pdlim5/Tmf1/Etv6/Srp72/Rbm10/Ehf/Zfp512b/Scamp1/Mthfd1l/Ppat/Pcgf6/Btg3/Mtmr3/Ppp1r9b/Cpt1a/AU0…
HAN_SATB1_TARGETS_DN	HAN_SATB1_TARGETS_DN	314	-422308747833743	-136329644371671	841397314396912	711950642649925	490251775381005	3015	tags=28%, list=15%, signal=24%	Thap11/Abcd1/Senp3/Amfr/Cdh11/Npc1/Ctsb/Itga3/Itga6/Mtus1/Npy1r/Rarg/Hcfc1r1/Dnajb4/Pxn/Mkrn1/Ap1g1/Wipf1/Erbb3/Bst2/Smim14/Dennd3/Rrnad1/Thsd4/Runx2/Rabep1/Adprm/Abl1/Ecpas/Eef1aknmt/Ppme1/Pxdc1/Vwa8/Gcn1/Slc38a10/Itgb4/Tmem132a/Pnpo/Gsn/Tcim/Pld3/Jup/Oas1g/Ncor1/Hdac5/Xpo7/Myo6/Larp4b/Igf2r/Lamb3/Osmr/Lztfl1/F11r/Utp25/Oas1a/Qser1/Emp1/Mast4/Synj2/Kat6a/Tsr1/Ep400/Mfhas1/Aldh3a2/Senp6/Gbp2/Dvl1…
JINESH_BLEBBISHIELD_VS_LIVE_CONTROL_DN	JINESH_BLEBBISHIELD_VS_LIVE_CONTROL_DN	241	-44539499486359	-142763933668648	842340306538809	711950642649925	490251775381005	4375	tags=39%, list=22%, signal=31%	H2-Q7/Hars2/Anxa2/Ifngr2/H2-Bl/Snai2/Tpk1/Tmbim4/Amot/Cxcl1/Smarcc1/Nsa2/Itgav/Ubap2l/Cfb/Serpinb1a/Vgll4/Gtf2ird2/Zc3h12a/Nuak1/Ctnnb1/H2-Q10/Rhobtb2/Rpl13a/Casp4/Sp110/Ilf3/Samd9l/Rps7/H2-Q2/Tfb2m/Cald1/Ctsb/Fermt1/Lgals8/Irak2/H2-M2/Herc6/2610528A11Rik/Mettl1/Oas2/Wls/Kifap3/Marcksl1/Ifi27/H2-D1/Nus1/Shtn1/Krt17/Trnt1/Timm44/Uba7/Oasl1/Glmp/Xaf1/Rpl22l1/Edn1/Ipo7/C3/Rin2/Dll1/Oas1g/Rab27b/Eif4…
GAZDA_DIAMOND_BLACKFAN_ANEMIA_PROGENITOR_UP	GAZDA_DIAMOND_BLACKFAN_ANEMIA_PROGENITOR_UP	35	-636621585881152	-166486755918191	850697692018446	71778526629112	494269518223583	3368	tags=43%, list=17%, signal=36%	Maff/Ggps1/Sema4d/Map2k4/Sdad1/Rab21/Supt4a/Zbtb44/Nampt/Gabbr1/H2-M3/Atp6v1b2/Vps13d/Crem/Irf9
FRASOR_RESPONSE_TO_SERM_OR_FULVESTRANT_DN	FRASOR_RESPONSE_TO_SERM_OR_FULVESTRANT_DN	22	66954876871623	192263261032902	85544176676298	720556409682947	49617773753865	744	tags=41%, list=4%, signal=39%	Tk1/Bard1/Pole/Rfc5/Foxm1/Stmn1/Nudt1/Mthfd1/Rnaseh2a
GENTILE_UV_HIGH_DOSE_UP	GENTILE_UV_HIGH_DOSE_UP	16	-752405235155109	-170094798151472	868364362435588	730195313966279	502815121725906	1238	tags=44%, list=6%, signal=41%	Isg15/Tsc22d3/Pla2g6/Sat1/Il11/Nupr1/Atf3
REACTOME_TERMINATION_OF_TRANSLESION_DNA_SYNTHESIS	REACTOME_TERMINATION_OF_TRANSLESION_DNA_SYNTHESIS	29	614467751709463	191450017456016	878325587766008	737315493403574	507718102917372	553	tags=38%, list=3%, signal=37%	Pclaf/Rfc4/Pole/Rfc5/Pold1/Rpa1/Rfc3/Pole2/Pold2/Rpa3/Polh
JIANG_HYPOXIA_NORMAL	JIANG_HYPOXIA_NORMAL	179	-464672077582703	-146652003812248	90461425292267	758094389206503	522026525366331	3839	tags=37%, list=19%, signal=30%	Rybp/Mcl1/Pex26/Kdm2b/Angptl4/Kpna4/Atf7ip/Ncl/Grsf1/H3f3b/H2-Q10/Pja2/Stambp/Ifngr1/H2-Q2/Slc2a1/Imp3/Gprc5a/Rnf114/Anxa4/Pkd1/Fbxo8/Csde1/Stau1/Eif2s2/Oser1/H2-D1/Rab20/Bnip3l/Ddx19b/Cited2/Gpatch8/Lamc1/Srrm2/Ptpn12/Ap2b1/Rbm12/Itgb4/Cdk8/Zfp36/Cpne1/Sesn2/Nfkbia/Sertad2/Slc3a2/Lrp1/Ripk4/Kcmf1/Tsc22d3/Nars/Ralgds/Map1lc3a/Dcaf6/Ypel5/Zfp651/Pi4k2a/Stc2/Hook2/Nt5e/Stbd1/Gtpbp2/Hmox1/Nupr1/Gadd…
REACTOME_MITOTIC_G1_PHASE_AND_G1_S_TRANSITION	REACTOME_MITOTIC_G1_PHASE_AND_G1_S_TRANSITION	88	413757616439588	162776609853701	907645313564192	759345299619127	522887906779443	1456	tags=20%, list=7%, signal=19%	Tk1/Pole/Mybl2/Dhfr/Rpa1/Mcm10/Pole2/Prim2/Skp2/Orc1/Psmb9/Rpa3/Lyn/Orc6/Orc5/Orc2/Psmd13/Pole3
REACTOME_METABOLISM_OF_COFACTORS	REACTOME_METABOLISM_OF_COFACTORS	19	688869418361611	192605102387967	911087544336312	759873974923299	523251954497	1214	tags=42%, list=6%, signal=40%	Dhfr/Coq3/Gchfr/Pdss2/Coq7/Pdss1/Pts/Spr
BURTON_ADIPOGENESIS_PEAK_AT_2HR	BURTON_ADIPOGENESIS_PEAK_AT_2HR	42	-615801762377636	-165064328514709	911471646000179	759873974923299	523251954497	3273	tags=50%, list=16%, signal=42%	Cxcl1/Phlda1/Thbs1/Bag3/Fosb/Dnajb4/Junb/Zfp36/Fos/Dnajb6/Ier3/Hk2/Nr4a2/Rhob/Myc/Slc20a1/Ptgs2/Ets2/Lonp1/Ppp1r15a/Klf4
WP_ANGIOPOIETIN_LIKE_PROTEIN_8_REGULATORY_PATHWAY	WP_ANGIOPOIETIN_LIKE_PROTEIN_8_REGULATORY_PATHWAY	107	-504999124435603	-15346951460562	91289559791231	759873974923299	523251954497	4651	tags=44%, list=23%, signal=34%	Map2k3/Pik3r2/Map3k1/Akt2/Tsc2/Mapk8/Map2k5/Prkag3/Rptor/Map3k7/Pik3r4/Mink1/Slc2a4/Map3k10/Crk/Pck1/Lpl/Slc2a1/Mapkap1/Rps6kb2/Trip10/Rhoq/Sos1/Dio2/Map4k4/Irs2/Map2k4/Rxra/Rictor/Map3k11/Prkab2/Map4k3/Map3k2/Pik3c2a/Gsk3b/Map3k12/Eif4ebp1/Sos2/Cbl/Pik3ca/Foxo3/Cap1/Insr/Cblb/Foxo1/Thra/Map3k3
REACTOME_TRANSCRIPTIONAL_REGULATION_OF_WHITE_ADIPOCYTE_DIFFERENTIATION	REACTOME_TRANSCRIPTIONAL_REGULATION_OF_WHITE_ADIPOCYTE_DIFFERENTIATION	75	-547815232733697	-159893295262486	918831895836907	763527649469861	525767887942118	3941	tags=45%, list=19%, signal=37%	Med13/Med26/Angptl4/Slc2a4/Med1/Helz2/Pck1/Lpl/Ncor2/Tgs1/Thrap3/Med31/Med22/Tnf/Ncoa3/Rxra/Rela/Fam120b/Med15/Cdk8/Ncor1/Ncoa1/Tbl1x/Nfkb1/Cdk19/Med17/Ncoa2/Zfp638/Ncoa6/Crebbp/Cebpb/Klf5/Med13l/Klf4
WP_NEOVASCULARISATION_PROCESSES	WP_NEOVASCULARISATION_PROCESSES	32	-643690515713481	-166626986415539	930956788076193	772302975788922	531810609234503	1848	tags=47%, list=9%, signal=43%	Mapk8/Tgfb3/Pdgfb/Rela/Relb/Smad2/Smad3/Jag1/Smad5/Ephb4/Angpt1/Nfkb1/Nfkb2/Notch1/Smad1
HELLER_HDAC_TARGETS_UP	HELLER_HDAC_TARGETS_UP	229	-445982930061442	-142598295386096	944723225961989	781865657133926	538395506032041	2805	tags=31%, list=14%, signal=27%	Itga6/4932438A13Rik/Hcfc1r1/Plk2/Marcksl1/Lima1/Pttg1ip/Shtn1/Ncoa3/Dennd5a/Junb/Sfxn3/Cdkl3/Hba-a2/Adarb1/Dapk3/Dnm2/Stard3/Bcl6/Trip6/Dbn1/Gsn/Pld3/Jup/Pigv/Agrn/Adcy9/Birc3/Rras/Slc4a8/Herc1/Isg15/Rnase4/Itga7/Tmem259/Acsbg1/Mbtd1/Grn/Ncoa2/Zbtb20/Pde4dip/Ehbp1l1/Hba-a1/Gns/Plxna3/Ppp2r3d/Tcaf1/Tyk2/Brwd1/Mark2/Neu1/Cadm4/Crip2/Nr4a2/L1cam/Zbtb43/Sat1/Fn1/Bmp2k/Spag9/Atp6v0d1/Glce/Calcoco1/Sox…
WP_PHOSPHOINOSITIDES_METABOLISM	WP_PHOSPHOINOSITIDES_METABOLISM	41	-613564474730577	-164309256875406	945651939442775	781865657133926	538395506032041	5728	tags=68%, list=28%, signal=49%	Plce1/Mtm1/Plcb3/Mtmr4/Plcd1/Mtmr6/Pik3c2b/Plch2/Sacm1l/Pik3r4/Pip4p2/Pip4k2a/Pten/Plcg1/Ocrl/Pip4k2b/Mtmr3/Plcg2/Pip4p1/Pik3c2a/Pip5k1c/Pikfyve/Plcd4/Pik3ca/Pip4k2c/Plcd3/Pip5k1a/Sbf2
PID_CMYB_PATHWAY	PID_CMYB_PATHWAY	59	-57185551002089	-16130567992775	973457179606699	803509136879376	553299284096115	3067	tags=41%, list=15%, signal=35%	Cbx4/Gata3/Csf1r/Tab2/Snd1/Atp2b1/Nras/Ets1/Ncor1/Kras/Birc3/Ppp3ca/Iqgap1/Ski/Copa/Sp1/Tab1/Zfhx3/Crebbp/Cebpb/Tom1/Myc/Ptgs2/Ets2
PETROVA_ENDOTHELIUM_LYMPHATIC_VS_BLOOD_UP	PETROVA_ENDOTHELIUM_LYMPHATIC_VS_BLOOD_UP	85	426937943802896	167493335889766	982817287151763	809860496577574	557672853247673	1849	tags=24%, list=9%, signal=21%	Pclaf/Tk1/Mybl2/Foxm1/Dhcr24/Lmnb1/Gins1/Csrp2/Mgp/Lyn/Ctdspl/Maoa/Plpp1/Ramp2/Spry1/Pcsk6/Dclk1/Gmfg/Arrb2/Grap
REACTOME_TRANSPORT_OF_CONNEXONS_TO_THE_PLASMA_MEMBRANE	REACTOME_TRANSPORT_OF_CONNEXONS_TO_THE_PLASMA_MEMBRANE	14	770350056595744	201458141456587	984433342679385	809860496577574	557672853247673	2507	tags=50%, list=12%, signal=44%	Tubb6/Tuba1b/Tuba1c/Tubb2b/Tubb2a/Tuba1a/Gja1
EINAV_INTERFERON_SIGNATURE_IN_CANCER	EINAV_INTERFERON_SIGNATURE_IN_CANCER	26	-679384795024208	-168249908286412	997994297714516	819650557989825	564414324778032	4004	tags=69%, list=20%, signal=56%	Adar/Brd3/Stat1/Sp110/Apobec3/Oas2/Eif2ak2/Bst2/Cmtr1/Rxra/Oas1g/Isg15/Tgif1/Oas1a/Ifi44/Mx2/Ifit3/Irf9
REACTOME_RAF_INDEPENDENT_MAPK1_3_ACTIVATION	REACTOME_RAF_INDEPENDENT_MAPK1_3_ACTIVATION	18	-714357761471433	-165846048302602	999828591275707	819753401572044	56448514323896	4941	tags=72%, list=24%, signal=55%	Dusp5/Ptpn11/Dusp9/Jak2/Il6ra/Dusp4/Dusp2/Il6st/Tyk2/Dusp16/Dusp10/Dusp7/Dusp8
DANG_MYC_TARGETS_DN	DANG_MYC_TARGETS_DN	27	-651654339410153	-162599696939939	100310181229642	819753401572044	56448514323896	3354	tags=44%, list=17%, signal=37%	Pdgfb/Lamp1/Csde1/Itgb1/Sfxn3/Lamc1/App/Rara/Zfp36l1/Myc/Hmox1/Ndrg1
SCHOEN_NFKB_SIGNALING	SCHOEN_NFKB_SIGNALING	27	-651118061710393	-16246588582846	100310181229642	819753401572044	56448514323896	1771	tags=48%, list=9%, signal=44%	Bcl6/Edn1/C3/Jag1/Birc3/Nfkbia/Csf2/Csrnp1/Fn1/Ptgs2/Il1a/Gadd45b/Klf4
SIMBULAN_UV_RESPONSE_IMMORTALIZED_DN	SIMBULAN_UV_RESPONSE_IMMORTALIZED_DN	23	-699803497713123	-170513055524243	104955574748024	856298705712802	589650371224652	3273	tags=61%, list=16%, signal=51%	Thbs1/Cald1/Itga6/Rock1/Top2b/Itga2/Igf1r/Ahnak/Ddx21/Emp1/Myc/Fn1/Lama3/Dusp7
HU_GENOTOXIC_DAMAGE_24HR	HU_GENOTOXIC_DAMAGE_24HR	31	-654064839351838	-16765314915852	105233751702594	857151482514856	590237596400339	3854	tags=58%, list=19%, signal=47%	Ubap2l/Nabp1/Bag3/Rpl10a/Rpl3/Imp3/Herpud1/Mthfd2/Isg15/Slc1a4/Eif4ebp1/Slc7a5/Eef2/Atf4/Jund/Ddr1/Iars/Aldh18a1
TONKS_TARGETS_OF_RUNX1_RUNX1T1_FUSION_ERYTHROCYTE_UP	TONKS_TARGETS_OF_RUNX1_RUNX1T1_FUSION_ERYTHROCYTE_UP	125	-491661899911921	-151160196147353	106158263930077	862157264648635	59368459599728	5027	tags=43%, list=25%, signal=33%	Slc1a3/Pik3c2b/Palm/Slc15a3/Upp1/Tlr2/Pxdn/Zfp217/Anxa2/Tpk1/Ssbp2/Slc7a11/Stat1/Pdgfa/Ecm1/Papss2/P2rx4/Pirb/Lpl/Cd1d1/Ifi205/Herc6/Plk2/Cpm/Rhoq/Dennd5a/Myof/Lamc1/Etnk1/Adcy9/Ext1/Man1a/Jun/App/Emp1/Btg1/Sptan1/Vat1/Gbp2/Fndc3b/Nrip1/Ifi44/Ddr1/Atxn1/Gpnmb/Klf6/Dnajb2/Crem/Sox4/Pnrc1/Klf2/Nupr1/Ndrg1/Trib3
UEDA_PERIFERAL_CLOCK	UEDA_PERIFERAL_CLOCK	150	-473020095706773	-147725371310239	106197653344078	862157264648635	59368459599728	2916	tags=31%, list=14%, signal=27%	Rbms1/Npc1/Fbxo8/Herpud1/Hspa4/Thrap3/Slc11a2/Erbb3/Atxn2/Gne/Arntl/Lpin2/Ubxn1/Cnot1/Trip6/Cpt1a/Gpcpd1/Slc25a47/Psen2/Rorc/Pnpla2/Tmem150a/Zfp644/Tle1/Tars/Atl2/Btg1/Bri3/Cebpb/Crip2/Nfil3/St3gal1/Bhlhe40/Tsc22d1/Gabarapl1/Ubr3/Per2/Nr1d2/Irf9/Stbd1/Sqstm1/Klf9/Chka/Nr1d1/Crebrf/Ndrg1/Atf5
REACTOME_REGULATION_OF_TNFR1_SIGNALING	REACTOME_REGULATION_OF_TNFR1_SIGNALING	32	-640357855235139	-165764287403054	107250426635228	869274393877641	598585476804339	4987	tags=69%, list=25%, signal=52%	Usp4/Rps27a/Tnfaip3/Ripk1/Casp8/Cflar/Traf2/Rbck1/Tnfrsf1a/Ubb/Sppl2b/Tnf/Cyld/Madd/Ikbkg/Tax1bp1/Rnf31/Ikbkb/Birc3/Traf1/Ubc/Otud7b
SCHAEFFER_PROSTATE_DEVELOPMENT_AND_CANCER_BOX4_UP	SCHAEFFER_PROSTATE_DEVELOPMENT_AND_CANCER_BOX4_UP	11	-816108115693393	-171677540631258	108680434762712	879420698342206	60557225858291	1415	tags=55%, list=7%, signal=51%	Cavin2/Krt19/Irf2bp2/Ncoa6/Wac/Nav1
XIE_ST_HSC_S1PR3_OE_UP	XIE_ST_HSC_S1PR3_OE_UP	143	-483965151573194	-150861687913225	110024494084324	887692257270982	611268083836902	3278	tags=34%, list=16%, signal=29%	Cr1l/Sp110/Helz2/Samd9l/Rsad2/Afap1/Gprc5c/Fbxo6/Mtus1/Gata3/Irak2/Herc6/Vwa5a/Oas2/Eif2ak2/Pitpnc1/Ifi27/Epha2/Bst2/Tdrd7/Shfl/Bcar1/Oasl1/Ifih1/Relb/Xaf1/Gsn/Parp9/Oas1g/Rab27b/Isg15/Oas3/Oas1a/Trim25/Gbp2/Cdcp1/Rnf213/Rtp4/Irf7/Usp18/Ifi44/Mx2/Ifit3/Ddx58/Parp10/Ptger1/Irf9/Gbp2b/Angptl6
PETROVA_ENDOTHELIUM_LYMPHATIC_VS_BLOOD_DN	PETROVA_ENDOTHELIUM_LYMPHATIC_VS_BLOOD_DN	140	-485748472062638	-151480282218329	110253473260357	887692257270982	611268083836902	4690	tags=41%, list=23%, signal=32%	Arl6ip5/Cldn7/Upp1/Slc38a6/Flt1/Eps8/Anxa3/Mt2/Adgrl2/Loxl2/Cxcl1/Itgav/Mt1/Nuak1/Tpm1/Prkacb/Ltbp2/Pcdh1/Tank/Ifi27/Eif2b2/Smurf2/Mvp/Fbxl2/Igf2bp3/Rac2/Ece1/Smad3/Basp1/Agrn/Col6a1/Ext1/Rras/Itga5/Isg15/Itgb5/Lama5/Slc3a2/Mapkapk3/Apbb2/Jun/Lamp2/Zbtb18/Nisch/Cd44/Ier3/Gbp2/Stat6/Arhgap22/Rhob/Glce/Cep170b/Vegfc/Lamc2/Slc6a8/Hmox1/Ahnak2
PID_BETA_CATENIN_DEG_PATHWAY	PID_BETA_CATENIN_DEG_PATHWAY	14	-753019695999467	-166841270726784	110422010932817	887692257270982	611268083836902	3917	tags=79%, list=19%, signal=63%	Csnk1d/Cul1/Ctnnb1/Lrp6/Dvl2/Apc/Dvl3/Gsk3b/Axin1/Dvl1/Csnk1e
WATANABE_ULCERATIVE_COLITIS_WITH_CANCER_DN	WATANABE_ULCERATIVE_COLITIS_WITH_CANCER_DN	14	-753091541343114	-166857188993588	110422010932817	887692257270982	611268083836902	1730	tags=43%, list=9%, signal=39%	Igf2bp3/Gbp3/Samsn1/Gbp2/Nlrc5/Gbp2b
REACTOME_TRANSPORT_OF_INORGANIC_CATIONS_ANIONS_AND_AMINO_ACIDS_OLIGOPEPTIDES	REACTOME_TRANSPORT_OF_INORGANIC_CATIONS_ANIONS_AND_AMINO_ACIDS_OLIGOPEPTIDES	75	-543176613484613	-158539400604422	111213419355318	892600712094068	614648063497344	3559	tags=48%, list=18%, signal=40%	Slc1a3/Slc12a3/Slc15a3/Slc25a26/Slc9a1/Slc7a11/Slc7a3/Slc4a7/Slc26a2/Slc8b1/Ahcyl2/Slc6a6/Slc15a1/Slc15a4/Ctns/Slc9a8/Slc26a9/Slc38a1/Slc12a6/Slc26a6/Slc4a2/Slc1a2/Slc17a5/Slc36a1/Slc20a2/Slc4a8/Slc1a4/Slc12a4/Slc3a2/Slc1a5/Slc7a5/Slc26a11/Slc38a2/Slc20a1/Slc7a1/Slc24a3
BIOCARTA_TNFR2_PATHWAY	BIOCARTA_TNFR2_PATHWAY	16	-74709503567632	-168894331612583	111646506423964	894622006020596	616039933771327	4479	tags=81%, list=22%, signal=63%	Tnfaip3/Map3k1/Ripk1/Traf2/Traf3/Tank/Ikbkg/Rela/Ikbkb/Nfkb1/Nfkbia/Elp1/Traf1
ELVIDGE_HYPOXIA_BY_DMOG_UP	ELVIDGE_HYPOXIA_BY_DMOG_UP	111	-50430483642256	-153872642647969	112120198733549	894887326587989	616222634469124	2307	tags=30%, list=11%, signal=26%	Bnip3l/Sfxn3/Cited2/Pfkfb3/Insig2/Rlf/Kdm3a/Pfkp/Fos/Fyn/Jun/Artn/Hk2/Samd4/Zfp292/Nfil3/Vegfa/Bhlhe40/Stc2/Atxn1/Atg14/Daam1/Sat1/Klf7/Klf6/Sox9/Vegfc/Dst/Klhl24/Stbd1/Ahnak2/Ndrg1/Atf3
WP_B_CELL_RECEPTOR_SIGNALING_PATHWAY	WP_B_CELL_RECEPTOR_SIGNALING_PATHWAY	82	-527465454100711	-155604223012295	112136337906083	894887326587989	616222634469124	5125	tags=51%, list=25%, signal=38%	Pdpk1/Atf2/Cd22/Ptpn11/Pik3r2/Gab2/Nfatc3/Mapk8/Map3k7/Max/Crk/Nfatc2/Grb2/Malt1/Blnk/Plcg1/Sos1/Braf/Bcl10/Gtf2i/Ikbkg/Rela/Bcl6/Rac2/Ets1/Plcg2/Ikbkb/Tec/Nfkb1/Nfkbia/Gsk3b/Fyn/Pip5k1c/Mef2d/Jun/Cbl/Vav2/Foxo1/Klf11/Myc/Sh3bp2/Pip5k1a
MITSIADES_RESPONSE_TO_APLIDIN_DN	MITSIADES_RESPONSE_TO_APLIDIN_DN	182	328597182278637	140576581969372	112370999002997	894887326587989	616222634469124	1411	tags=23%, list=7%, signal=21%	Pclaf/Kif4/Rfc4/Mybl2/Trip13/Foxm1/Ndc1/Kif14/Arhgap19/Tmem97/Tpgs2/Dhcr24/Shcbp1/Gins1/Tmem106c/Ddah1/Skp2/Dek/Deptor/Dut/Tubb5/Calm3/Nfatc2ip/Cbx3/Palb2/Zfp422/Parp1/Lpcat1/Tram2/Aldh5a1/Msh6/Nucks1/Sumo3/Nsdhl/Impa2/2610507B11Rik/Fancg/Prkdc/Cbx5/Maged1/Jpt2
DARWICHE_PAPILLOMA_RISK_HIGH_DN	DARWICHE_PAPILLOMA_RISK_HIGH_DN	141	-477667679011753	-14884592744593	112404810065752	894887326587989	616222634469124	3710	tags=33%, list=18%, signal=27%	Man2a2/Ccl27a/Wdr70/Ccni/Uck2/Apod/Baiap2/Dip2a/Srf/Bag6/Irak1/1110004F10Rik/Swap70/Plet1/Gabarapl2/Pacsin2/Cp/Apoe/Ttll11/Capn2/Cited2/Gtf2i/Rbm12/Lrrc58/Ogfod2/Pex16/Tsc22d4/Chchd5/Coq8a/Gba/Fbrsl1/Med17/Acsbg1/Akirin2/App/Ambra1/Rnf19a/Map1lc3a/Patj/Ltbp4/Pabpc4/Mapk8ip3/Cdc42ep2/Asns/Atp6v0d1/Calcoco1
REACTOME_PI_METABOLISM	REACTOME_PI_METABOLISM	73	-55190448019048	-16016704599744	113757886730086	904201173751538	622636183153569	5559	tags=60%, list=27%, signal=44%	Mtm1/Ptpn13/Fig4/Mtmr4/Mtmr6/Pik3c2b/Arf3/Pik3r2/Plekha6/Rab14/Sacm1l/Pik3r4/Inpp5k/Inpp5f/Arf1/Rufy1/Pip4k2a/Gdpd1/Pi4ka/Pten/Vac14/Pi4k2b/Ocrl/Pip4k2b/Pi4kb/Pitpnb/Inpp4a/Mtmr3/Plekha5/Synj1/Plekha1/Pip4p1/Pik3c2a/Pip5k1c/Pikfyve/Rab5a/Pik3ca/Synj2/Inpp5e/Pip4k2c/Pnpla6/Pi4k2a/Pip5k1a/Sbf2
BOWIE_RESPONSE_TO_TAMOXIFEN	BOWIE_RESPONSE_TO_TAMOXIFEN	18	-710149477139869	-16486904859158	11401539099507	904790948475345	623042304151431	3871	tags=67%, list=19%, signal=54%	Stat1/Ifngr1/Ifi205/Oas2/Ifi27/Oas1g/Isg15/Oas1a/Irf7/Mx2/Ifit3/Irf9
KEGG_BASE_EXCISION_REPAIR	KEGG_BASE_EXCISION_REPAIR	29	607603937040638	189311455367923	114758906535983	90922947457723	626098689202823	1456	tags=48%, list=7%, signal=45%	Lig1/Pole/Pold1/Pole2/Neil3/Parp2/Pold2/Mutyh/Mpg/Parp1/Ogg1/Hmgb1/Xrcc1/Pole3
BHAT_ESR1_TARGETS_VIA_AKT1_UP	BHAT_ESR1_TARGETS_VIA_AKT1_UP	235	-447746702594878	-143369148755181	116920528278678	924871358306975	636869746646171	3739	tags=33%, list=18%, signal=27%	Kazn/Nudcd1/Ubqln4/Nolc1/Cdc42ep1/Gnl2/Nip7/Cbfa2t3/Cnksr3/Vwf/Hspb8/Pip4k2a/Slc6a6/Imp4/Slc25a25/Reep1/Slc2a1/Nop14/Cluh/Wnt4/Sult2b1/Tmem104/Ncor2/Qsox2/Fgfrl1/Rtkn/B4galt1/Tgif2/Dusp2/Farp1/Cxxc5/Acin1/Ctsd/Aatf/Zfp703/Adarb1/Klc1/Gatad2a/Trmt61a/Eif3b/Stk24/Mybbp1a/Twnk/Pkib/Fos/Adcy9/Mcrip2/Ifrd1/Shb/Polr1b/Slc1a4/Ncs1/Pprc1/Rrp12/Podxl/Nt5dc3/Gfod1/Slc7a5/Armc6/Hdac4/Sybu/Adamtsl5/Ier3/Rara…
REACTOME_TP53_REGULATES_TRANSCRIPTION_OF_GENES_INVOLVED_IN_CYTOCHROME_C_RELEASE	REACTOME_TP53_REGULATES_TRANSCRIPTION_OF_GENES_INVOLVED_IN_CYTOCHROME_C_RELEASE	15	-758541166416538	-169479442120905	117279037956963	926222930168913	637800443895637	2307	tags=47%, list=11%, signal=41%	Bnip3l/Ppp1r13b/Trp53inp1/Crebbp/Trp53bp2/Bbc3/Steap3
KANG_DOXORUBICIN_RESISTANCE_DN	KANG_DOXORUBICIN_RESISTANCE_DN	18	-709112515546185	-164628306498711	117523526578777	92667112970103	638109075706864	3620	tags=72%, list=18%, signal=59%	Crim1/Wwp1/Tmem106b/Desi2/Ncoa3/Nfat5/Atp2b1/Clic4/Tbl1x/Asxl2/Tjp1/Washc4/Nr1d2
BIOCARTA_MAPK_PATHWAY	BIOCARTA_MAPK_PATHWAY	71	-551681933560523	-159249612864443	119507996511149	940815742869269	647849107251742	5704	tags=58%, list=28%, signal=42%	Creb1/Rac1/Map3k9/Rps6ka2/Map4k5/Atf2/Map2k3/Pak2/Map3k1/Ripk1/Mapk8/Map2k5/Mapkapk2/Traf2/Map3k7/Stat1/Tgfb3/Max/Map3k10/Grb2/Mapkapk5/Rps6kb2/Map4k4/Map2k4/Rela/Map3k11/Rapgef2/Ikbkb/Fos/Map4k3/Map3k2/Daxx/Nfkb1/Nfkbia/Mapkapk3/Map3k12/Jun/Mknk1/Sp1/Myc/Map3k3
MARTENS_BOUND_BY_PML_RARA_FUSION	MARTENS_BOUND_BY_PML_RARA_FUSION	385	-41194680966322	-133619395169522	120694607711411	948644241502426	65323983959126	4965	tags=37%, list=24%, signal=29%	Atp2b4/Dusp5/Tomm20/Ddit4/Rps19/Flt3/Rnf122/Tm9sf4/Fnbp1/Mx1/Rps6/Map2k3/Rpl24/Zzef1/Nosip/Fmnl1/Ifitm3/Upp1/Tnfaip3/Ankrd33b/Ube2r2/Zdhhc19/Mfn1/Kremen1/Sh2b1/Tbxas1/Pdp2/Rab31/Rasa3/Slc9a1/Kri1/Gm20390/Rpl9/Wnt9a/Abhd2/Runx1/Nolc1/Gnb5/Serpinb1a/Uck2/Tbp/Zc3h12a/Grk2/Pex12/Gse1/Rap1gap2/Tpd52l2/Myo9b/Zfp729a/Tmem143/Ppcdc/Slc6a6/Cstf1/Sulf2/Elf4/Cish/Galc/Rsrc2/Sphk2/Arid2/Atp6v0c/Fosb/Nectin1/…
REACTOME_TRANSCRIPTIONAL_REGULATION_OF_PLURIPOTENT_STEM_CELLS	REACTOME_TRANSCRIPTIONAL_REGULATION_OF_PLURIPOTENT_STEM_CELLS	17	-729603037707802	-167379481109361	12104318381753	949871471102274	654084914311448	3696	tags=53%, list=18%, signal=43%	Foxp1/Pbx1/Smad4/Nr6a1/Smad2/Stat3/Epha1/Tsc22d1/Klf4
REACTOME_DNA_DAMAGE_BYPASS	REACTOME_DNA_DAMAGE_BYPASS	41	531886051239944	178961898634057	12214525390919	956998370310733	658992522761528	553	tags=29%, list=3%, signal=29%	Pclaf/Rfc4/Pole/Rfc5/Pold1/Rpa1/Rad18/Rfc3/Pole2/Pold2/Rpa3/Polh
REACTOME_POST_CHAPERONIN_TUBULIN_FOLDING_PATHWAY	REACTOME_POST_CHAPERONIN_TUBULIN_FOLDING_PATHWAY	18	690530260302798	190256935787632	122407593187439	95753388268336	659361278509035	2326	tags=39%, list=11%, signal=34%	Tubb6/Tuba1b/Tuba1c/Tubb2b/Tubb2a/Tbcb/Tuba1a
BERENJENO_TRANSFORMED_BY_RHOA_DN	BERENJENO_TRANSFORMED_BY_RHOA_DN	361	-410459216641693	-132990616195844	122659897856091	957989328825418	659674900361954	2757	tags=28%, list=14%, signal=24%	Arhgef25/Xdh/Zhx1/Pten/Use1/Stx5a/Rragc/Hcfc1r1/Eif2ak3/Synpo/Npr3/Lrp6/Wls/Copz2/Mkrn1/Kifap3/Ifi27/Lima1/Naga/Emb/Prxl2a/Cstf2t/Ttc3/Cxxc5/Smim14/Mtss2/Pkd2/Trappc12/Snd1/Pck2/Rabac1/Glmp/Arfgap3/Gabarap/Gsn/Ctnnd1/Pld3/Cpt1a/Rin2/Stat3/Map1lc3b/Ppp3ca/Rras/Mrtfa/Dcn/Gba/Rnase4/Serpine2/Tmem150a/Atg12/Man2a1/Lpin1/Osmr/Grn/Vdr/Il17ra/Slc1a5/Lamp2/Washc2/Gns/Myo1d/Sec31a/Il6st/Dpp7/Ralgds/Sptan1…
REACTOME_OAS_ANTIVIRAL_RESPONSE	REACTOME_OAS_ANTIVIRAL_RESPONSE	10	-829286369898047	-171876008650055	123251970539412	961092775011906	661811944577635	2890	tags=90%, list=14%, signal=77%	Pde12/Oas2/Abce1/Oasl1/Flna/Oas1g/Oas3/Oas1a/Ddx58
WP_THYMIC_STROMAL_LYMPHOPOIETIN_TSLP_SIGNALING_PATHWAY	WP_THYMIC_STROMAL_LYMPHOPOIETIN_TSLP_SIGNALING_PATHWAY	37	-624369544142705	-163712185507872	123500549894523	96151216763307	662100739846281	4684	tags=59%, list=23%, signal=46%	Ptpn11/Rps6/Gab2/Mapk8/Stat1/Jak2/Cish/Stat5a/Rela/Relb/Stat3/Tec/Nfkb1/Nfkbia/Yes1/Fyn/Nfkb2/Eif4ebp1/Pik3ca/Stat6/Pi4k2a/Myc
CHO_NR4A1_TARGETS	CHO_NR4A1_TARGETS	25	-673375473628795	-166455748938938	123829491587981	962554914139014	662818778843913	2633	tags=48%, list=13%, signal=42%	Eaf1/Herpud1/Birc3/Hlcs/Slc3a2/Kdm5a/Atf4/Asns/Abl2/Hmox1/Ppp1r15a/Atf3
YU_MYC_TARGETS_UP	YU_MYC_TARGETS_UP	18	689429118179107	189953545859103	124499980159281	966245129034925	66535987410513	1496	tags=44%, list=7%, signal=41%	Pclaf/Hmgn2/Kif20a/Idi1/Fdps/Dctpp1/Kpna2/Fam136a
REACTOME_SIGNALING_BY_NTRKS	REACTOME_SIGNALING_BY_NTRKS	112	-500321350634234	-15258425511146	128125910521668	992824951860206	683662835783631	5061	tags=46%, list=25%, signal=34%	Bax/Atf2/Nab1/Ptpn11/Furin/Pik3r2/Adcyap1r1/Fosl1/Map2k5/Mapkapk2/Ap2a2/Cdk5r1/Crk/Ppp2ca/Srf/Grb2/Mef2a/Dnm1/Fosb/Dnal4/Plcg1/Frs2/Sos1/Ppp2cb/Dusp4/Braf/Irs2/Junb/Ap2a1/Ptprs/Dnm2/Nras/Rest/Ap2b1/Atf1/Tcf12/Stat3/Kras/Fos/Sgk1/Fyn/Mapkapk3/Mef2d/Rit1/Pik3ca/Kidins220/Ralgds/Jund/Dusp3/Trib1/Dusp7
BIOCARTA_PPARA_PATHWAY	BIOCARTA_PPARA_PATHWAY	44	-589394188051754	-159610445337978	130407471179586	10089204980289	694746286815513	3695	tags=52%, list=18%, signal=43%	Acox1/Pdgfa/Med1/Nr0b2/Apoa1/Prkacb/Lpl/Stat5a/Ncor2/Tnf/Rxra/Cited2/Rela/Ncor1/Ncoa1/Nfkbia/Jun/Pik3ca/Sp1/Crebbp/Nrip1/Myc/Ptgs2
BIOCARTA_PDGF_PATHWAY	BIOCARTA_PDGF_PATHWAY	25	-670190109628951	-16566833957967	130645607648833	100918109445171	694925734450345	4358	tags=64%, list=22%, signal=50%	Map3k1/Mapk8/Prkca/Stat1/Pdgfa/Srf/Grb2/Stat5a/Plcg1/Sos1/Map2k4/Stat3/Fos/Rasa1/Jun/Pik3ca
TURASHVILI_BREAST_DUCTAL_CARCINOMA_VS_DUCTAL_NORMAL_DN	TURASHVILI_BREAST_DUCTAL_CARCINOMA_VS_DUCTAL_NORMAL_DN	150	-470631548670941	-146979422034589	131072170296467	100976759201397	695329598782973	3687	tags=31%, list=18%, signal=25%	Cdc14b/Anxa1/Apod/Maff/Rnd3/Trim29/Fosb/Ybx3/Zfp667/Fam110c/Mgst1/Rhoq/Spred1/Cp/Gramd3/Dlg5/Krt17/Synpo2/Ehf/Itgb4/Trip6/Chic2/Krt14/Tcim/Rapgef2/Fos/Klk7/Lamb3/Slc25a37/Bcor/Zfp462/Ptpn21/Rcan1/Samd4/Usp31/Per1/Gabarapl1/Krt16/Dsg3/Sox9/Lama3/Dst/Lamc2/Steap3/Fbxo32/Atf3
REACTOME_DOWNREGULATION_OF_SMAD2_3_SMAD4_TRANSCRIPTIONAL_ACTIVITY	REACTOME_DOWNREGULATION_OF_SMAD2_3_SMAD4_TRANSCRIPTIONAL_ACTIVITY	23	-694672517636684	-169262848725439	131130677974262	100976759201397	695329598782973	3575	tags=74%, list=18%, signal=61%	Nedd4l/Usp9x/Smad4/Ubb/Ncor2/Tgif2/Smurf2/Smad2/Rnf111/Smad3/Ncor1/Tgif1/Ski/Skil/Ubc/Ppm1a/Trim33
GAJATE_RESPONSE_TO_TRABECTEDIN_UP	GAJATE_RESPONSE_TO_TRABECTEDIN_UP	56	-560436443039959	-157531547905218	131471178520117	101081267472788	696049246501815	4941	tags=57%, list=24%, signal=43%	Dusp5/Crip1/Casp9/Cldn7/Tnfaip3/Vldlr/H2-Q7/Anxa1/Cpe/H2-Q10/Gars/Casp4/H2-Q2/Anxa4/H2-D1/Pck2/Oasl1/Gsn/Trappc6a/Ddr2/Fos/Clic4/Isg15/H2-M3/Taf15/Cd44/H2-T23/Gpnmb/Cars/Asns/Nupr1/Atf3
OISHI_CHOLANGIOMA_STEM_CELL_LIKE_DN	OISHI_CHOLANGIOMA_STEM_CELL_LIKE_DN	220	-447276401821509	-142625549903794	13389267945796	102782934028692	707766983661708	4234	tags=34%, list=21%, signal=27%	Rab31/Inf2/Ifngr2/Lrrc32/Mt2/Tpk1/Arhgap10/Emilin1/Tmc6/Mt1/Npdc1/Serpinb1a/Ier5/Ptprr/Ecm1/Mlxip/Elk3/Angptl2/Cr1l/Papss2/Rhobtb1/Ifngr1/Zbtb48/Rbms1/Gprc5a/Adamts2/Pex14/Cd164/Ncor2/Igf2bp2/Marcksl1/Ifi27/Lima1/Epha2/Irf2/Bnip3l/Hspg2/Paqr3/Cited2/Pck2/Igf2bp3/Adam8/Sema7a/Ece1/Tmbim1/Rin2/Ddr2/Mthfd2/Heca/Rras/Traf3ip2/Lrp1/Vdr/Bach1/Ptk2b/Emp1/Fxyd3/Arhgap17/Cdyl/Hk2/Dvl1/Ltbp4/Gem/Zfp36l1/Kl…
REACTOME_SYNTHESIS_OF_PIPS_AT_THE_PLASMA_MEMBRANE	REACTOME_SYNTHESIS_OF_PIPS_AT_THE_PLASMA_MEMBRANE	48	-582212953357099	-159775931187348	135521069567879	10387142847625	715262395610789	5559	tags=60%, list=27%, signal=44%	Mtm1/Ptpn13/Mtmr6/Pik3c2b/Pik3r2/Plekha6/Rab14/Inpp5k/Arf1/Rufy1/Pip4k2a/Pten/Pi4k2b/Ocrl/Pip4k2b/Inpp4a/Mtmr3/Plekha5/Synj1/Plekha1/Pik3c2a/Pip5k1c/Rab5a/Pik3ca/Synj2/Pip4k2c/Pi4k2a/Pip5k1a/Sbf2
REACTOME_TRANSLESION_SYNTHESIS_BY_Y_FAMILY_DNA_POLYMERASES_BYPASSES_LESIONS_ON_DNA_TEMPLATE	REACTOME_TRANSLESION_SYNTHESIS_BY_Y_FAMILY_DNA_POLYMERASES_BYPASSES_LESIONS_ON_DNA_TEMPLATE	35	564687256267285	180107386573267	136026478768703	104015789413265	716256470219723	553	tags=31%, list=3%, signal=31%	Pclaf/Rfc4/Pole/Rfc5/Pold1/Rpa1/Rfc3/Pole2/Pold2/Rpa3/Polh
REACTOME_FLT3_SIGNALING	REACTOME_FLT3_SIGNALING	35	-627107199554291	-163998591285949	136130875123519	104015789413265	716256470219723	5599	tags=69%, list=28%, signal=50%	Csk/Uba52/Akt1/Flt3/Ptpn11/Rps27a/Gab2/Akt2/Ubb/Grb2/Stat5a/Sos1/Akt3/Nras/Ptprj/Bcl2l11/Kras/Fyn/Cbl/Pik3ca/Foxo3/Socs6/Ubc/Abl2
VERNELL_RETINOBLASTOMA_PATHWAY_DN	VERNELL_RETINOBLASTOMA_PATHWAY_DN	17	-72727624031191	-166845686538008	137495169455429	104895851071406	722316606477801	2870	tags=53%, list=14%, signal=45%	Gprc5a/Ppfibp1/Sh3bp4/Cited2/Dctn4/Tob2/Zfp655/Lactb/Pmepa1
WINTER_HYPOXIA_METAGENE	WINTER_HYPOXIA_METAGENE	201	-451200416917558	-143090397844966	137777887195441	104949328888379	722684856650553	3902	tags=30%, list=19%, signal=25%	Arhgap5/Eif4a3/Irf6/Mxi1/Angptl4/Tgfb3/Anxa1/Pdgfb/Hsph1/Thbs1/Slc6a6/Cald1/Slc2a1/Herpud1/Ifi27/Vps11/Rbpj/Cp/Bnip3l/Ctsd/Hyou1/Sgsm2/Cited2/Pfkfb3/Rela/Ppat/Edn1/Krt14/Ets1/Fos/Itga5/Tbpl1/Nfkb1/Slc3a2/Lrp1/Jun/Krt19/Efna1/Nfkb2/Btg1/Ell2/Hk2/Ptgs1/Hk1/Nfil3/Vegfa/Bhlhe40/Clk1/Stc2/Sat1/Fn1/Riok3/Slc20a1/Vegfc/Ptgs2/Lonp1/Nt5e/Slc6a8/Hmox1/Hbp1/Ndrg1
KEGG_RIG_I_LIKE_RECEPTOR_SIGNALING_PATHWAY	KEGG_RIG_I_LIKE_RECEPTOR_SIGNALING_PATHWAY	47	-59600556154733	-162915061877738	138094516832278	105028433757184	723229575624727	4358	tags=53%, list=22%, signal=42%	Map3k1/Ripk1/Casp8/Mapk8/Traf2/Map3k7/Traf3/Tbk1/Tank/Tnf/Cyld/Ikbkg/Ifih1/Rela/Azi2/Ddx3x/Ikbkb/Nfkbib/Isg15/Nfkb1/Nfkbia/Atg12/Trim25/Irf7/Ddx58
ZHONG_RESPONSE_TO_AZACITIDINE_AND_TSA_UP	ZHONG_RESPONSE_TO_AZACITIDINE_AND_TSA_UP	143	-480744126858802	-149857629617614	138725887485358	105346304711958	725418446461898	4878	tags=45%, list=24%, signal=34%	Apold1/Nnat/Cgref1/Serpini1/Map2k3/Upp1/Zmiz2/Cdr2l/Gab2/Klf12/Mospd1/Inpp5f/Abhd2/Atp6v0a1/Ecm1/Cltb/Tktl1/Ttll7/Apobec3/Mkln1/Sphk1/Mok/Itch/Hyal1/Ykt6/Plin3/Kcnv2/Slc12a6/Cyld/Atp6v1d/Iffo1/Flnc/Prkab2/Rapgef2/Stat3/Map1lc3b/Ranbp2/Hdac5/Optn/Tef/Tsc22d2/Pisd/Apbb2/Jun/Aff4/F11r/Synj2/Neu1/Trio/Skil/Ilrun/Sbno1/Irf7/Socs7/Il23a/Stx3/Spag9/Atp6v0d1/Dnajb2/Gls/Slc6a8/Pmepa1/Plk3/Atf3
WP_HYPERTROPHY_MODEL	WP_HYPERTROPHY_MODEL	17	-726112561619019	-166578725018212	139845457487146	105919491818468	729365433510693	1271	tags=35%, list=6%, signal=33%	Ifrd1/Eif4ebp1/Vegfa/Jund/Il1a/Atf3
DIRMEIER_LMP1_RESPONSE_EARLY	DIRMEIER_LMP1_RESPONSE_EARLY	57	-573563150696042	-161407654126046	139909863585173	105919491818468	729365433510693	2620	tags=40%, list=13%, signal=35%	Herpud1/Lta/Dusp2/Tnf/Junb/Jup/Zfp36/Birc3/Nfkbia/Eif1/Jun/Ptk2b/Nfkb2/Nfkbiz/Traf1/Eef2/Irf7/Jund/Myc/Klf6/Kdm6b/Gadd45b/Ppp1r15a
PASQUALUCCI_LYMPHOMA_BY_GC_STAGE_UP	PASQUALUCCI_LYMPHOMA_BY_GC_STAGE_UP	263	-432876716299142	-139122628913262	1410962790947	106601932090413	734064741789522	4758	tags=41%, list=23%, signal=32%	Clptm1l/Laptm4a/Wfs1/Slc1a3/Sec61a1/Atp2b4/Man1b1/Abca1/Shroom3/Dusp9/Srp68/Slc25a39/Nsd3/Ttc13/Ifitm3/Epcam/Pla2g12a/Tmem38b/Spag6/Mt2/Fam214a/Snai2/Nomo1/Cpeb3/Phlda1/Irf6/Mt1/Sel1l/Oxr1/Ssr3/Pex11a/Eaf2/Uck2/Cltb/Fbxo17/Cacnb3/Rhobtb1/Foxp2/Cystm1/Cers6/Atp6v0c/Blnk/Slc12a8/Hdlbp/Fam135a/Ctsz/Sec24a/Ccn4/Tmem248/Rab20/Creb3l2/Farp2/Sdc1/Cdv3/Irs2/Uaca/Mfsd4a/Rab2a/Cited2/Lpin2/Derl1/Mtdh/Tert/…
REACTOME_ANCHORING_OF_THE_BASAL_BODY_TO_THE_PLASMA_MEMBRANE	REACTOME_ANCHORING_OF_THE_BASAL_BODY_TO_THE_PLASMA_MEMBRANE	67	448091408820874	164564593126874	141243240654639	106601932090413	734064741789522	2476	tags=42%, list=12%, signal=37%	Plk4/Cep192/Tubg1/B9d1/Sclt1/Tmem216/Cep164/Tubb5/Cep152/Cep78/Haus6/Prkar2b/Prkaca/Cep41/Fbf1/Pcnt/Cep72/Nphp1/Ahi1/Cdk5rap2/Rab3ip/Cenpj/Cep70/Cep135/Cep76/Tuba1a/Ccp110/Cep89
WP_ENDODERM_DIFFERENTIATION	WP_ENDODERM_DIFFERENTIATION	113	-498354677596739	-151911347824121	142271597069649	107214137883326	73828041291747	4941	tags=51%, list=24%, signal=39%	Dusp5/Ctr9/Mtf2/Map2k3/Ahdc1/Atp8b2/Rfx7/Bcorl1/Dnmt3b/Aebp2/Vav3/Stat1/Wdhd1/Tcf7l1/Pbx1/Ctnnb1/Smad4/Acaca/Dip2a/Foxa1/Wdfy2/Sesn1/Rarg/Naa15/Dusp4/Dusp2/Sp4/Zbtb17/Trim12c/Pabpc1/Zfp281/Lamc1/Apc/Smad2/Tnrc6c/Cand1/Smad3/Bmpr1a/Cebpz/Ext1/Epb41l5/Ubr5/Pthlh/Ctbp2/Mbtd1/App/Emsy/Elk4/Ascc3/Zfp462/Foxo1/Cdyl/Btaf1/Lrpprc/Bptf/Wwc1/Notch1/Jarid2
IWANAGA_CARCINOGENESIS_BY_KRAS_PTEN_DN	IWANAGA_CARCINOGENESIS_BY_KRAS_PTEN_DN	286	-428757051597786	-138229169679282	145375714514643	109251355480114	752308766623919	3660	tags=29%, list=18%, signal=24%	Amigo1/Wasf2/Mmp12/Tbp/Edc3/Tpm1/Angptl2/Cbfa2t3/Mettl17/Prpf4b/Elf4/Gpd2/Dyrk1a/Yod1/Tra2a/Sugp1/Mettl6/Cyth3/Fdx2/Plcg1/Gpr107/Mcam/Shfl/Clec2l/Ears2/Tbc1d24/Helz/Wwox/Pkd2/Ctif/Pfkfb3/Tnpo1/Ccdc174/Xpr1/Gtf2i/Rictor/Krt80/Tax1bp1/Eif4g2/Glis2/Chic2/Gsn/Ankra2/Arid4b/Utp14a/Myo5a/Ddx27/Zbtb44/Vps50/Cavin2/Irgq/Atp13a4/Ptprk/Rsf1/Sema3e/Proser2/Fmo1/Klk7/Ippk/Sugp2/Tmem87b/Ppp2r5b/Jun/Pde4dip/Sm…
WP_EXERCISEINDUCED_CIRCADIAN_REGULATION	WP_EXERCISEINDUCED_CIRCADIAN_REGULATION	43	-589879855915548	-159098408804495	145417626722923	109251355480114	752308766623919	2620	tags=44%, list=13%, signal=39%	Herpud1/Cry2/Ppp2cb/Etv6/Zfr/Tab2/Arntl/Eif4g2/Clock/Ncoa4/Qk/Btg1/Cebpb/Per1/Nckap1/Per2/Nr1d2/Stbd1/Klf9
SETLUR_PROSTATE_CANCER_TMPRSS2_ERG_FUSION_UP	SETLUR_PROSTATE_CANCER_TMPRSS2_ERG_FUSION_UP	56	-559657689608746	-157312650231844	145963779713442	109495017730326	75398663365014	4175	tags=52%, list=21%, signal=41%	Eif5/Map2k5/Bag5/Kcnn2/Rpp38/Cacna1d/Thumpd1/Tbp/Mlxip/Ube2g1/Mok/Safb/Ocln/Cpsf6/Klc1/Dbn1/Ece1/Susd6/Ncoa1/Ptprk/Ampd3/Myo6/Lrp1/Mta1/Tle1/Eif4g3/Rfx1/Tpp2/Aldh18a1
WP_STRUCTURAL_PATHWAY_OF_INTERLEUKIN_1_IL1	WP_STRUCTURAL_PATHWAY_OF_INTERLEUKIN_1_IL1	46	-593076862218646	-161504638778306	147032298210702	110028608193887	757660956790204	4950	tags=54%, list=24%, signal=41%	Atf2/Map2k3/Map3k1/Mapk8/Mapkapk2/Map3k7/Tank/Irak1/Irak2/Safb/Map2k4/Tab2/Rela/Tollip/Ikbkb/Fos/Nfkbib/Nfkb1/Nfkbia/Mknk1/Tab1/Irf7/Myc/Map3k3/Il1a
PID_MTOR_4PATHWAY	PID_MTOR_4PATHWAY	58	-568978976466742	-160065397595132	147120910469947	110028608193887	757660956790204	5808	tags=60%, list=29%, signal=43%	Mlst8/Cycs/Eif4a1/Rac1/Ywhah/Akt1/Pdpk1/Ddit4/Tsc2/Prkca/Pld1/Rptor/Mapkap1/Yy1/Rragc/Pxn/Poldip3/Braf/Ywhag/Rictor/Eef2k/Pld2/Nras/Akt1s1/Atg13/Ikbkb/Kras/Sgk1/Eif4b/Ulk2/Eif4ebp1/Eef2/Pdcd4/Clip1/Ulk1
DER_IFN_GAMMA_RESPONSE_UP	DER_IFN_GAMMA_RESPONSE_UP	70	-54361412628985	-156654735811325	148107571672284	11016385306734	758592257857289	4375	tags=46%, list=22%, signal=36%	H2-Q7/Fosl1/Casp8/Adar/Stat1/B2m/Map3k10/H2-Q10/Sp110/H2-Q2/Eps15/Ifi205/H2-D1/Bst2/Trim26/Tead4/Ppp3ca/Sf3a1/Isg15/Fas/H2-M3/Atp6v0b/Elk4/Btg1/Vat1/H2-T23/Gbp2/Ifit3/Vegfc/Irf9/Gbp2b/Bbc3
DE_YY1_TARGETS_DN	DE_YY1_TARGETS_DN	71	-546671183783798	-157803199789152	148107571672284	11016385306734	758592257857289	4227	tags=59%, list=21%, signal=47%	Egfr/Hnrnpc/Cul5/Socs5/Dnttip2/Btg4/Eps8/Macf1/Itgav/Gdi2/Anxa1/Usp9x/Prkacb/Csnk1g3/Cald1/Rab6a/Tdrd3/Prkd3/Pten/Pdha1/Naa15/Ccnl1/Smndc1/Cyld/Gspt1/Apc/Ipo7/Ncor1/Rasa1/Clic4/Angpt1/Bdkrb2/Gna13/Arih1/Osmr/Fas/Nbl1/Rbbp6/Erbin/Fn1/Dst/Inhba
SASSON_RESPONSE_TO_GONADOTROPHINS_DN	SASSON_RESPONSE_TO_GONADOTROPHINS_DN	70	-543583012602198	-15664576969679	148107571672284	11016385306734	758592257857289	4772	tags=43%, list=24%, signal=33%	Dapk1/Arl6ip5/Plcl1/Map2k3/Tln1/Cflar/Stat1/Casp4/Thbs1/Itga3/Atp2a2/Sh3bp4/Map4k4/Flnc/Mbd2/Stk24/Ctnnd1/Actn1/Adcy9/Rasal2/Itgb5/Kidins220/Gbp2/Ablim1/Gem/Ezr/Pi4k2a/Card10/Trib1/Gbp2b
SHI_SPARC_TARGETS_UP	SHI_SPARC_TARGETS_UP	21	-7122433871613	-171410057891599	148194486298042	11016385306734	758592257857289	1966	tags=43%, list=10%, signal=39%	Sema6a/Arhgap23/Rab27b/Arhgef5/Mdm2/Ankrd11/Abl2/Gadd45b/Ppp1r15a
KEGG_T_CELL_RECEPTOR_SIGNALING_PATHWAY	KEGG_T_CELL_RECEPTOR_SIGNALING_PATHWAY	84	-523548885093172	-154901556563318	14905352547727	110541619721734	761193572638145	4517	tags=44%, list=22%, signal=34%	Pik3r2/Pak2/Akt2/Nfatc3/Nfatc1/Vav3/Map3k7/Nfatc2/Grb2/Malt1/Plcg1/Sos1/Tnf/Bcl10/Akt3/Nfat5/Ikbkg/Rela/Nras/Ikbkb/Kras/Fos/Ppp3ca/Nfkbib/Ppp3cb/Tec/Nfkb1/Nfkbia/Gsk3b/Fyn/Csf2/Jun/Sos2/Cbl/Pik3ca/Vav2/Cblb
MAGRANGEAS_MULTIPLE_MYELOMA_IGLL_VS_IGLK_DN	MAGRANGEAS_MULTIPLE_MYELOMA_IGLL_VS_IGLK_DN	18	-704272345842067	-163504607615831	149246618473092	110541619721734	761193572638145	4977	tags=72%, list=25%, signal=55%	Anks1/Rpl4/Rhog/Pbx1/Ctnnb1/Gas2l1/Nectin2/Cd46/Hyal1/Lta/Ltbp4/Pnpla6/Cdsn
GYORFFY_MITOXANTRONE_RESISTANCE	GYORFFY_MITOXANTRONE_RESISTANCE	24	-665577644989613	-162987961467168	14937451449432	110541619721734	761193572638145	4980	tags=54%, list=25%, signal=41%	Klhl35/Tnfaip3/Tshz1/Ostm1/Maff/Casc3/Ifngr1/Cpsf6/Rassf8/Amotl1/Sdcbp2/Wdr26/Lemd2
FIGUEROA_AML_METHYLATION_CLUSTER_3_DN	FIGUEROA_AML_METHYLATION_CLUSTER_3_DN	27	-642153335641201	-160229022427352	14980102439882	11069129587314	762224248004711	3901	tags=52%, list=19%, signal=42%	Arhgap10/Tmem33/2510039O18Rik/Crtc3/Epha2/Slc26a9/Phldb1/Rhot1/Maml1/Ahnak/Eif3a/Kdm4b/Ahnak2/Ppp1r15a
BROWNE_HCMV_INFECTION_10HR_DN	BROWNE_HCMV_INFECTION_10HR_DN	46	-591791071878675	-1611544968024	151263371511634	111490363787959	767726658430694	3751	tags=46%, list=19%, signal=37%	Runx1/Eef1a1/B2m/Rhobtb1/Stambp/Prkx/Rbms1/Mtus1/Setx/Eef1aknmt/Fbxl2/Igf2bp3/Rin2/Parp4/Pcf11/Emp1/Cblb/Ranbp6/Mga/Nt5e/Klf9
REACTOME_LEISHMANIA_INFECTION	REACTOME_LEISHMANIA_INFECTION	166	-45910651549451	-143899713012273	151334164785115	111490363787959	767726658430694	4854	tags=37%, list=24%, signal=28%	Ggt5/Myo1c/Wipf2/Prkar1a/Furin/Was/Adcyap1r1/Actr2/Mapk8/Brk1/Vav3/Gnb5/Wasf2/Crk/Tshb/Myo9b/Baiap2/P2rx4/Prkacb/Adcy6/Prkx/Gng5/Grb2/Elmo1/Plk2/Plcg1/Dvl2/Wipf1/P2rx7/Adam17/Ahcyl1/Actr3/Abl1/Rela/Calcb/C3/Plcg2/Myo5a/Abi1/Dvl3/Adcy9/Nfkb1/Itpr3/Gpbar1/Abi2/Pthlh/Yes1/Fyn/Myh9/Jun/Nfkb2/App/Vav2/Dvl1/Itpr2/Rhbdf2/Myo10/Nckap1/Nt5e/Il1a/Hmox1
REACTOME_CLATHRIN_MEDIATED_ENDOCYTOSIS	REACTOME_CLATHRIN_MEDIATED_ENDOCYTOSIS	128	-474344852904261	-146333902899669	151942054560998	111771383206123	769661768260195	5608	tags=49%, list=28%, signal=36%	Aak1/Vamp2/Rab5b/Uba52/Vamp8/Clta/Egfr/Sh3kbp1/Cops5/Arpc2/M6pr/Tor1a/Sh3gl1/Fnbp1/Rps27a/Areg/Actr2/Gps1/Fcho2/Fnbp1l/Ap2a2/Ubqln1/Syt8/Snx18/Tor1b/Cltb/Grk2/Itsn2/Arfgap1/Ubb/Grb2/Dnm1/Eps15/Epn2/Trip10/Pacsin3/Hgs/Dvl2/Ocrl/Gak/Pacsin2/Sgip1/Ap2a1/Agfg1/Actr3/Dnm2/Ap2b1/Scarb2/Synj1/Stam2/Reps1/Eps15l1/Gapvd1/Pik3c2a/Igf2r/Pip5k1c/Rab5a/Picalm/Cbl/Synj2/Tgoln1/Ubc/Hip1r
WP_ENDOPLASMIC_RETICULUM_STRESS_RESPONSE_IN_CORONAVIRUS_INFECTION	WP_ENDOPLASMIC_RETICULUM_STRESS_RESPONSE_IN_CORONAVIRUS_INFECTION	37	-619368751916297	-162400957834555	154101736589517	112633343856794	775597260329244	3353	tags=51%, list=17%, signal=43%	Ppp1r9a/Mbtps1/Ern1/Eif2ak3/Eif2ak1/Eif2ak2/Ppp1r12c/Ppp1r14c/Ppp1r15b/Ppp1r12b/Mbtps2/Ppp1r13b/Ppp1r9b/Ppp1r12a/Map1lc3a/Ppp1r10/Atf4/Atf6/Ppp1r15a
REACTOME_HDMS_DEMETHYLATE_HISTONES	REACTOME_HDMS_DEMETHYLATE_HISTONES	22	-686864166448606	-16557270762507	15412623138441	112633343856794	775597260329244	3009	tags=59%, list=15%, signal=50%	Jmjd6/Kdm5d/Kdm5c/Kdm1a/Kdm3a/Arid5b/Kdm2a/Kdm5a/Kdm3b/Kdm7a/Kdm4b/Kdm6b/Kdm5b
REACTOME_PINK1_PRKN_MEDIATED_MITOPHAGY	REACTOME_PINK1_PRKN_MEDIATED_MITOPHAGY	22	-686886854445084	-165578176702059	15412623138441	112633343856794	775597260329244	5553	tags=73%, list=27%, signal=53%	Uba52/Tomm5/Tomm70a/Mterf3/Tomm20/Rps27a/Prkn/Mfn1/Ubb/Mfn2/Map1lc3b/Atg12/Map1lc3a/Pink1/Ubc/Sqstm1
DELPUECH_FOXO3_TARGETS_UP	DELPUECH_FOXO3_TARGETS_UP	59	-564484070659593	-159226387138953	154245277488276	112633343856794	775597260329244	3732	tags=46%, list=18%, signal=37%	Mxi1/Gnb5/Nedd4l/Max/Ctsb/1110004F10Rik/Marcksl1/Erbb3/Slc31a2/Gtf2i/Mvp/Bcl6/Edn1/Gsn/Plcg2/Pik3ip1/Igf1r/Pik3ca/Emp1/Mxd1/4930523C07Rik/Ube2h/Wdr45/Klf5/Cdc42ep2/Sat1/Cldn4
WP_TCELL_ANTIGEN_RECEPTOR_TCR_PATHWAY_DURING_STAPHYLOCOCCUS_AUREUS_INFECTION	WP_TCELL_ANTIGEN_RECEPTOR_TCR_PATHWAY_DURING_STAPHYLOCOCCUS_AUREUS_INFECTION	49	-581874946519999	-160086016492007	154254741586696	112633343856794	775597260329244	4071	tags=43%, list=20%, signal=34%	Pdk1/Map3k7/Nfatc2/Grb2/Malt1/Plcg1/Sos1/Tnf/Bcl10/Ikbkg/Ikbkb/Fos/Rras/Nfkb1/Nfkbia/Gsk3b/Fyn/Csf2/Jun/Cbl/Pik3ca
LY_AGING_OLD_DN	LY_AGING_OLD_DN	27	597295615538321	182609764588353	154942488056657	112968407835696	777904522949461	1012	tags=26%, list=5%, signal=25%	Bard1/Hmgn2/Mybl2/Foxm1/Kif14/Parp1/Ctsc
REACTOME_POSITIVE_EPIGENETIC_REGULATION_OF_RRNA_EXPRESSION	REACTOME_POSITIVE_EPIGENETIC_REGULATION_OF_RRNA_EXPRESSION	43	-58854370304661	-15873803068133	156031869945989	113594883488703	782218456847695	3524	tags=53%, list=17%, signal=44%	Taf1d/H3f3b/Tbp/Taf1a/Ttf1/Baz1b/Polr2h/Smarca5/Mta2/Chd3/Sf3b1/Gatad2a/Ercc6/Kat2a/Mybbp1a/Taf1c/Polr1b/Gsk3b/Mta1/Ddx21/Ehmt2/Gatad2b/Polr1a
GARCIA_TARGETS_OF_FLI1_AND_DAX1_DN	GARCIA_TARGETS_OF_FLI1_AND_DAX1_DN	126	352600405374079	147975452979117	156595712479816	113837472282824	783888932016629	1452	tags=17%, list=7%, signal=16%	Cenpm/Tcf19/Psmc3ip/Mybl2/Dhfr/Arhgap19/Slc25a10/Mcm10/Lmnb1/Tmpo/Skp2/Dut/Ppil1/Rpp30/Cbx2/Mrpl48/Casp2/3830406C13Rik/Fxn/Gins3/Ncaph2/Alg14
REACTOME_PROCESSIVE_SYNTHESIS_ON_THE_C_STRAND_OF_THE_TELOMERE	REACTOME_PROCESSIVE_SYNTHESIS_ON_THE_C_STRAND_OF_THE_TELOMERE	13	752131120225302	191876955256162	158043168210942	114720746807237	78997119218751	599	tags=46%, list=3%, signal=45%	Lig1/Pold1/Rpa1/Pold2/Rpa3/Wrn
KEGG_DORSO_VENTRAL_AXIS_FORMATION	KEGG_DORSO_VENTRAL_AXIS_FORMATION	18	-701775670537096	-162924976854389	160998086728951	116694061100455	803559505445214	3057	tags=50%, list=15%, signal=42%	Grb2/Sos1/Etv6/Ets1/Kras/Sos2/Spire1/Notch1/Ets2
TURASHVILI_BREAST_NORMAL_DUCTAL_VS_LOBULAR_UP	TURASHVILI_BREAST_NORMAL_DUCTAL_VS_LOBULAR_UP	60	-565620472995592	-160192550232381	16143843297106	116841657645917	804575860570386	3663	tags=45%, list=18%, signal=37%	Vps13b/Maff/Smg8/Glud1/Fosb/Zfp799/Mak16/Adnp/Smug1/Trnt1/Vipas39/Smad5/Phf20l1/Coq10b/Usp25/Lrch3/Zyg11b/Pde4dip/Clcn3/Myo1d/Dcaf8/Klf11/Eppk1/Nr4a2/Frmd4b/Pmepa1/Atf3
WP_REGULATION_OF_ACTIN_CYTOSKELETON	WP_REGULATION_OF_ACTIN_CYTOSKELETON	118	-489928069815721	-150005910480981	162816948929069	117666831612575	810258038209083	4745	tags=45%, list=23%, signal=35%	Pak6/Rassf7/Arhgef1/Was/Pik3r2/Pak2/Fgf21/Slc9a1/Brk1/Pik3r4/Fgfr1/Wasf2/Pdgfa/Crk/Pdgfb/Baiap2/Pip4k2a/Pxn/Mras/Sos1/Rock1/Braf/Pip4k2b/Gna12/Bcar1/Arhgap35/Ssh1/Git1/Apc/Nras/Rac2/Gsn/Actn1/Kras/Rras/Pik3c2a/Bdkrb2/Gna13/Abi2/Iqgap1/Pip5k1c/Rock2/Ppp1r12a/Sos2/Pik3ca/Ssh3/Arhgef6/Diaph1/Pip4k2c/Ezr/Nckap1/Fn1/Pip5k1a
ONKEN_UVEAL_MELANOMA_DN	ONKEN_UVEAL_MELANOMA_DN	452	-394802865500596	-128397124704875	163075204150606	117681170714531	810356777781329	5268	tags=40%, list=26%, signal=31%	Nfib/Tomm70a/Tom1l1/Kdm6a/Dlg1/Pdcd10/Rps9/Rpl35a/M6pr/Oga/Rpl15/Usp4/Fxr1/Serbp1/Tomm20/St13/Naa50/Ecsit/Gpr153/Mbnl1/Ptp4a2/Satb1/Pex6/Serpini1/Rps27a/Fbl/Rpl24/Pde4d/Rab17/Rps5/Prkar1a/Eif3g/Creg1/Zbtb38/Wfdc3/Rps14/Rnf13/Robo1/Caprin1/Zfp217/Rpl32/Tiparp/Degs1/Cadps2/Hnrnpdl/Rpl18a/Sorbs1/Prcp/Bag5/Ssbp2/Smarcc1/Rsl1d1/Pik3r4/Rybp/Serpinb6a/Zmat3/Pex5/Rpl13/Parl/Kpna4/Pbx1/Atp6v1a/Zfp593/Pmm1…
WP_PYRIMIDINE_METABOLISM	WP_PYRIMIDINE_METABOLISM	74	430976667336228	162978781229541	164541640385873	118566063787543	816450183336126	2450	tags=35%, list=12%, signal=31%	Tk1/Pole/Pold1/Pole2/Nme4/Prim2/Pold2/Dctd/Cda/Dut/Dck/Dtymk/Dhodh/Dctpp1/Enpp1/Pole3/Ctps2/Nme6/Umps/Polr2d/Polr3g/Pola2/Dpys/Polr2i/Tymp/Polr2l
REACTOME_ROS_AND_RNS_PRODUCTION_IN_PHAGOCYTES	REACTOME_ROS_AND_RNS_PRODUCTION_IN_PHAGOCYTES	31	-643284058914981	-164889765955691	167212657677133	120315113453984	828494202300846	3658	tags=48%, list=18%, signal=40%	Atp6v0a1/Atp6v1a/Atp6v1c1/Atp6v1e1/Atp6v0c/Atp6v0e/Atp6v1f/Tcirg1/Atp6v1h/Atp6v1d/Rac2/Atp6v1g1/Atp6v0b/Atp6v1b2/Atp6v0d1
REACTOME_STIMULI_SENSING_CHANNELS	REACTOME_STIMULI_SENSING_CHANNELS	72	-545053099986378	-157507011960555	167607972720325	120424010676495	829244072495102	4678	tags=43%, list=23%, signal=33%	Rps27a/Trpc1/Best2/Sgk3/Ripk1/Wnk1/Ano10/Clcn6/Nedd4l/Ostm1/Ttyh1/Trpm4/Ano4/Wwp1/Ubb/Asic1/Clcn2/Trpm7/Clcn4/Clcn5/Mcoln1/Ano1/Trpc4ap/Sgk1/Trpm6/Tsc22d3/Clcn3/Trpv4/Ubc/Ano6/Clcn7
PID_MET_PATHWAY	PID_MET_PATHWAY	69	-538457697533798	-15512240264554	170013278163503	121712518874782	838116786331719	6477	tags=67%, list=32%, signal=46%	Shc1/Pak1/Arhgef4/Eif4e/Sh3gl2/Ptk2/Map2k1/Kpnb1/Mlst8/Rac1/Akt1/Sh3kbp1/Pdpk1/Ptpn11/Pak2/Gab2/Map3k1/Akt2/Mapk8/Ctnna1/Rptor/Crk/Ctnnb1/Grb2/Eps15/Pxn/Plcg1/Sos1/Hgs/Map2k4/Bcar1/Rap1b/Apc/Ets1/Ptprj/Akt1s1/Rin2/Ranbp10/Rab5a/Jun/Eif4ebp1/Cbl/Pik3ca/Cdh1/Ranbp9/Numb
REACTOME_ADHERENS_JUNCTIONS_INTERACTIONS	REACTOME_ADHERENS_JUNCTIONS_INTERACTIONS	27	-640313847622877	-159770036464679	170074488004125	121712518874782	838116786331719	4103	tags=37%, list=20%, signal=30%	Ctnna1/Ctnnb1/Nectin2/Cdh11/Nectin1/Afdn/Ctnnd1/Jup/Cdh1/Pvr
PID_A6B1_A6B4_INTEGRIN_PATHWAY	PID_A6B1_A6B4_INTEGRIN_PATHWAY	40	-600603886352557	-160351806806001	170141081895461	121712518874782	838116786331719	3236	tags=57%, list=16%, signal=48%	Rac1/Ywhah/Egfr/Akt1/Col17a1/Prkca/Lamb1/Grb2/Itga6/Itgb1/Erbb3/Ywhag/Rxra/Lamc1/Itgb4/Lama5/Lamb3/Pik3ca/Rxrb/Cdh1/Lama3/Lamc2/Il1a
AMIT_DELAYED_EARLY_GENES	AMIT_DELAYED_EARLY_GENES	18	-699599705738627	-162419802581027	170399272510714	121720811738478	838173891289659	3368	tags=61%, list=17%, signal=51%	Maff/Rbms1/Junb/Klf10/Zfp36/Zfp36l1/Bhlhe40/Klf6/Crem/Fosl2/Atf3
WP_DNA_DAMAGE_RESPONSE_ONLY_ATM_DEPENDENT	WP_DNA_DAMAGE_RESPONSE_ONLY_ATM_DEPENDENT	87	-529529469058564	-157846194346423	172127352553965	122556069304946	843925504959631	4517	tags=48%, list=22%, signal=38%	Pik3r2/Map3k1/Akt2/Fosl1/Mapk8/Pdk1/Map3k7/Pik3r4/Tcf7l1/Ctnnb1/Smad4/Grb2/Wnt7b/Wnt4/Pten/Sos1/Dvl2/Akt3/Pck2/Abl1/Apc/Nras/Bcl6/Rac2/Smad3/Bcl2l11/Dvl3/Kras/Pik3c2a/Nfkb1/Gsk3b/Jun/Nfkb2/Sos2/Pik3ca/Foxo3/Insr/Axin1/Dvl1/Mdm2/Myc/Bbc3
ZHANG_INTERFERON_RESPONSE	ZHANG_INTERFERON_RESPONSE	23	-687592264420448	-167537684999149	172179370281404	122556069304946	843925504959631	4702	tags=74%, list=23%, signal=57%	Mx1/Ifitm3/Stat1/Sp110/Ifi205/Oas2/Ifi27/Oasl1/Oas1g/Ifrd1/Isg15/Oas3/Oas1a/Rtp4/Ifi44/Mx2/Irf9
KEGG_TIGHT_JUNCTION	KEGG_TIGHT_JUNCTION	92	-519288569163619	-155455438148872	172313436178348	122556069304946	843925504959631	4784	tags=42%, list=24%, signal=33%	Ctnna3/Cldn7/Vapa/Epb41l1/Akt2/Magi3/Prkca/Ctnna1/Actn4/Ctnnb1/Epb41l3/Ppp2ca/Ybx3/Pten/Cldn9/Mras/Ppp2cb/Exoc3/Llgl1/Ocln/Akt3/Nras/Afdn/Actn1/Ppp2r2a/Kras/Rras/Ash1l/Yes1/Myh14/Cldn3/Myh9/Amotl1/F11r/Sptan1/Tjp1/Patj/Crb3/Cldn4
MARZEC_IL2_SIGNALING_UP	MARZEC_IL2_SIGNALING_UP	89	-515437814955069	-153479627812656	173438442290502	123178726783585	848213146771725	4142	tags=40%, list=20%, signal=32%	Pus1/Il18rap/Mapkapk2/Phlda1/Fgfr1/Cdk5r1/Uck2/Prkx/Cish/Nop2/Spred1/Dusp4/Dusp2/Tnfrsf12a/Elmo3/Ppat/Stat3/Pdcd11/Adcy9/Birc3/Polr1b/Csf2/Gnl3/Ier3/Csrnp1/Hk2/Hspa1b/Vegfa/Jund/Rhob/Myc/Card10/Il1a/Dusp7/Gadd45b/Trib3
GRANDVAUX_IFN_RESPONSE_NOT_VIA_IRF3	GRANDVAUX_IFN_RESPONSE_NOT_VIA_IRF3	14	-739375107466817	-163818135340783	173949257354688	123364013549244	849489038109931	545	tags=71%, list=3%, signal=70%	Mx1/Ifitm3/Adar/Eif2ak2/Gbp2/Irf7/Mx2/Irgm1/Irgm2/Irf9
REACTOME_PHOSPHOLIPID_METABOLISM	REACTOME_PHOSPHOLIPID_METABOLISM	176	-463134946329099	-146036353298792	174637047257967	123674098316402	851624292978895	5175	tags=42%, list=26%, signal=32%	Mtmr4/Mtmr6/Cdipt/Pla2g4a/Selenoi/Pik3c2b/Arf3/Ptdss2/Crls1/Pik3r2/Plekha6/Agpat3/Pla2g12a/Dgat1/Pgs1/Rab14/Sacm1l/Pld1/Slc44a3/Pik3r4/Inpp5k/Inpp5f/Slc44a1/Arf1/Pld4/Rufy1/Pip4k2a/Gdpd1/Gpd2/Pi4ka/Pten/Vac14/Pi4k2b/Ocrl/Pip4k2b/Lpgat1/Pi4kb/Pitpnb/Lpin2/Pld2/Inpp4a/Mtmr3/Etnk1/Plekha5/Pitpnm1/Pld3/Synj1/Miga1/Gpcpd1/Plekha1/Pip4p1/Cpne1/Chkb/Pik3c2a/Pisd/Pnpla8/Pla2g4b/Pnpla2/Pip5k1c/Lpin1/Pikfy…
KAUFFMANN_DNA_REPLICATION_GENES	KAUFFMANN_DNA_REPLICATION_GENES	97	39254904626565	155917156338189	175374208998298	124018208540917	853993848372046	898	tags=20%, list=4%, signal=19%	Lig1/Rfc4/Rfc5/Chtf18/Pold1/Rpa1/Rfc3/Pole2/Polq/Prim2/Pold2/Orc1/Dek/Dut/Rbm14/Rpa3/Polh/Orc6/Orc5
BOYAULT_LIVER_CANCER_SUBCLASS_G3_DN	BOYAULT_LIVER_CANCER_SUBCLASS_G3_DN	41	523115843137342	176011016410696	17580857927475	124147517496447	854884274494644	1715	tags=24%, list=8%, signal=22%	Cryl1/Acat1/Tst/Gamt/Alad/Serpinf1/Aldh5a1/Pcsk6/Cd302/Cox7a1
PID_NFKAPPAB_CANONICAL_PATHWAY	PID_NFKAPPAB_CANONICAL_PATHWAY	20	-699096731252634	-165885751200342	177535977036504	125188226093169	862050631354695	4479	tags=70%, list=22%, signal=55%	Tnfaip3/Nod2/Prkca/Ripk2/Tnfrsf1a/Malt1/Tnf/Cyld/Bcl10/Ikbkg/Rela/Ikbkb/Nfkb1/Nfkbia
WP_HEAD_AND_NECK_SQUAMOUS_CELL_CARCINOMA	WP_HEAD_AND_NECK_SQUAMOUS_CELL_CARCINOMA	59	-561108688138795	-158274278847623	179089807264013	126103750164789	868354963068545	5437	tags=63%, list=27%, signal=46%	Egfr/Akt1/Pdpk1/Ddit4/Rps6/Pik3r2/Notch2/Akt2/Tsc2/Casp8/Rptor/Irf6/Fgfr1/Traf3/Ctnnb1/Smad4/Sesn1/Mapkap1/Pten/Rps6kb2/Akt3/Tert/Rictor/Rela/Nras/Kras/Fat1/Sesn2/Nfkb1/Maml1/Igf1r/Nfkb2/Eif4ebp1/Pik3ca/Vegfa/Notch1/Numb
ZWANG_EGF_INTERVAL_DN	ZWANG_EGF_INTERVAL_DN	179	-455765714026845	-14384112679777	179932183707337	126516418629547	871196612971949	2453	tags=29%, list=12%, signal=26%	Rtkn/Ccnl1/Phldb1/Cxxc5/Junb/Casz1/Pih1d2/Ehf/Madd/Ring1/Mindy1/Dapk3/Klf10/Gabarap/Pnpo/Cln3/Kat6b/Zfp36/Akap9/Mrtfa/Coq8a/Lama5/Akap13/St6gal1/Cdk9/Ripk4/Map3k12/Gabbr1/Coro6/Samsn1/Nob1/Rnf44/Btg1/Ralgds/Eif3a/Rpl12/Klf3/Cebpb/Rhob/Daam1/Irf2bpl/Ankrd11/Gigyf1/Sox4/Jmy/Tpp1/Ypel3/Dusp10/Klf9/Abtb2/Kdm5b/Ahnak2
WP_FACTORS_AND_PATHWAYS_AFFECTING_INSULINLIKE_GROWTH_FACTOR_IGF1AKT_SIGNALING	WP_FACTORS_AND_PATHWAYS_AFFECTING_INSULINLIKE_GROWTH_FACTOR_IGF1AKT_SIGNALING	32	-628627543708685	-162727756008457	180545581960757	126700695771566	872465552005429	4071	tags=59%, list=20%, signal=48%	Pdk1/Pld1/Neb/Rptor/Acvr2b/Tnfrsf1a/Mapkap1/Pten/Itgb1/Eif2b2/Rictor/Smad2/Akt1s1/Smad3/Nfkb1/Gsk3b/Igf1r/Map1lc3a/Fbxo32
DANG_REGULATED_BY_MYC_DN	DANG_REGULATED_BY_MYC_DN	210	-445027636397112	-141445016878567	18070763740515	126700695771566	872465552005429	4632	tags=38%, list=23%, signal=30%	Nprl3/Rps23/Perp/Pdlim7/Pak2/Vldlr/Ftl1/Map3k1/Akt2/Arvcf/Gdi1/Pld1/Cfb/Mt1/Serpinb1a/Yme1l1/H3f3b/Tpm1/Pdgfb/Thbs1/Rsad2/Pls3/Cald1/Tspan7/Cstb/Pom121/Lamp1/Ctsb/Atrx/Anxa4/Serinc3/Csde1/Itgb1/Impact/Ddx5/Rock1/Phldb1/Sfxn3/Rab10/Gpc1/Rab2a/Lamc1/Scamp1/Gcn1/Edn1/Pycr1/Sp3/Synj1/Oas1g/Tcta/Rps12/Igf2r/Fas/Lamp2/Scpep1/App/Oas1a/Cast/Zxdb/Sptan1/Ier3/Rara/Brd2/Hivep2/Gbp2/Trip12/Irf7/Vegfa/Mdm2/Z…
PID_PS1_PATHWAY	PID_PS1_PATHWAY	36	-610128514520342	-159491329219676	180975452393997	126708486952733	872519202359411	2564	tags=42%, list=13%, signal=36%	Lrp6/Rbpj/Nedd4/Apc/Dll1/Fos/Gsk3b/Tle1/Jun/Axin1/Tab1/Dvl1/Crebbp/Notch1/Myc
LEE_AGING_NEOCORTEX_UP	LEE_AGING_NEOCORTEX_UP	67	-539326415381643	-155125498872853	181627579658108	126984948044252	874422923387551	4329	tags=52%, list=21%, signal=41%	Psat1/C4b/Dlg1/M6pr/Akt2/Napa/S100a10/Lcat/Rab14/Rhog/Oxt/Csnk1d/Cyb561/Dhx15/B2m/Ctnnb1/Apod/Lamb1/Rufy1/Vamp1/Vps72/Ctsz/Ifi27/Junb/Wwox/Ctsd/Fos/Stxbp3/Nub1/Eef2/Ptgs1/Ubc/Vegfa/Sat1/Ndrg1
BIOCARTA_TGFB_PATHWAY	BIOCARTA_TGFB_PATHWAY	17	-718057574740573	-164730816697692	18450106625264	128777213197208	88676452574807	3891	tags=71%, list=19%, signal=57%	Map3k7/Zfyve9/Tgfb3/Smad4/Apc/Smad2/Smad3/Smad7/Cdh1/Tab1/Skil/Crebbp
HOLLEMAN_VINCRISTINE_RESISTANCE_ALL_UP	HOLLEMAN_VINCRISTINE_RESISTANCE_ALL_UP	25	-662457263299696	-163756810607239	18517477627301	128777213197208	88676452574807	3393	tags=64%, list=17%, signal=53%	Wipf2/Yrdc/Eloa/Ppm1b/Cbfa2t3/Rbms1/Creb3l2/Zfp512b/Ssh1/Rufy3/Trim24/Pisd/Gns/Spata2/Mxd1/Kdm4b
DING_LUNG_CANCER_BY_MUTATION_RATE	DING_LUNG_CANCER_BY_MUTATION_RATE	13	-765928316322106	-166920309893666	185234646211543	128777213197208	88676452574807	753	tags=31%, list=4%, signal=30%	Mast4/Tyk2/Smg1/Ddr1
GILMORE_CORE_NFKB_PATHWAY	GILMORE_CORE_NFKB_PATHWAY	13	-766817165147326	-167114018519124	185234646211543	128777213197208	88676452574807	1906	tags=62%, list=9%, signal=56%	Ikbkg/Rela/Relb/Ikbkb/Nfkbib/Nfkb1/Nfkbia/Nfkb2
RUAN_RESPONSE_TO_TNF_TROGLITAZONE_UP	RUAN_RESPONSE_TO_TNF_TROGLITAZONE_UP	20	-696034553958961	-165159139906137	186818775047256	12951369011703	891835932329376	4758	tags=85%, list=23%, signal=65%	Abca1/H2-Q7/H2-Bl/Stat1/Acox1/H2-Q10/Ifngr1/Pck1/H2-Q2/Olfr90/H2-M2/H2-D1/Cp/Hipk3/H2-M3/H2-T23/Gbp2
SARTIPY_BLUNTED_BY_INSULIN_RESISTANCE_UP	SARTIPY_BLUNTED_BY_INSULIN_RESISTANCE_UP	20	-696400508284598	-165245975683648	186818775047256	12951369011703	891835932329376	4118	tags=65%, list=20%, signal=52%	Mt2/Cxcl1/Mt1/Ifi205/Junb/Pkd2/Mndal/Frmd6/Pprc1/Sntb2/Lrrfip1/Skil/Nfil3
BROWNE_HCMV_INFECTION_6HR_DN	BROWNE_HCMV_INFECTION_6HR_DN	144	-47060749499639	-146584767225535	187144744706705	129557708256984	892139042825643	3752	tags=36%, list=19%, signal=30%	Clcn6/Acox1/Amotl2/Ttf1/Rnd3/Ylpm1/Fbxl5/Phf20/Elf2/Gprc5a/Itga6/Tdrd3/Zfp715/Zfp799/Dop1a/Zfp623/Cstf2t/Kin/Rin1/Pcmtd2/Fbxl2/Prdm2/Bicral/Smad3/Fpgt/Smad5/Tbc1d8/Ythdc1/Arid5b/Prr3/Sgk1/Pnisr/Parp4/Bdkrb2/Tsc22d2/Thoc2/Tle4/Bach1/Tgif1/Kank1/Cblb/Phf3/Mdm2/Bhlhe40/Lrig2/Mnt/Brd1/Creb5/Smad1/Lamc2/Dusp10/Dsp
WP_OVERVIEW_OF_NANOPARTICLE_EFFECTS	WP_OVERVIEW_OF_NANOPARTICLE_EFFECTS	14	-737651918808477	-16343634056571	188344838466237	130037532870113	895443132384189	3087	tags=57%, list=15%, signal=48%	Nfrkb/Tnf/Akt3/Ptgs1/Fn1/Lama3/Ptgs2/Hmox1
FIRESTEIN_PROLIFERATION	FIRESTEIN_PROLIFERATION	110	-491309875972633	-149845865146215	18836474068503	130037532870113	895443132384189	4185	tags=37%, list=21%, signal=30%	Mapk8/Pdxk/Nf1/Grk4/Terf2ip/Tbk1/Prkacb/Wwp2/Gckr/Gmip/Arhgef25/Irak2/Hgs/Ppp1r12c/Braf/Erbb3/Pacsin2/Taok1/Cyld/Akt3/Nrbp1/Pick1/Inpp4a/Etnk1/Stk24/Cdk8/Bcl2l11/Bmpr1a/Ephb4/Cpne1/Rps6kl1/Coq8a/Fyn/Cdk9/Dmpk/Elp1/Trio/Csnk1e/Pkn1/Trib1/Taok3
LI_WILMS_TUMOR_VS_FETAL_KIDNEY_1_DN	LI_WILMS_TUMOR_VS_FETAL_KIDNEY_1_DN	106	381490657415779	152268870071316	189129682005013	13038325563921	897823791817386	1824	tags=29%, list=9%, signal=27%	Pclaf/Cit/Dnajc9/Rfc5/Trip13/Kif14/Stmn1/Lmnb1/Plk4/Fads1/Ezh2/Prim2/Fads2/Espl1/Parp1/Fam216a/Rnaseh2a/Msh6/Acp1/Kifc5b/Ddx1/Tarbp2/Kpna2/Cbx5/Pole3/Ilf2/Chn1/Mphosph9/Topbp1/Ncbp2/Yaf2
BONOME_OVARIAN_CANCER_SURVIVAL_SUBOPTIMAL_DEBULKING	BONOME_OVARIAN_CANCER_SURVIVAL_SUBOPTIMAL_DEBULKING	406	-401828925069062	-130585434457978	190732950304911	131020568210855	902212349127462	3651	tags=32%, list=18%, signal=27%	Spop/Erlin2/Armc8/Mettl3/Srsf11/Bop1/Atp6v1c1/Traf3/Adamts7/Pja2/Fbxl5/Gas2l1/Myo9b/Cr1l/Papss2/Filip1l/Baiap2/Asah1/Akap10/Epb41l3/Sesn1/Tmem168/Tspan7/Pcgf3/Rab6a/Nhlrc2/Gmip/Zfp444/Prkd3/Sugp1/Crtc3/Sec63/Cd164/Dus1l/Rarg/Ifnar2/Slc35c1/Rexo4/Dnajb4/Eif2ak3/Vac14/Pacsin3/Yipf2/Mrtfb/Ubl3/Matk/Creb3l2/Bnip3l/Gne/Ipo4/Ell/Rab2a/Spata7/Vps13c/Tnpo1/Arhgap35/Lrrfip2/Ptprs/Myof/Cc2d1a/Atxn2l/Slc30a…
GOLDRATH_IMMUNE_MEMORY	GOLDRATH_IMMUNE_MEMORY	58	-563445849919258	-1585088161793	190943509992092	131020568210855	902212349127462	4240	tags=43%, list=21%, signal=34%	Eci1/Sorbs1/Pou6f1/Zmat3/Angptl4/Ank/Bag3/Slc2a1/Antxr2/Ifnar2/Hcfc1r1/Gpc1/Il10rb/Golim4/Plekha5/Rras/Rnase4/Lpin1/Ptpn22/Rnf138/Sos2/Traf1/Usp48/Nckap1/Nr1d2
WP_IL1_SIGNALING_PATHWAY	WP_IL1_SIGNALING_PATHWAY	52	-573132014616629	-159289257583237	19137697993532	131020568210855	902212349127462	4950	tags=54%, list=24%, signal=41%	Atf2/Ecsit/Ptpn11/Map2k3/Pik3r2/Map3k1/Mapk8/Mapkapk2/Map3k7/Irak1/Irak2/Plcg1/Map2k4/Tab2/Ikbkg/Rela/Tollip/Ikbkb/Nfkbib/Map3k2/Nfkb1/Nfkbia/Jun/Peli1/Tab1/Map3k3/Il1a/Sqstm1
MALTA_CURATED_STEMNESS_MARKERS	MALTA_CURATED_STEMNESS_MARKERS	17	-717082178269759	-164507049324582	191551968823228	131020568210855	902212349127462	843	tags=35%, list=4%, signal=34%	Cd44/Bmi1/Notch1/Myc/Kdm5b/Klf4
REACTOME_DAP12_INTERACTIONS	REACTOME_DAP12_INTERACTIONS	38	-605292729322037	-159941227025357	191627736957234	131020568210855	902212349127462	4517	tags=53%, list=22%, signal=41%	Pik3r2/H2-Q7/H2-Bl/Vav3/B2m/H2-Q10/H2-Q2/Grb2/H2-M2/Plcg1/Sos1/H2-D1/Nras/Plcg2/Kras/Fyn/H2-M3/Pik3ca/Vav2/H2-T23
WP_CHOLESTEROL_METABOLISM_INCLUDES_BOTH_BLOCH_AND_KANDUTSCHRUSSELL_PATHWAYS	WP_CHOLESTEROL_METABOLISM_INCLUDES_BOTH_BLOCH_AND_KANDUTSCHRUSSELL_PATHWAYS	41	520057424682779	174981960709442	191646779271145	131020568210855	902212349127462	1879	tags=39%, list=9%, signal=35%	Cyp51/Mvk/Dhcr24/Fads1/Fads2/Fdft1/Ebp/Idi1/Dhcr7/Fdps/Nsdhl/Hsd17b7/Srebf2/Hmgcr/Tm7sf2/Pmvk
FURUKAWA_DUSP6_TARGETS_PCI35_UP	FURUKAWA_DUSP6_TARGETS_PCI35_UP	60	-562397823829483	-15927984566621	194342674443287	132679867365431	913638342836679	3721	tags=38%, list=18%, signal=31%	Cd24a/H2-Q10/H2-Q2/Herc6/Dusp4/H2-D1/Shfl/Smim14/Krt17/Tnnc1/Slc1a2/Krt14/Tapbpl/Parp9/Zbtb20/H2-M3/Zfat/Fxyd3/H2-T23/Rtp4/Sox4/AA467197/Hmox1
ADDYA_ERYTHROID_DIFFERENTIATION_BY_HEMIN	ADDYA_ERYTHROID_DIFFERENTIATION_BY_HEMIN	61	-544033089506054	-154686578834441	19669946372419	134103391290415	923440779827581	2795	tags=34%, list=14%, signal=30%	Nfya/Rtn4/Herpud1/Dnajb4/Gtf2i/Tax1bp1/Ncoa1/Angpt1/Itgb5/Yes1/Jun/Hba-a1/Ier3/Cebpg/Cebpb/Hspa1b/Mafg/Klf6/Crem/Atf3/Atf5
WAKASUGI_HAVE_ZNF143_BINDING_SITES	WAKASUGI_HAVE_ZNF143_BINDING_SITES	44	515185991315255	172233492515747	197208384547923	134264908431524	924552992675489	1758	tags=41%, list=9%, signal=37%	Pole/Pold1/Rad18/Msh5/Fancl/Tdp1/Mutyh/Recql4/Gtf2h4/Msh6/Ercc1/Mre11a/Pms1/Pms2/Fancg/Prkdc/Fancb/Poli
WP_BREAST_CANCER_PATHWAY	WP_BREAST_CANCER_PATHWAY	107	-491029963927606	-149224278962873	199179462591344	135420086411966	932507589832465	4714	tags=36%, list=23%, signal=28%	Polk/Fzd3/Pik3r2/Notch2/Akt2/Fgf21/Fgfr1/Tcf7l1/Ctnnb1/Grb2/Wnt7b/Wnt4/Pten/Rps6kb2/Lrp6/Sos1/Dvl2/Braf/Ncoa3/Akt3/Apc/Nras/Dll1/Dvl3/Kras/Ncoa1/Fos/Gsk3b/Jun/Igf1r/Nfkb2/Sos2/Pik3ca/Sp1/Axin1/Dvl1/Notch1/Myc/Gadd45b
REACTOME_MITOPHAGY	REACTOME_MITOPHAGY	26	-658965979093733	-163193180592797	209650378996034	14234309088369	980179647836377	5553	tags=69%, list=27%, signal=50%	Uba52/Tomm5/Tomm70a/Mterf3/Tomm20/Rps27a/Prkn/Pgam5/Mfn1/Ubb/Mfn2/Map1lc3b/Atg12/Map1lc3a/Pink1/Ubc/Ulk1/Sqstm1
BOYLAN_MULTIPLE_MYELOMA_C_DN	BOYLAN_MULTIPLE_MYELOMA_C_DN	50	-566662380901013	-15661668347794	210918992059222	143007712198396	984756254134223	3989	tags=46%, list=20%, signal=37%	Soat1/Bicd1/Serpinb1a/Tmem191c/Cystm1/Cers6/Rab20/Apoe/Irs2/Trim12c/Myof/Tanc1/Sfmbt2/Zbtb10/Jun/Dock5/Nrip1/Tsc22d1/Atxn1/Sat1/Klf7/Klf6/Kif13a
KONDO_EZH2_TARGETS	KONDO_EZH2_TARGETS	167	-461571756171391	-144684519762586	212561232063912	143923489913233	991062332444403	3990	tags=33%, list=20%, signal=27%	Wwtr1/Arhgap5/Grk4/8030462N17Rik/Nav2/Usp34/Dsel/Cpe/Nip7/Far2/Pck1/Aox1/Il6ra/Antxr2/Elmo1/Itga6/Zfp715/Cd164/Tnrc6b/Gabarapl2/Cp/Pyroxd1/Rnpc3/Vps13c/Gba2/Srrm2/Ano1/Edn1/Ccdc50/Map4k3/Slc4a8/Sgk1/Rnase4/Akap13/Mef2d/Apbb2/Sntb2/App/Tmem116/Myo1d/Emp1/Cactin/Samd4/Ypel5/Klf3/Ust/Cmtr2/Avl9/Arhgef3/St3gal1/Loxl4/Ifit3/Nt5e/Klf9/Klf2
AIGNER_ZEB1_TARGETS	AIGNER_ZEB1_TARGETS	28	-638721262281588	-160627682318593	213819776021599	144577317046933	995564609623278	4712	tags=75%, list=23%, signal=58%	Sytl1/Sh3yl1/Tspan1/Muc1/Shroom3/Cldn7/Epcam/Cd24a/Dsc2/Cdh11/Ocln/Marveld2/Pkp3/F11r/Cdh1/Patj/Eppk1/Cxadr/Crb3/Pmepa1/Dsp
REACTOME_SIGNALING_BY_NOTCH3	REACTOME_SIGNALING_BY_NOTCH3	42	-598113500837003	-160323028323355	21533357561395	145321172696304	100068682640187	5662	tags=57%, list=28%, signal=41%	Psenen/Psen1/Uba52/Egfr/Rps27a/Snw1/Neurl1b/Stat1/Pbx1/Wwp2/Ubb/Rbpj/Neurl1a/Kat2a/Jag1/Dll1/Psen2/Maml3/Maml1/Mib1/Crebbp/Ubc/Wwc1/Notch1
REACTOME_CYTOSOLIC_TRNA_AMINOACYLATION	REACTOME_CYTOSOLIC_TRNA_AMINOACYLATION	23	-681142332136298	-165966104312158	215508708293546	145321172696304	100068682640187	5110	tags=70%, list=25%, signal=52%	Aimp1/Farsa/Farsb/Rars/Gars/Qars/Wars/Tars/Nars/Yars/Eprs/Lars/Cars/Sars/Iars/Aars
WIERENGA_STAT5A_TARGETS_UP	WIERENGA_STAT5A_TARGETS_UP	163	-460218275892666	-144147429068187	216167517001307	145566557151221	100237655259168	3235	tags=29%, list=16%, signal=25%	P2rx4/Ttll7/Cystm1/Cish/Galc/Fbxo6/Antxr2/Ctns/Ctsz/Sh3bp4/Sos1/Vasn/P3h2/Rhebl1/Col6a1/Tsc22d2/Ncs1/Csf2/Gbp3/Tle4/Itga2/Pik3ip1/Samsn1/Slc25a37/Tmem116/Emp1/Mex3d/Plxna3/Btg1/Traf1/Tle3/Fndc3b/Nfil3/Myo10/Trim46/Bhlhe40/Gabarapl1/Klf6/Trib1/Gpat3/Sqstm1/Trp53inp2/Klf2/Gadd45b/Slc6a9/Ciart/Ndrg1/Trib3
WP_EBV_LMP1_SIGNALING	WP_EBV_LMP1_SIGNALING	20	-692231958464052	-164256837861249	219308609951115	147398736949194	101499300863462	4487	tags=65%, list=22%, signal=51%	Pdlim7/Mapk8/Map3k7/Irak1/Tnf/Ikbkg/Rela/Ikbkb/Nfkb1/Nfkbia/Nfkb2/Traf1/Map3k3
JI_RESPONSE_TO_FSH_DN	JI_RESPONSE_TO_FSH_DN	44	-576009884845463	-155985919276131	219485558463649	147398736949194	101499300863462	4933	tags=55%, list=24%, signal=41%	Add1/Serbp1/Pak2/Arhgap5/Top1/Gdi2/Ube2g1/Prpf4b/Rab6a/Kif5b/Itga6/Pacsin2/Pitpnb/Pank3/Top2b/Ddx3x/Cdk8/Gna13/Osmr/Gns/Emp1/Ranbp9/Zmynd11/Fn1
REACTOME_INTERLEUKIN_17_SIGNALING	REACTOME_INTERLEUKIN_17_SIGNALING	62	-542285863893709	-154404528133719	219911017558435	147483801992994	101557876958837	4678	tags=56%, list=23%, signal=44%	Ppp2r1a/Creb1/Uba52/Rps6ka2/Atf2/Rps27a/Map2k3/Nod2/Mapk8/Mapkapk2/Map3k7/Cul1/Ripk2/Tnip2/Ppp2ca/Ubb/Mef2a/Irak1/Irak2/Ppp2cb/Dusp4/Map2k4/Tab2/Ikbkg/Atf1/Ikbkb/Fos/Nfkb1/Mapkapk3/Il17ra/Jun/Tab1/Ubc/Dusp3/Dusp7
WP_AUTOPHAGY	WP_AUTOPHAGY	26	-658022837430948	-162959611193796	220982724376921	148001455566415	101914335072924	3956	tags=65%, list=20%, signal=53%	Prkag3/Rptor/Pik3r4/Atg101/Uvrag/Atg7/Wipi2/Akt1s1/Prkab2/Map1lc3b/Atg13/Atg12/Ambra1/Atg16l1/Ulk1/Atg14/Atg9a
REACTOME_SIGNALING_BY_PDGFR_IN_DISEASE	REACTOME_SIGNALING_BY_PDGFR_IN_DISEASE	19	-700687252759696	-164704152807078	221629314440524	148233373452361	102074034564035	4517	tags=68%, list=22%, signal=53%	Pik3r2/Stat1/Grb2/Sos1/Etv6/Nras/Stat3/Kras/Fip1l1/Pik3ca/Kank1/Wdr48/Golga4
REACTOME_NICOTINAMIDE_SALVAGING	REACTOME_NICOTINAMIDE_SALVAGING	15	-742308725118665	-165852657949888	223751165089028	149450033948503	102911831361366	1603	tags=53%, list=8%, signal=49%	Parp9/Slc22a13/Nampt/Parp4/Parp14/Parp6/Parp10/Ptgs2
REACTOME_G1_S_SPECIFIC_TRANSCRIPTION	REACTOME_G1_S_SPECIFIC_TRANSCRIPTION	10	815557510107899	19356287615274	224562062980421	149788965252886	103145220677636	384	tags=30%, list=2%, signal=29%	Tk1/Dhfr/Orc1
RASHI_RESPONSE_TO_IONIZING_RADIATION_1	RASHI_RESPONSE_TO_IONIZING_RADIATION_1	30	-641831353350486	-163692002141206	225065602133902	149922241853298	103236995424443	3811	tags=50%, list=19%, signal=41%	Serpinb6a/Wdr74/Slc23a3/Wwp2/Slc2a1/Wnt4/Zfp36/Fos/Sgk1/Ccdc186/Jun/Ier3/Foxq1/Vegfa/Atf3
GARGALOVIC_RESPONSE_TO_OXIDIZED_PHOSPHOLIPIDS_BLACK_UP	GARGALOVIC_RESPONSE_TO_OXIDIZED_PHOSPHOLIPIDS_BLACK_UP	32	-622043059593638	-161023283566487	23092207541104	153616086823301	105780590367747	3568	tags=38%, list=18%, signal=31%	Ccdc93/Mob2/Zfp799/Zfp654/Snx16/Eif1/Akirin2/Zbtb21/Clk1/Cdc42ep2/Klf2/Trib3
MOSERLE_IFNA_RESPONSE	MOSERLE_IFNA_RESPONSE	34	-628974958537096	-16359243422804	231471889876305	153774596020113	105889740371267	4140	tags=62%, list=20%, signal=49%	Zc3hav1/Stat1/Ddx60/Samd9l/Rsad2/Ifi205/Herc6/Oas2/Cd274/Oasl1/Ifih1/Oas1g/Oas1a/Gbp2/Rtp4/Usp18/Ifi44/Mx2/Ifit3/Ddx58/Gbp2b
VANDESLUIS_COMMD1_TARGETS_GROUP_4_DN	VANDESLUIS_COMMD1_TARGETS_GROUP_4_DN	10	813367030561424	19304299188227	231985435959587	153908617190392	105982027831566	990	tags=40%, list=5%, signal=38%	Metrn/Serpinf1/Oxct1/Ckb
REACTOME_FC_EPSILON_RECEPTOR_FCERI_SIGNALING	REACTOME_FC_EPSILON_RECEPTOR_FCERI_SIGNALING	118	-482908936817477	-147856796149596	233185715908648	154497274325515	106387379253836	6796	tags=57%, list=34%, signal=38%	Shc1/Pak1/Prkcq/Tab3/Rasgrp4/Map2k7/Psmb4/Psmd11/Sem1/Psmd2/Psmc4/Ppp3r1/Psmb1/Rac1/Uba52/Psmc1/Psmc5/Pdpk1/Psmc6/Ube2d2a/Psmc2/Psmd10/Psmd8/Psmf1/Rps27a/Pik3r2/Pak2/Gab2/Map3k1/Nfatc3/Psmd7/Mapk8/Nfatc1/Vav3/Map3k7/Cul1/Nfatc2/Ubb/Grb2/Malt1/Plcg1/Sos1/Bcl10/Map2k4/Tab2/Ikbkg/Ahcyl1/Rela/Nras/Plcg2/Ikbkb/Kras/Fos/Ppp3ca/Ppp3cb/Tec/Nfkb1/Nfkbia/Itpr3/Fyn/Psme4/Jun/Pik3ca/Vav2/Tab1/Itpr2/Ubc
BIOCARTA_TOLL_PATHWAY	BIOCARTA_TOLL_PATHWAY	23	-679787087881827	-165635887559074	236055631565484	156189088124294	107552368325801	4651	tags=65%, list=23%, signal=50%	Map2k3/Map3k1/Mapk8/Map3k7/Tlr3/Eif2ak2/Map2k4/Ikbkg/Rela/Ikbkb/Fos/Nfkb1/Nfkbia/Jun/Tab1
WP_INSULIN_SIGNALING	WP_INSULIN_SIGNALING	139	-480683702934291	-149793672498434	237010828005306	156611170955045	107843016082454	5594	tags=49%, list=28%, signal=36%	Vamp2/Rac1/Stxbp1/Map3k9/Akt1/Rps6ka2/Pdpk1/Map4k5/Myo1c/Stx4a/Ptpn11/Map2k3/Stxbp4/Pik3r2/Sgk3/Map3k1/Akt2/Tsc2/Mapk8/Prkca/Sorbs1/Map2k5/Map3k7/Pik3r4/Mink1/Slc2a4/Arf1/Map3k10/Crk/Lipe/Srf/Grb2/Slc2a1/Kif5b/Pten/Rps6kb2/Cyth3/Rhoq/Sos1/Map4k4/Irs2/Map2k4/Map3k11/Rac2/Inpp4a/Ikbkb/Fos/Stxbp3/Map4k3/Sgk1/Map3k2/Pik3c2a/Gsk3b/Map3k12/Ptprf/Jun/Igf1r/Eif4ebp1/Sos2/Cbl/Pik3ca/Foxo3/Cap1/Insr/Cblb/F…
NEMETH_INFLAMMATORY_RESPONSE_LPS_UP	NEMETH_INFLAMMATORY_RESPONSE_LPS_UP	78	-526982273772627	-154524206685212	238609087671793	157211040745608	108256088579623	4151	tags=47%, list=20%, signal=38%	Degs1/Cflar/Mt2/Mapkapk2/Adar/Stat1/Top1/Il1rl1/Mt1/Casp4/Slc2a1/Ifi205/Marcksl1/Tnf/Slfn3/Fcgr2b/Cited2/Tnip1/Cln3/Ifrd1/Nfkb1/Nfkbia/Eif1/Cd44/Trim25/Ier3/Myo10/Jund/Rnf11/Sat1/Irgm1/Slc20a1/Ptgs2/Irgm2/Ets2/Sqstm1/Atf3
BIOCARTA_KERATINOCYTE_PATHWAY	BIOCARTA_KERATINOCYTE_PATHWAY	40	-594142075296855	-158626604719292	238730210691989	157211040745608	108256088579623	4651	tags=52%, list=23%, signal=41%	Map2k3/Map3k1/Ripk1/Mapk8/Prkca/Traf2/Ppp2ca/Tnfrsf1a/Tnf/Map2k4/Rela/Ets1/Ikbkb/Fos/Daxx/Nfkb1/Nfkbia/Fas/Jun/Sp1/Ets2
BLANCO_MELO_COVID19_BRONCHIAL_EPITHELIAL_CELLS_SARS_COV_2_INFECTION_UP	BLANCO_MELO_COVID19_BRONCHIAL_EPITHELIAL_CELLS_SARS_COV_2_INFECTION_UP	103	-504407528761788	-152835207270057	238874150241503	157211040745608	108256088579623	3952	tags=42%, list=19%, signal=34%	Cxcl1/Cfb/Serpinb1a/Zc3h12a/Otub2/Maff/Pdgfb/Helz2/Stat5a/Xdh/Irak2/Oas2/P2ry6/Dusp4/Tnf/Bst2/Fam167a/Ifih1/Relb/Edn1/Adam8/Tnip1/Tcim/Parp9/Triml2/C3/Oas1g/Birc3/Nfkbia/Csf2/Oas3/Efna1/Slc25a37/Nfkb2/Oas1a/Nfkbiz/Ier3/Irf7/Ifi44/Cdc42ep2/Inhba/AA467197/Irf9
WU_APOPTOSIS_BY_CDKN1A_VIA_TP53	WU_APOPTOSIS_BY_CDKN1A_VIA_TP53	19	647616794284381	181071035593328	240221726316335	157887408934412	108721838149197	228	tags=21%, list=1%, signal=21%	Pbk/Ube2t/Atad2/Parp2
KEGG_CHRONIC_MYELOID_LEUKEMIA	KEGG_CHRONIC_MYELOID_LEUKEMIA	58	-559651123960742	-157441282325788	241170558572939	158300249616493	109006121729006	4684	tags=52%, list=23%, signal=40%	Ptpn11/Pik3r2/Gab2/Akt2/Runx1/Tgfb3/Crk/Smad4/Grb2/Stat5a/Sos1/Braf/Akt3/Ikbkg/Abl1/Rela/Nras/Smad3/Bcr/Ikbkb/Kras/Nfkb1/Nfkbia/Ctbp2/Sos2/Cbl/Pik3ca/Cblb/Mdm2/Myc
QI_PLASMACYTOMA_DN	QI_PLASMACYTOMA_DN	85	-513016604111784	-152138004315914	24328333651089	15947497330913	109815040692481	3659	tags=36%, list=18%, signal=30%	Usf1/Rgsl1/Lamb1/Lypd3/Blnk/Sec63/Matk/Farp2/Gne/Ipo4/Snd1/Rnf25/St14/Trip6/Kat2a/Mybbp1a/Ppp2r5a/Basp1/Itgb5/Tbrg4/Myh14/Stat2/Skil/Clip1/Vegfa/Loxl4/Myc/Nol8/Trib1/Lamc2/Pvr
PID_ECADHERIN_NASCENT_AJ_PATHWAY	PID_ECADHERIN_NASCENT_AJ_PATHWAY	32	-620646182808276	-16066168530854	244117234448697	159809372578086	110045309232841	5567	tags=69%, list=27%, signal=50%	Rac1/Akt1/Nme1/Dlg1/Enah/Klhl20/Ctnna1/Wasf2/Crk/Ctnnb1/Rap1b/Afdn/Ctnnd1/Jup/Abi1/Iqgap1/Pip5k1c/Pik3ca/Vav2/Tjp1/Cdh1/Nckap1
KANG_CISPLATIN_RESISTANCE_UP	KANG_CISPLATIN_RESISTANCE_UP	20	-689457143515715	-163598413580932	244882100121028	160097754463231	110243890037058	3532	tags=45%, list=17%, signal=37%	Ier5/Maff/Sf3b3/Rac2/Jup/Grn/Lztfl1/Hspa1b/Ahnak2
WP_TNF_ALPHA_SIGNALING_PATHWAY	WP_TNF_ALPHA_SIGNALING_PATHWAY	82	-512939259880521	-151318943005073	245684158910668	160409657193526	110458667379915	4796	tags=46%, list=24%, signal=36%	Casp9/Map2k3/Tnfaip3/Map3k1/Ripk1/Casp8/Mapk8/Cflar/Traf2/Nsmaf/Map3k7/Tbk1/Cul1/Smpd2/Ppp2ca/Tnfrsf1a/Grb2/Tank/Sos1/Tnf/Map2k4/Tab2/Madd/Ikbkg/Nras/Ikbkb/Kras/Birc3/Nfkbib/Nfkb1/Nfkbia/Jun/Nfkb2/Tab1/Traf1/Crebbp/Map3k3/Otud7b
TSUNODA_CISPLATIN_RESISTANCE_DN	TSUNODA_CISPLATIN_RESISTANCE_DN	36	-602164568859185	-157409505064432	249107329115791	162429825167179	111849762318694	2884	tags=42%, list=14%, signal=36%	Ctsb/Npr3/Lcmt2/B4galt1/Tcim/C3/Sgk1/Slc3a2/Slc7a5/Ell2/Esrp2/Tsc22d1/Fn1/Ptgs2/Anxa8
REACTOME_TRANSLATION	REACTOME_TRANSLATION	280	-42258333821811	-136169627221602	252004181685679	16408265416714	112987906317857	6611	tags=55%, list=33%, signal=37%	Spcs1/Rplp2/Rpl21/Rpl6/Rps26/Eif3h/Rps17/Sec61a2/Eif4e/Rpl30/Rpl5/Rps11/Eral1/Mrpl51/Mrpl3/Rpl36a/Mrpl32/Rpn1/Rps3a1/Rpl29/Aimp2/Rplp0/Rpl19/Srp19/Eif3k/Yars2/Mrps14/Etf1/Rplp1/Rpl27/Eif2b3/Eif4h/Eif3e/Mtrf1l/Rpl37a/Rpl14/Eif4a1/Rpl28/Uba52/Rpl23/Mrpl22/Rpl7a/Rps15/Mrps18a/Mrps7/Rpl36al/Eif3m/Rpl7/Rpl27a/Rps9/Rpl35a/Aimp1/Mrpl21/Rpl15/Rps10/Sec61a1/Mrpl19/Rps28/Trmt112/Rpl8/Rps19/Farsa/Iars2/Rps2…
REACTOME_FANCONI_ANEMIA_PATHWAY	REACTOME_FANCONI_ANEMIA_PATHWAY	32	569950212581902	179631676755442	2523069986079	16408265416714	112987906317857	2253	tags=50%, list=11%, signal=45%	Eme1/Ube2t/Rpa1/Fancl/Fancm/Rpa3/Eme2/Slx4/Ercc1/Fancg/Faap24/Fancb/Fancf/Dclre1b/Fanca/Faap100
RODRIGUES_NTN1_AND_DCC_TARGETS	RODRIGUES_NTN1_AND_DCC_TARGETS	25	-656598482323255	-162308543164341	253448472756847	16460811335892	113349739408845	4118	tags=52%, list=20%, signal=41%	Mt2/Nf1/Mt1/Akap10/Klf10/Fos/Map4k3/Maml3/Itga2/Nfkbiz/Arhgef3/Ets2/Klf9
MARCHINI_TRABECTEDIN_RESISTANCE_DN	MARCHINI_TRABECTEDIN_RESISTANCE_DN	51	-558636285924804	-154963111340212	254618128325602	165150470619602	113723208570906	4375	tags=47%, list=22%, signal=37%	H2-Q7/Akt2/H2-Bl/Plxnb2/H2-Q10/Rnd3/H2-Q2/Impdh1/H2-M2/Hdlbp/Pttg1ip/H2-D1/Cited2/Pycr1/Slc3a2/H2-M3/Slc1a5/Cntn2/Slc7a5/Cblb/H2-T23/Rusc2/Bhlhe40/Pkn1
WHITFIELD_CELL_CYCLE_G2_M	WHITFIELD_CELL_CYCLE_G2_M	122	353003017717204	146352899091903	256301942456441	16602446036286	114325041054268	1906	tags=26%, list=9%, signal=24%	Pbk/Poc1a/Trip13/Foxm1/Gas2l3/Depdc1a/Kif14/Arhgap19/Shcbp1/Tnfaip8l1/Rad51c/Arl6ip1/Pym1/Depdc1b/Tsku/Hmgb3/Srd5a1/Tmem138/Cnn2/Dzip3/Rnf141/Arhgdib/Ahi1/Lrp8/Hps4/Stat5b/Slc44a2/Dr1/Zmym1/Adgre5/Kctd2/Itpr1
ZHAN_MULTIPLE_MYELOMA_CD1_UP	ZHAN_MULTIPLE_MYELOMA_CD1_UP	37	-606872563795863	-159124407453606	25700717865479	166263097488865	114489367438272	2920	tags=43%, list=14%, signal=37%	Rab31/Slc7a11/Tmc6/Rbp1/Ern1/Pck2/Sesn2/Vps37a/Fyn/Eif4ebp1/Cebpb/Stc2/Xpot/Gpt2/Atf5/Trib3
MILI_PSEUDOPODIA_HAPTOTAXIS_UP	MILI_PSEUDOPODIA_HAPTOTAXIS_UP	477	-395652633299153	-12890788627428	2573950709611	166296082495287	114512081032432	5265	tags=43%, list=26%, signal=33%	Sltm/Tomm70a/Golph3/Krr1/Pdcd10/Ddx10/Far1/Psmc6/Mtmr6/Ube2d2a/Rap2c/Zfp26/Vps41/Atf2/Fxr1/Bmt2/St13/Naa50/Vti1b/Trappc8/Mbnl1/Ptp4a2/Lgalsl/Strbp/Thoc1/Mtpap/Eif3j2/Sh3glb1/Paip1/Zbtb38/Rpl17/Rps20/Ube2v2/Gab2/Cnot7/Dmxl1/Fndc3a/Bzw1/Actr2/Mapk8/Gmfb/Pdk1/Cisd2/Sacm1l/Wwtr1/Dixdc1/Mrrf/Fam133b/Opa1/Arhgap5/Rybp/Phldb2/Fnbp1l/Mob4/Gdi2/Zranb2/Oxr1/Yme1l1/Ptpn4/Srsf11/Ltn1/Matr3/Txndc9/Gnl2/B23021…
PID_BARD1_PATHWAY	PID_BARD1_PATHWAY	19	645984116036469	180614545360602	257852201016783	166373655453444	114565498050663	2954	tags=58%, list=15%, signal=50%	Bard1/Fancl/Rad50/Mre11a/Fancg/Prkdc/Fancf/Topbp1/Fanca/Xrcc5/Xrcc6
SHIN_B_CELL_LYMPHOMA_CLUSTER_2	SHIN_B_CELL_LYMPHOMA_CLUSTER_2	23	-677334004161743	-165038172912126	258972965912456	166878663151943	114913248169757	3832	tags=57%, list=19%, signal=46%	Irf6/Mxi1/Traf3/Stat5a/Fosb/Mbd1/Btg3/Psen2/Bmi1/Dtx2/Mib1/Myc/Gadd45b
GU_PDEF_TARGETS_UP	GU_PDEF_TARGETS_UP	61	-536514234947804	-152548720107088	26014857876553	167417651210776	115284397287298	4136	tags=36%, list=20%, signal=29%	Prkca/Snai2/Mapkapk2/Smad4/Cdh11/Itga3/Itga6/Serpind1/Plcg1/Wipf1/Sdc1/Map4k4/Lamc1/Smad2/Rac2/Smad3/Col6a1/Itga5/Vegfa/Fn1/Smad1/Lamc2
PID_AR_TF_PATHWAY	PID_AR_TF_PATHWAY	41	-589433841654989	-157847203494098	261146798282668	16784122347959	115576070676362	4566	tags=46%, list=23%, signal=36%	Zmiz2/Mapk8/Kat7/Smarcc1/Nr2c1/Nr2c2/Map2k4/Rxra/Trim24/Ncoa1/Gsk3b/Ncoa2/Jun/Rxrb/Ehmt2/Foxo1/Crebbp/Mdm2/Pkn1
HOFFMANN_LARGE_TO_SMALL_PRE_BII_LYMPHOCYTE_DN	HOFFMANN_LARGE_TO_SMALL_PRE_BII_LYMPHOCYTE_DN	54	-551329727657485	-154027332637776	262438616583326	168452147133329	115996754903506	3150	tags=33%, list=16%, signal=28%	Hspb8/Srf/Prrg2/Uba7/Rabep1/Pkib/Birc3/Psen2/Got1/Baz2a/Jun/Gja4/Gpr137b/Nfkbiz/Ier3/Mdn1/Sbf2/Kmt2b
DEBIASI_APOPTOSIS_BY_REOVIRUS_INFECTION_DN	DEBIASI_APOPTOSIS_BY_REOVIRUS_INFECTION_DN	242	-429387712405207	-137669624558956	264805815136929	169750844612452	116891042662631	3280	tags=36%, list=16%, signal=30%	Myo9b/Prmt2/Ncdn/Mbtps1/Ogdh/Clec16a/Rpl3/Atp2a2/Itga6/Tmem63a/Ctns/Dnal4/Skiv2l/Polr2a/Kdm5c/Naga/Igsf3/Unc50/Pi4kb/Arhgef17/Prep/Trappc12/Gpc1/Hyou1/Hexim1/Arhgap35/Ipo13/Gtf2i/Adam17/Eef1aknmt/Sco2/Flnc/Slc38a10/Atg2a/Ercc5/Dbn1/Plcg2/Flna/Agrn/Aqr/Clstn1/Ephb4/Adcy9/Psen2/Dop1b/Parp4/Itgb5/Itpr3/Lama5/Tbc1d9b/Itga7/Dicer1/Serpine2/Podxl/Igf2r/Cdk9/Polg/Mapkapk3/Edrf1/Ptprf/Ppp2r5b/Slc1a5/Nisc…
HOELZEL_NF1_TARGETS_UP	HOELZEL_NF1_TARGETS_UP	97	-499190293763191	-149898202933327	266253717136611	170109523184235	117138030018318	4572	tags=37%, list=23%, signal=29%	Upp1/Pxdn/Rab31/Eps8/S100a10/Mospd1/Retreg1/Cyb561/Pdgfa/Rnd3/Hspb8/Pls3/Stxbp5/Ifi205/Plk2/Dusp4/Pdlim5/Lurap1l/Thsd4/Clcn5/Ank2/Plekha5/Traf3ip2/Stambpl1/Fas/Itga2/Osbpl3/Nrip1/Cebpb/Atxn1/Hspa4l/Nav1/Gls/Lgals3/Steap3/Ahnak2
REACTOME_SIGNALING_BY_FGFR1	REACTOME_SIGNALING_BY_FGFR1	39	-596640539182105	-158786343872097	266394626565028	170109523184235	117138030018318	4989	tags=56%, list=25%, signal=43%	Kl/Flrt1/Ptpn11/Rps27a/Fgfr1/Ppp2ca/Ubb/Grb2/Fgfrl1/Plcg1/Frs2/Spred1/Sos1/Ppp2cb/Braf/Nras/Kras/Flrt3/Cbl/Pik3ca/Mknk1/Ubc
CHANGOLKAR_H2AFY_TARGETS_UP	CHANGOLKAR_H2AFY_TARGETS_UP	45	-574773773039913	-156033720095545	266671497495961	170109523184235	117138030018318	4616	tags=51%, list=23%, signal=40%	Slc25a39/Cmtm4/Zc3h12c/Gnaq/Mapk1ip1l/Tmcc3/Mcl1/Ibtk/Slc44a1/Itpk1/Lpl/Rhou/Gramd3/Rictor/Smurf2/Mysm1/Tent2/Ptgfrn/Fnip1/Avl9/Fam126a/Atp11a/Slc6a8
REACTOME_NUCLEOTIDE_EXCISION_REPAIR	REACTOME_NUCLEOTIDE_EXCISION_REPAIR	96	384271619486672	150998816574253	266743863339948	170109523184235	117138030018318	1456	tags=23%, list=7%, signal=21%	Lig1/Rfc4/Pole/Rfc5/Pold1/Rpa1/Rfc3/Pole2/Parp2/Pold2/Chd1l/Rpa3/Gtf2h4/Parp1/Ino80c/Sumo3/Ercc1/Xrcc1/Sumo2/Hmgn1/Ino80e/Pole3
REACTOME_SYNTHESIS_OF_PIPS_AT_THE_GOLGI_MEMBRANE	REACTOME_SYNTHESIS_OF_PIPS_AT_THE_GOLGI_MEMBRANE	14	-729041177051447	-161528519157751	267638947142972	170460108786801	117379444526269	5503	tags=100%, list=27%, signal=73%	Arf3/Sacm1l/Pik3r4/Arf1/Pi4ka/Vac14/Pi4k2b/Ocrl/Pi4kb/Pik3c2a/Pikfyve/Inpp5e/Pi4k2a
HECKER_IFNB1_TARGETS	HECKER_IFNB1_TARGETS	69	-526544423199808	-151690348936348	268045557480679	170499081407813	11740628121339	4995	tags=49%, list=25%, signal=37%	Gp9/Dtx3l/Siglec1/Mx1/Rps23/Zbp1/Stat1/Ddx60/Samd9l/Rsad2/Apobec3/Herc6/Oas2/Eif2ak2/Ifi27/Oasl1/Sco2/Xaf1/Parp9/Jup/Oas1g/Itga2b/Isg15/Oas3/Oas1a/Gbp2/Rtp4/Irf7/Ifi44/Mx2/Ifit3/Ddx58/Gbp2b/Tmem140
DARWICHE_PAPILLOMA_RISK_LOW_DN	DARWICHE_PAPILLOMA_RISK_LOW_DN	131	-478117935457767	-147845267868154	270372973698635	171758172223483	118273295681486	3710	tags=34%, list=18%, signal=28%	Man2a2/Mt1/Ccl27a/Ccni/Apod/Baiap2/Dip2a/Srf/Bag6/Irak1/Dnajc1/1110004F10Rik/Swap70/Plet1/Pacsin2/Cp/Apoe/Ttll11/Cited2/Gtf2i/Sun1/Ogfod2/Pex16/Klf13/Tsc22d4/Cspp1/Chchd5/Trmt1/Coq8a/Gsk3b/Cct4/Fbrsl1/Med17/Acsbg1/Akirin2/Ambra1/Rnf19a/Map1lc3a/Patj/Ltbp4/Pabpc4/Mapk8ip3/Cdc42ep2/Asns/Cxcl16
MARIADASON_REGULATED_BY_HISTONE_ACETYLATION_UP	MARIADASON_REGULATED_BY_HISTONE_ACETYLATION_UP	52	-564083626089229	-15677445985061	27114389533138	172026512513585	118458075771212	2407	tags=37%, list=12%, signal=32%	Ppp1r12c/Gak/Mcam/Rmc1/Dgkq/Ctnnd1/Synj1/Ncoa1/Fnbp4/Isg15/Acap3/Tusc2/Gnptg/Chmp4b/Aftph/Sbno1/Cnksr1/Ubr4/Calcoco1
LIANG_SILENCED_BY_METHYLATION_2	LIANG_SILENCED_BY_METHYLATION_2	38	-597586892997599	-157905053687594	271998660195645	172347289695212	118678964093201	2580	tags=42%, list=13%, signal=37%	Oas2/Krt17/Xaf1/C3/Oas1g/Csf2/Lcn2/Oas1a/Irf7/Ifi44/Mx2/Ifit3/Stx3/Inhba/Ptgs2/Nt5e
REACTOME_FOXO_MEDIATED_TRANSCRIPTION	REACTOME_FOXO_MEDIATED_TRANSCRIPTION	47	-584435083132603	-159752330976374	273315528360349	172959672818806	119100653316541	3358	tags=38%, list=17%, signal=32%	Smad4/Pck1/Nfya/Ywhag/Cited2/Akt3/Smad2/Bcl6/Smad3/Bcl2l11/Foxo3/Btg1/Foxo1/Pink1/Crebbp/Bbc3/Fbxo32/Klf4
WP_SARS_CORONAVIRUS_AND_INNATE_IMMUNITY	WP_SARS_CORONAVIRUS_AND_INNATE_IMMUNITY	16	-724160527003984	-163709571537755	274424746417404	173439250744725	119430892402695	3871	tags=69%, list=19%, signal=56%	Stat1/Traf3/Tbk1/Tlr3/Ifnar2/Ifnar1/Ifih1/Stat2/Tyk2/Ddx58/Irf9
CHEMNITZ_RESPONSE_TO_PROSTAGLANDIN_E2_UP	CHEMNITZ_RESPONSE_TO_PROSTAGLANDIN_E2_UP	95	396733458079414	154085106333512	274962587249528	173556947655201	119511938918929	1140	tags=21%, list=6%, signal=20%	Asf1b/Pclaf/Tk1/Bard1/Cenpu/Kif20a/Zgrf1/Lmnb1/Atad2/Fancl/Bola3/Iqgap3/Chd1l/Tnfrsf9/Rnaseh2a/Lrrc8c/Ercc1/Dnajc18/Ksr1/Kif3c
IVANOVA_HEMATOPOIESIS_STEM_CELL_AND_PROGENITOR	IVANOVA_HEMATOPOIESIS_STEM_CELL_AND_PROGENITOR	466	-393162011835285	-128034495552486	279895755812267	176445140573353	121500758959173	4586	tags=34%, list=23%, signal=27%	Ushbp1/Fam71e1/Kcnj14/Nop58/Acadl/Atf6b/Zbtb38/Zfp260/Car13/Rnf217/Prdm5/Klf12/Med11/Kremen1/Fchsd2/Ltbr/Gabpa/Sh2b1/Dnmt3b/Casp8/Ift46/Peak1/Tpk1/Smarcc1/Tle6/Snapc1/Fnbp1l/Kazn/Alkbh6/Man2a2/Ccdc93/Armh3/Taf1d/Rpusd4/Fbln2/Phc1/Ylpm1/Cbfa2t3/Rhobtb1/Stambp/Gemin5/Nkapd1/Baz1b/Lratd2/Cfap54/Nufip1/Hs1bp3/Itga6/Nop14/Irak1/D16Ertd472e/Dnajc1/2610528A11Rik/Hspa4/Spred1/Kifap3/Ivns1abp/Ocrl/Ppil4/E…
AMIT_SERUM_RESPONSE_240_MCF10A	AMIT_SERUM_RESPONSE_240_MCF10A	50	-556978318006487	-153940158858958	284724542405688	179260247616642	123439251802896	3704	tags=48%, list=18%, signal=39%	Angptl4/Cdc42ep1/Cltb/Thbs1/Glipr1/Nectin2/Herpud1/Pdlim5/Fbxl18/Gramd3/Timm44/Blzf1/Map3k11/Itga5/Itga2/Prss8/Emp1/Tjp1/Cdh1/Gbp2/Arhgef3/Ezr/Dsg3/Gbp2b
WP_TRANSCRIPTION_FACTOR_REGULATION_IN_ADIPOGENESIS	WP_TRANSCRIPTION_FACTOR_REGULATION_IN_ADIPOGENESIS	18	-68715973403939	-159531725683724	285795858324655	179705523145286	123745870134805	5704	tags=78%, list=28%, signal=56%	Creb1/Cebpd/Twist1/Mapk8/Slc2a4/Tnf/Irs2/Rxra/Pck2/Lpin1/Insr/Foxo1/Nrip1/Cebpb
REACTOME_SIGNALING_BY_INTERLEUKINS	REACTOME_SIGNALING_BY_INTERLEUKINS	364	-407535126015935	-132021738364052	287310105931185	180401602308412	124225192752253	5704	tags=39%, list=28%, signal=29%	Creb1/Il1rn/Cebpd/Gsta1/Vamp2/Psmb1/Muc1/Canx/Uba52/Ptpn13/Psmc1/Akt1/Rps6ka2/Psmc5/Serpinb2/Twist1/Psmc6/Psmc2/Socs5/Atf2/Psmd10/Psmd8/Psmf1/Stx4a/Ptpn11/Rps27a/Map2k3/Cntf/Il15/Pik3r2/Pak2/Gab2/Anxa2/Hnrnpdl/Psmd7/Nod2/Mapk8/Il18rap/Mapkapk2/Cxcl1/Map3k7/Stat1/Mcl1/Il1rl1/Arf1/Ptpn4/Anxa1/Jak2/Tbk1/Cul1/Crk/Ripk2/Nkiras2/Gsto1/Tnip2/Ppp2ca/Tnfrsf1a/Ubb/Grb2/Mef2a/Cish/Stat5a/Il6ra/Blnk/Irak1/Ga…
SANSOM_APC_MYC_TARGETS	SANSOM_APC_MYC_TARGETS	214	-432745378907103	-137873946136477	287633835123015	180401602308412	124225192752253	4149	tags=40%, list=20%, signal=32%	Atrip/Gas8/Nubp2/Exd2/Ogfod1/Smarcc1/Dcun1d3/Dph2/Scamp4/Mrpl38/Usf1/Oxr1/Ier5/Pmm1/Wdr33/Ercc4/Arfgef1/Gemin5/Slc6a6/Gtf3c1/Dnm1l/Zbtb48/Zfp444/Trim7/Mettl1/Sema4d/Eif2ak3/Pxn/Bivm/Impact/Med22/Tnfrsf12a/Pias4/Sdc1/Ppp1r15b/Eif4g1/Ywhag/Nsd1/Rnf38/Wipi2/Ptprs/Mindy1/Gtf2i/Hspbap1/Ikbkg/Ntmt1/Kat2a/Mybbp1a/Akt1s1/Prrc2c/Trappc6a/Nbeal2/Sfswap/Arhgef12/Tbc1d15/Qtrt1/Cct4/Nol9/Ttc27/Ccser2/Bcas3/Nf…
BERNARD_PPAPDC1B_TARGETS_DN	BERNARD_PPAPDC1B_TARGETS_DN	51	-555499691357738	-154093034574037	288285919450617	180581129239625	12434881564334	4118	tags=43%, list=20%, signal=34%	Mt2/Tmcc1/Mxi1/Mt1/Thbs1/Far2/Cish/Fez2/Zfp703/Scamp1/Gatad2a/Proser2/Mapkapk3/Hdac4/Il6st/Rara/Rcan1/Stc2/Nav1/Zmiz1/Sh3bp2/Fbxo32
ZHU_CMV_8_HR_UP	ZHU_CMV_8_HR_UP	36	-598105834938011	-156348527167757	288787178000017	180665844183534	124407150658669	2580	tags=58%, list=13%, signal=51%	Bcl7b/Pla2g4a/Mx1/Tnfaip3/Alas1/Ripk1/Slc39a14/Oas2/Irf2/Wars/Oas1g/Nampt/Isg15/Oas1a/H2-T23/Gbp2/Mx2/Ptgs2/Il11/Gbp2b/Atf5
WP_PI3KAKTMTOR_SIGNALING_PATHWAY_AND_THERAPEUTIC_OPPORTUNITIES	WP_PI3KAKTMTOR_SIGNALING_PATHWAY_AND_THERAPEUTIC_OPPORTUNITIES	25	-653267199719221	-161485063304295	289980659930997	180997607452925	12463560404024	4517	tags=64%, list=22%, signal=50%	Pik3r2/Tsc2/Pdk1/Rptor/Pten/Tfeb/Rictor/Nras/Atg13/Kras/Gsk3b/Eif4ebp1/Pik3ca/Foxo3/Foxo1/Ulk1
KEGG_STEROID_BIOSYNTHESIS	KEGG_STEROID_BIOSYNTHESIS	16	685789857872926	179786146074665	290050866076304	180997607452925	12463560404024	1695	tags=50%, list=8%, signal=46%	Cyp51/Dhcr24/Fdft1/Ebp/Dhcr7/Nsdhl/Hsd17b7/Tm7sf2
REACTOME_SIGNALING_BY_WNT	REACTOME_SIGNALING_BY_WNT	228	-43508029692184	-13910210102004	294555486035831	183530951945767	126380074177446	6151	tags=47%, list=30%, signal=33%	Psmd2/Zranb1/Gnb2/Tle2/Psmc4/Ppp2r1a/Wnt7a/Ppp3r1/Rspo3/Ago1/Gnb1/Rbbp5/Tnrc6a/Psmb1/Rac1/Uba52/Psmc1/Clta/Akt1/Pygo2/Bcl9/Frat2/Psmc5/Prkg2/Plcb3/Psmc6/H3f3a/Psmc2/Tmed5/Ccdc88c/Psmd10/Psmd8/Psmf1/Fzd3/Rps27a/Akt2/Kremen1/Psmd7/Trrap/Prkca/Nfatc1/Mov10/Map3k7/Wnt9a/Ap2a2/Lgr4/Gnb5/Tcf7l1/Usp34/H3f3b/Cltb/Cul1/Ctnnb1/Ago3/Ppp2ca/Ubb/Gng5/Ryk/Rnf146/Wnt7b/Klhl12/Wnt4/Tnrc6b/Bcl9l/Lrp6/Wls/Ppp2cb/D…
HELLER_HDAC_TARGETS_DN	HELLER_HDAC_TARGETS_DN	242	-428135145717723	-137268028563964	294854223851283	183530951945767	126380074177446	4177	tags=33%, list=21%, signal=26%	Elf1/Eif5/Cflar/Pus1/Nsmaf/Slc7a11/Nop56/Ogt/Cdk5r1/Pbx1/Uck2/Cul1/Maff/Hsph1/Gsto1/Apobec3/Cbx4/Psph/Bag3/Il6ra/Fermt1/Desi2/Pkd1/Blnk/Ppfibp1/Nop14/Irak1/Herpud1/Dnajb4/Ccn4/Serpinh1/Pitpnc1/Abce1/Wipf1/Slc38a1/Rrs1/Sdc1/Pak1ip1/Capn2/Timm44/Ecpas/Tns3/Eif4g2/Tapbpl/Dnajb9/Pfkp/Larp1/Gba/Itgb5/Slc1a4/Pprc1/Pla2g4b/Slc3a2/St6gal1/Med17/Ctbp2/Fas/Cd44/Slc7a5/Hspa9/Zeb2/Kank1/Atf4/Ddx17/Cebpg/Cebp…
BLANCO_MELO_BRONCHIAL_EPITHELIAL_CELLS_INFLUENZA_A_INFECTION_DN	BLANCO_MELO_BRONCHIAL_EPITHELIAL_CELLS_INFLUENZA_A_INFECTION_DN	64	4353994471837	160077631378701	29582021123078	183771154785768	126545478717744	1766	tags=27%, list=9%, signal=24%	Pclaf/Ccdc34/Mnd1/Aif1l/Gchfr/Recql4/Limd2/Dhrs9/Sncg/Tedc2/Nudt8/Lgals7/Rdh14/Castor1/Anxa9/Tm7sf2/Ccdc96
REACTOME_TRAF6_MEDIATED_NF_KB_ACTIVATION	REACTOME_TRAF6_MEDIATED_NF_KB_ACTIVATION	22	-671777363460632	-161935943702677	296007152152349	183771154785768	126545478717744	1906	tags=64%, list=9%, signal=58%	Map3k1/Traf2/Nkiras2/Ikbkg/Ifih1/Rela/Ikbkb/Nfkbib/Nfkb1/Nfkbia/Nfkb2/App/Trim25/Ddx58
LEE_RECENT_THYMIC_EMIGRANT	LEE_RECENT_THYMIC_EMIGRANT	190	-445582979349887	-14106251459085	296357048641554	183771154785768	126545478717744	4629	tags=39%, list=23%, signal=31%	Erich1/Pde4d/Nsd3/Hook3/Gtf2h3/Rps15a/Tnfaip3/Pxdn/Serf2/Senp7/Ndufa7/Rpl18a/Aebp2/Zcchc9/Otud6b/Papola/Vav3/Mcur1/Oxr1/Arl5a/Zc3h8/Rsad2/N4bp2l1/Ybx3/Acbd5/Ifi205/Gata3/Qsox2/Rhou/Rai1/Thrap3/Vars2/Zfp827/Cstf2t/Dennd5a/Klhl8/Pabpc1/Vps13c/Gpa33/Mthfd1l/Igf2bp3/Tmem65/AU040320/Mysm1/Lpp/Heg1/Isg15/Maml3/Mbtd1/Jun/Lztfl1/Rnf138/Slc25a37/Cbl/Bcor/Zbtb21/Yars/Herc2/Nfkbiz/Gpr146/Sidt2/Usp38/Trio/Lr…
ZAIDI_OSTEOBLAST_TRANSCRIPTION_FACTORS	ZAIDI_OSTEOBLAST_TRANSCRIPTION_FACTORS	11	-790795452484712	-166352736621925	296773447584807	183798461390039	126564282143742	4060	tags=82%, list=20%, signal=65%	Nfatc1/Ctnnb1/Dlx3/Runx2/Fos/Jun/Atf4/Jund/Fosl2
PID_INTEGRIN1_PATHWAY	PID_INTEGRIN1_PATHWAY	59	-547514402135877	-154439681631356	297530334123267	184036306921359	126728063432796	3313	tags=32%, list=16%, signal=27%	Col18a1/Thbs1/Lamb1/Itga3/Itga6/Itgb1/Col7a1/Igsf8/Lamc1/Col6a1/Itga5/Lama5/Itga7/Lamb3/Itga2/Vegfa/Fn1/Lama3/Lamc2
REACTOME_UNFOLDED_PROTEIN_RESPONSE_UPR	REACTOME_UNFOLDED_PROTEIN_RESPONSE_UPR	84	-512170400884326	-151535022958786	299579145747954	185071672517134	127441019909116	3162	tags=36%, list=16%, signal=30%	Mbtps1/Arfgap1/Exosc5/Creb3/Nfya/Ern1/Srpr/Herpud1/Eif2ak3/Eif2s2/Creb3l2/Zbtb17/Hyou1/Klhdc3/Mbtps2/Syvn1/Dnajb9/Pla2g4b/Ppp2r5b/Sec31a/Atf4/Cebpg/Atf6/Cebpb/Ctdsp2/Asns/Atp6v0d1/Tpp1/Crebrf/Atf3
ALONSO_METASTASIS_DN	ALONSO_METASTASIS_DN	18	-686426245593999	-159361438235747	299967238780662	185079786327668	127446607108257	3047	tags=44%, list=15%, signal=38%	Secisbp2/Eps15/Paxx/Rest/Ranbp2/Akap13/Foxo1/Tob2
WP_TGFBETA_RECEPTOR_SIGNALLING_IN_SKELETAL_DYSPLASIAS	WP_TGFBETA_RECEPTOR_SIGNALLING_IN_SKELETAL_DYSPLASIAS	49	-569954339439167	-156806407165037	301596807938164	185440346152236	127694889901384	3871	tags=45%, list=19%, signal=36%	Stat1/Zfyve9/Ctnnb1/Smad4/Thbs1/Tnf/Runx2/Smad2/Smad3/Stat3/Smad5/Fos/Nfkb1/Tgif1/Jun/Zeb2/Smad7/Ski/Skil/Crebbp/Smad1/Inhba
PID_INTEGRIN4_PATHWAY	PID_INTEGRIN4_PATHWAY	10	-806572729491683	-167168431151297	301678683063707	185440346152236	127694889901384	3236	tags=80%, list=16%, signal=67%	Lamb1/Itga6/Lamc1/Itgb4/Lama5/Lamb3/Lama3/Lamc2
TURJANSKI_MAPK1_AND_MAPK2_TARGETS	TURJANSKI_MAPK1_AND_MAPK2_TARGETS	11	-789514955692156	-166083369688911	301678683063707	185440346152236	127694889901384	1773	tags=73%, list=9%, signal=66%	Smad4/Smad2/Smad3/Fos/Elk4/Sp1/Myc/Smad1
PID_NOTCH_PATHWAY	PID_NOTCH_PATHWAY	51	-55399995005208	-15367701330083	305119843021303	18732233148671	128990831777401	3425	tags=39%, list=17%, signal=33%	Cul1/Dnm1/Eps15/Yy1/Gata3/Ncor2/Itch/Rbpj/Neurl1a/Kdm1a/Jag1/Dll1/Ncor1/Maml1/Cbl/Mib1/Mark2/Notch1/Myc/Numb
DORN_ADENOVIRUS_INFECTION_32HR_DN	DORN_ADENOVIRUS_INFECTION_32HR_DN	38	-594613932726565	-157119485167418	306813788161001	188062910605363	129500797224413	4884	tags=53%, list=24%, signal=40%	Srsf5/Syncrip/Map2k3/Rab1a/Bcar3/Mcl1/Plk2/Epha2/Tnfrsf12a/Col7a1/Junb/Krt14/Sgk1/Nfkbia/Krt19/Efna1/Nfkb2/Ier3/Ell2/Cyth1
OZEN_MIR125B1_TARGETS	OZEN_MIR125B1_TARGETS	21	-693540964012999	-16690909165962	307088140088984	188062910605363	129500797224413	3694	tags=52%, list=18%, signal=43%	Sel1l/Casc3/Qsox2/Ppat/Stat3/Trp53inp1/Abcc4/Eif4ebp1/Atxn1/Lactb/Slc7a1
PEDERSEN_METASTASIS_BY_ERBB2_ISOFORM_1	PEDERSEN_METASTASIS_BY_ERBB2_ISOFORM_1	40	-589466912696255	-157378409715642	307551681033342	188096685883407	129524055002457	5052	tags=55%, list=25%, signal=41%	Adgrg6/Dusp5/Fosl1/Areg/Slc7a11/Phlda1/Nav2/Maff/Elk3/Reep1/Map1b/Dusp4/Epha2/Strn3/Runx2/Stambpl1/Itga2/Mxd1/Gem/Bhlhe40/Trib1/Plk3
REACTOME_ACTIVATION_OF_AMPK_DOWNSTREAM_OF_NMDARS	REACTOME_ACTIVATION_OF_AMPK_DOWNSTREAM_OF_NMDARS	22	628535567721983	180486177514892	307952639404062	188096685883407	129524055002457	2766	tags=50%, list=14%, signal=43%	Tubb6/Tuba1b/Tuba1c/Camkk2/Tubb2b/Prkag2/Tubb2a/Prkaa1/Prkag1/Tuba1a/Prkab1
KEGG_ADHERENS_JUNCTION	KEGG_ADHERENS_JUNCTION	63	-547226851890906	-156440341480607	308286505023655	188096685883407	129524055002457	4784	tags=52%, list=24%, signal=40%	Ctnna3/Lmo7/Was/Sorbs1/Ctnna1/Snai2/Map3k7/Fgfr1/Tcf7l1/Wasf2/Actn4/Ctnnb1/Smad4/Baiap2/Nectin2/Nectin1/Farp2/Smad2/Afdn/Rac2/Ptprj/Ctnnd1/Smad3/Actn1/Iqgap1/Yes1/Fyn/Ptprf/Igf1r/Tjp1/Insr/Cdh1/Crebbp
WP_PROLACTIN_SIGNALING_PATHWAY	WP_PROLACTIN_SIGNALING_PATHWAY	67	-529765018435815	-152375371252841	312025691185209	190143063171629	130933197769596	4684	tags=48%, list=23%, signal=37%	Ptpn11/Rps6/Pik3r2/Gab2/Mapk8/Stat1/Jak2/Grb2/Cish/Stat5a/Pxn/Itgb1/Sos1/Irs2/Ywhag/Ctsd/Rela/Stat3/Flna/Fos/Nfkbib/Tec/Nfkb1/Nfkbia/Gsk3b/Fyn/Jun/Eif4ebp1/Cbl/Pik3ca/Vav2/Myc
WP_NONGENOMIC_ACTIONS_OF_125_DIHYDROXYVITAMIN_D3	WP_NONGENOMIC_ACTIONS_OF_125_DIHYDROXYVITAMIN_D3	55	-553717388390464	-155315396958647	315237722724301	19186355109336	132117931945846	4202	tags=49%, list=21%, signal=39%	Nod2/Mapk8/Prkca/Stat1/Med1/Rsad2/Tnfrsf1a/Oas2/Tnf/Rxra/Relb/Nras/Tlr4/Ets1/Sp3/Plcg2/Ikbkb/Kras/Isg15/Nfkb1/Vdr/Jun/Nfkb2/Rxrb/Stat2/Tyk2/Sp1
HUTTMANN_B_CLL_POOR_SURVIVAL_UP	HUTTMANN_B_CLL_POOR_SURVIVAL_UP	228	-432932569173206	-138415438249127	317068987513166	192740458419333	132721773487168	3656	tags=30%, list=18%, signal=25%	Zfp112/Ogt/Anxa1/Gga3/Grk2/Myo9b/Ldlrad4/Ogdh/Nmb/Cbx4/Pirb/Rin3/Lpl/Rcan3/Zbtb48/Il6ra/Atp6v0c/Gata3/Zyx/Pxn/Hgs/Igsf3/Nedd4/Rxra/Sgsm2/Rnh1/Dapk3/Clcn5/Dnm2/Klf10/Dmd/Arid5a/Med15/Cpt1a/Xab2/Lama5/Serpine2/Pbxip1/Yes1/Tmem259/Tle1/Mef2d/Grn/H2-M3/Ip6k1/Igf1r/Man2c1/Ehbp1l1/Eif4ebp1/Mast4/Foxo3/Atl2/Mgat4b/Diaph1/Neu1/Irf7/Grina/Jund/Ifi44/Mx2/Rhob/Cnksr1/Gaa/Nckap1/Atp11a/Frmd4b/Dnajb2/Ppp1r15a…
MORI_EMU_MYC_LYMPHOMA_BY_ONSET_TIME_DN	MORI_EMU_MYC_LYMPHOMA_BY_ONSET_TIME_DN	17	-701432234362917	-160916768918476	318862433969635	193592247733594	133308318675206	2344	tags=47%, list=12%, signal=42%	Creb3l2/Itgb5/Ptpn22/Il6st/Nfkbiz/Gaa/Klf6/Pvr
HERNANDEZ_MITOTIC_ARREST_BY_DOCETAXEL_2_UP	HERNANDEZ_MITOTIC_ARREST_BY_DOCETAXEL_2_UP	42	-588222507421933	-157671768963366	320828364225425	194546536341118	133965445245558	4118	tags=40%, list=20%, signal=32%	Mt2/Phlda1/Il1rl1/Mt1/Elmo1/Prkd3/Mgst1/Marcksl1/Rgp1/Mcu/AI837181/Slc1a5/Asns/Nt5e/Sqstm1/Klf9/Arrdc4
REACTOME_PROCESSING_OF_DNA_DOUBLE_STRAND_BREAK_ENDS	REACTOME_PROCESSING_OF_DNA_DOUBLE_STRAND_BREAK_ENDS	41	505524622500923	170092157969034	321520749485616	194727168032024	134089828878147	1673	tags=34%, list=8%, signal=31%	Rfc4/Bard1/Rfc5/Rpa1/Rfc3/Rmi2/Rpa3/Wrn/Rhno1/Rad50/Mre11a/Sumo2/Rnf168/Topbp1
BIOCARTA_ARAP_PATHWAY	BIOCARTA_ARAP_PATHWAY	17	-701200943390033	-160863708060687	323586236118039	195737948710618	134785856091995	4277	tags=71%, list=21%, signal=56%	Asap1/Arfgef2/Arf1/Cltb/Cyth2/Arfgef1/Arfgap1/Cyth3/Arfgap3/Copa/Cyth1/Arap2
DAZARD_UV_RESPONSE_CLUSTER_G2	DAZARD_UV_RESPONSE_CLUSTER_G2	29	-636213774856161	-160405795732736	32546116588939	196433386929096	135264737352651	4375	tags=55%, list=22%, signal=43%	Psmd8/H2-Q7/Cxcl1/H2-Q10/H2-Q2/H2-D1/Junb/Cited2/Sgk1/H2-M3/Ier3/H2-T23/Atf4/Jund/Cldn4/Atf3
WP_NUCLEAR_RECEPTORS	WP_NUCLEAR_RECEPTORS	26	-64656419206446	-160121873219502	325709713861879	196433386929096	135264737352651	2671	tags=42%, list=13%, signal=37%	Rarg/Nr2c2/Rxra/Esrra/Rorc/Vdr/Rxrb/Rara/Thra/Nr4a2/Nr1d2
BIOCARTA_RANKL_PATHWAY	BIOCARTA_RANKL_PATHWAY	12	-779041367157866	-167332476727262	325929789090214	196433386929096	135264737352651	4310	tags=83%, list=21%, signal=66%	Fosl1/Mapk8/Ifnar2/Ifnar1/Eif2ak2/Rela/Fos/Nfkb1/Irf9/Fosl2
ROY_WOUND_BLOOD_VESSEL_DN	ROY_WOUND_BLOOD_VESSEL_DN	18	-683853123937215	-158764059608964	328310039491199	197499843893158	135999103457094	2352	tags=44%, list=12%, signal=39%	Erbb3/Epb41l4b/Krt14/Fbxo9/Klf5/Sox9/Dsp/Anxa8
REACTOME_SYNTHESIS_OF_PE	REACTOME_SYNTHESIS_OF_PE	13	-750467521444177	-163550907539384	32849953775584	197499843893158	135999103457094	2055	tags=46%, list=10%, signal=42%	Lpin2/Etnk1/Chkb/Pisd/Lpin1/Chka
KEGG_WNT_SIGNALING_PATHWAY	KEGG_WNT_SIGNALING_PATHWAY	115	-475815284500583	-14537439502699	328982572648557	197549632432272	136033388024355	4310	tags=39%, list=21%, signal=31%	Fosl1/Nfatc3/Mapk8/Prkca/Nfatc1/Map3k7/Wnt9a/Tcf7l1/Cul1/Ctnnb1/Smad4/Nfatc2/Prkacb/Ppp2ca/Prkx/Wnt7b/Wnt4/Lrp6/Ppp2cb/Dvl2/Rock1/Nfat5/Apc/Smad2/Rac2/Smad3/Ppp2r5a/Dvl3/Ppp3ca/Ppp3cb/Tbl1x/Gsk3b/Prickle1/Ctbp2/Rock2/Porcn/Ppp2r5b/Jun/Chd8/Axin1/Dvl1/Crebbp/Myc/Daam1/Csnk1e
KEGG_CIRCADIAN_RHYTHM_MAMMAL	KEGG_CIRCADIAN_RHYTHM_MAMMAL	12	-776894107165373	-166871260740707	330758290895101	198374595851546	136601460804538	2595	tags=67%, list=13%, signal=58%	Cry2/Arntl/Clock/Per1/Bhlhe40/Csnk1e/Per2/Nr1d1
VANTVEER_BREAST_CANCER_ESR1_UP	VANTVEER_BREAST_CANCER_ESR1_UP	127	-462594287048701	-142566895492571	333316382708283	199666221486418	137490878866255	3966	tags=36%, list=20%, signal=29%	Tmbim4/Vav3/Mylip/Retreg1/Npdc1/Kctd3/Pbx1/Nedd4l/Acadsb/D5Ertd579e/Chd6/Itpk1/Foxa1/Slc35e2/Rnf103/Cers6/Cish/Gata3/Fam110c/Erbb3/Farp2/Cxxc5/Hexim1/Kif16b/Mindy1/Fgd3/Scamp1/Zbtb40/Trp53inp1/Aqr/Htt/Btbd9/Lztfl1/Togaram1/Sybu/Il6st/Mast4/Tusc2/Rara/Spef1/Bhlhe40/Cyb5r1/Slc39a6/Aff1/Kdm4b/Med13l
PID_IL12_2PATHWAY	PID_IL12_2PATHWAY	54	-546161752023456	-152583533288467	333820560371297	199725852847603	137531941236226	4950	tags=46%, list=24%, signal=35%	Atf2/Map2k3/H2-Q7/Il18rap/Stat1/B2m/Jak2/H2-Q10/Ripk2/H2-Q2/Stat5a/Sphk2/Rab7/H2-D1/Rela/Relb/Stat3/Fos/Ppp3ca/Ppp3cb/Nfkb1/Nfkb2/Tyk2/Stat6/Gadd45b
SESTO_RESPONSE_TO_UV_C8	SESTO_RESPONSE_TO_UV_C8	62	-531692875894082	-15138839693335	339112260193023	202423367897796	139389459810199	5005	tags=52%, list=25%, signal=39%	St6galnac2/Fxr1/Tomm20/Pgm1/Col17a1/Mt2/Ctnna1/Brd3/Lamb1/Itpk1/Slc2a1/Itga3/Kifap3/Ttc3/Glg1/Gtf2i/Ppp2r5a/Pfkp/Ppp3ca/Mthfd2/Ptprk/Ptprf/Slc7a5/App/Eprs/Hk1/Vegfa/Flnb/Myc/Tmem131/Lama3/Dst
AMIT_SERUM_RESPONSE_120_MCF10A	AMIT_SERUM_RESPONSE_120_MCF10A	57	-558784428459552	-157248741747736	339523819041416	202423367897796	139389459810199	3861	tags=47%, list=19%, signal=38%	Bcar3/Rybp/Mcl1/Maff/Rnd3/Sphk1/Pdlim5/Irs2/Junb/Sun1/Klf10/Edn1/Tesk1/Fem1b/Gbp2/Skil/Clcf1/Ezr/Esrp2/Klf5/Mnt/Sox9/Ets2/Gbp2b/Dusp10/Gadd45b/Klf4
REACTOME_PARASITE_INFECTION	REACTOME_PARASITE_INFECTION	49	-5676740400478	-156179048918809	339559458305055	202423367897796	139389459810199	4747	tags=49%, list=23%, signal=38%	Myo1c/Wipf2/Was/Actr2/Brk1/Vav3/Wasf2/Crk/Myo9b/Baiap2/Grb2/Elmo1/Wipf1/Actr3/Abl1/Myo5a/Abi1/Abi2/Yes1/Fyn/Myh9/Vav2/Myo10/Nckap1
REACTOME_MET_ACTIVATES_PTK2_SIGNALING	REACTOME_MET_ACTIVATES_PTK2_SIGNALING	22	-667012645611399	-160787380021671	341898876374059	203572117464699	140180492897192	3236	tags=45%, list=16%, signal=38%	Lamb1/Itga3/Itgb1/Lamc1/Lama5/Lamb3/Itga2/Fn1/Lama3/Lamc2
BOYAULT_LIVER_CANCER_SUBCLASS_G1_UP	BOYAULT_LIVER_CANCER_SUBCLASS_G1_UP	105	-491273955793683	-149050031267174	342991474265552	203976616502984	140459032391055	4979	tags=51%, list=25%, signal=39%	Ubap2/Dhrs7/Rps19/Sfi1/Fnbp1/Cldn7/Crnkl1/Paip1/Rpl17/Prr15l/B4galt3/Adar/Brd3/Smarcc1/Ctnnd2/Kctd3/Cacna1d/Pdgfa/Prpf4b/Inpp5a/Tia1/Zfp715/Tmem63a/Ttll4/Setdb1/Srek1ip1/Pias4/Map4k4/Ttc3/Ncoa3/Ubxn7/Fam168b/Atp2b1/Hic2/Smg7/St14/Zfp143/Prrc2c/Ephb4/Cdk19/Saysd1/Rbfox2/F11r/Ahnak/Spint1/Mex3d/Elp1/Cxadr/Pdcd4/Arhgef3/Ddr1/Hook2/Sox9/Kdm5b
WP_MIRNAS_INVOLVEMENT_IN_THE_IMMUNE_RESPONSE_IN_SEPSIS	WP_MIRNAS_INVOLVEMENT_IN_THE_IMMUNE_RESPONSE_IN_SEPSIS	29	-635865242088031	-160317921690676	343417366783237	203984130257768	140464206389647	4185	tags=62%, list=21%, signal=49%	Mapk8/Map3k7/Traf3/Irak1/Tnf/Tab2/Ikbkg/Rela/Relb/Tlr4/Ikbkb/Nfkb1/Nfkbia/Nfkb2/Lcn2/Tab1/Irf7/Il1a
REACTOME_NEGATIVE_REGULATION_OF_MAPK_PATHWAY	REACTOME_NEGATIVE_REGULATION_OF_MAPK_PATHWAY	39	-589634133363597	-156921700941313	344362262277759	204299534447478	140681394850061	3147	tags=46%, list=16%, signal=39%	Ppp2ca/Ubb/Ptpn3/Ppp2cb/Dusp4/Braf/Dusp2/Paqr3/Nras/Ppp2r5a/Kras/Ppp2r5b/Ubc/Mark3/Dusp16/Dusp10/Dusp7/Dusp8
SIMBULAN_UV_RESPONSE_NORMAL_DN	SIMBULAN_UV_RESPONSE_NORMAL_DN	29	-634990564498119	-16009739305649	347906419182126	206154391966744	141958656414872	4581	tags=62%, list=23%, signal=48%	Sf3a2/Has2/Phlda1/Mcl1/Thbs1/Rbms1/Itga6/Polr2a/Pip4k2b/Itgb4/Prrc2c/Ahnak/Emp1/Cdh1/Vegfa/Myc/Dusp7/Gadd45b
WARTERS_IR_RESPONSE_5GY	WARTERS_IR_RESPONSE_5GY	39	-589517205210725	-156890582382196	348693806306243	206373216777892	142109339967545	3605	tags=46%, list=18%, signal=38%	B2m/Coq9/Sesn1/Lratd2/Bloc1s2/Trp53inp1/Cavin2/Phldb3/Gdnf/Fas/App/Zfp597/Mdm2/Notch1/Hspa4l/Bbc3/Plk3/Atf3
BIOCARTA_STRESS_PATHWAY	BIOCARTA_STRESS_PATHWAY	24	-644971685695979	-157941933667665	350642732173478	20727814682734	142732478057127	4651	tags=67%, list=23%, signal=51%	Map2k3/Map3k1/Ripk1/Mapk8/Traf2/Tnfrsf1a/Tank/Tnf/Map2k4/Ikbkg/Rela/Atf1/Ikbkb/Nfkb1/Nfkbia/Jun
NABA_BASEMENT_MEMBRANES	NABA_BASEMENT_MEMBRANES	29	-634480670119795	-15996883561758	352395472384685	208065077953445	143274361663327	3313	tags=38%, list=16%, signal=32%	Col18a1/Lamb1/Ntng2/Hspg2/Lamc1/Agrn/Col6a1/Lama5/Lamb3/Lama3/Lamc2
REACTOME_HDACS_DEACETYLATE_HISTONES	REACTOME_HDACS_DEACETYLATE_HISTONES	30	-631482671729259	-161052685122401	354307742776756	208944207687702	143879733562994	2638	tags=50%, list=13%, signal=44%	Ncor2/Mta2/Chd3/Hdac10/Kdm1a/Suds3/Rest/Gatad2a/Phf21a/Arid4b/Ncor1/Tbl1x/Rcor1/Mta1/Gatad2b
FERREIRA_EWINGS_SARCOMA_UNSTABLE_VS_STABLE_DN	FERREIRA_EWINGS_SARCOMA_UNSTABLE_VS_STABLE_DN	84	-508936322313479	-150578161395451	355875119609927	209618089545895	144343771036359	3661	tags=37%, list=18%, signal=30%	Rnf167/Gnb5/Atp6v1e1/Grb2/Inpp5a/Sphk2/Amfr/Mapkap1/Stx5a/Ncor2/Cry2/BC005624/Cyld/Dlg5/Tmem53/Oas1g/Pgpep1/Abtb1/Vezf1/Krt19/Oas1a/Ahnak/Ttll3/Map1lc3a/Ccdc97/Eps8l2/Slc27a1/Atxn7/Irf9/Ypel3/Sqstm1
NIKOLSKY_BREAST_CANCER_20Q12_Q13_AMPLICON	NIKOLSKY_BREAST_CANCER_20Q12_Q13_AMPLICON	101	-494263986957855	-148948435529712	357566839196006	210363518268354	144857075938009	5771	tags=50%, list=28%, signal=36%	Npepl1/Col20a1/Col9a3/Matn4/Ppdpf/Ctcfl/Prelid3b/Sys1/Gmeb2/Kcnq2/Arfrp1/Vapb/Zbp1/Zbtb46/Zfp217/Arfgef2/Mrgbp/Taf4/Stx16/Tpd52l2/Nfatc2/Helz2/Arfgap1/Pck1/Cstf1/Sulf2/Rnf114/Dpm1/Slc9a8/Zgpat/Ctsz/Osbpl2/Tmem189/Adnp/Ncoa3/Zfp512b/Pcmtd2/Dido1/Ythdf1/Uckl1/Lama5/Prpf6/Dnajc5/Tcea2/Stk4/Rtf2/Spata2/Lime1/Rab22a/Cebpb/Pmepa1
SWEET_LUNG_CANCER_KRAS_DN	SWEET_LUNG_CANCER_KRAS_DN	334	-406068383338691	-131195612524161	358105004666095	210428206612276	144901620564497	3362	tags=23%, list=17%, signal=20%	Gbp7/Angptl2/Papss2/Lamb1/Vwf/Pck1/Sesn1/Inpp5a/Metap1/Dnm1/Tspan7/Eps15/Sash1/Rbp1/Cdh11/Antxr2/Atp2a2/Usf2/Ifi205/Npr3/Cyth3/Fez2/Cp/Ankrd40/Mtss2/Pkd2/Tnnc1/Ppp2r3c/Adarb1/Ifih1/Abcc1/Rab12/Surf2/Edn1/Sema7a/Ets1/Gsn/Mndal/C3/Cavin2/Clic4/Qk/Angpt1/Myo6/Dcn/Fmo1/Nfkbia/Fyn/Gbp3/Map7d1/Fas/Zbtb20/Jun/Slc7a5/Ahnak/Dennd4c/Il6st/Sptan1/Tjp1/Mfhas1/Gbp2/Spef1/Shox2/Zmynd11/Ablim1/Ltbp4/Vegfa/Arhge…
NIKOLSKY_BREAST_CANCER_8Q23_Q24_AMPLICON	NIKOLSKY_BREAST_CANCER_8Q23_Q24_AMPLICON	123	-479353728967526	-147262016742016	358594085460287	210428206612276	144901620564497	3857	tags=33%, list=19%, signal=26%	Zfp7/Nudcd1/Adck5/Scx/Bop1/Trps1/Slc45a4/Lratd2/Rnf139/Ebag9/Zhx1/Ccn4/Zfp623/Cyhr1/Dennd3/Derl1/C030006K11Rik/Cpsf1/Tmem65/Phf20l1/Tatdn1/Ext1/Trappc9/Ago2/Mtss1/Scrib/Sybu/Eppk1/Mroh1/Grina/St3gal1/Fam91a1/Washc5/Myc/Zhx2/Parp10/Trib1/Fam83h/Fbxo32/Ndrg1
REACTOME_SLC_MEDIATED_TRANSMEMBRANE_TRANSPORT	REACTOME_SLC_MEDIATED_TRANSMEMBRANE_TRANSPORT	171	-453975112278682	-142743855704395	358955733321589	210428206612276	144901620564497	5027	tags=36%, list=25%, signal=27%	Slc1a3/Slc12a3/Slc15a3/Slc5a6/Slc25a26/Slc5a9/Slc5a10/Fgf21/Slc9a1/Slc39a14/Slc44a3/Slc7a11/Runx1/Slco2a1/Slc44a1/Slc2a4/Slc7a3/Slc4a7/Apod/Slc26a2/Slc8b1/Ahcyl2/Slc6a6/Slc15a1/Slc15a4/Slc2a1/Ctns/Slc9a8/Slc35c1/Slc28a3/Slc26a9/Slc11a2/Emb/Cp/Slc38a1/Slc13a1/Slc12a6/Slc26a6/Slc30a5/Slc4a2/Slc39a7/Slc1a2/Slc17a5/Slc36a1/Slc20a2/Slc27a4/Slc4a8/Slc1a4/Slc12a4/Slc3a2/Slc1a5/Slc7a5/Slc39a10/Slc26a11/S…
WP_RANKLRANK_RECEPTOR_ACTIVATOR_OF_NFKB_LIGAND_SIGNALING_PATHWAY	WP_RANKLRANK_RECEPTOR_ACTIVATOR_OF_NFKB_LIGAND_SIGNALING_PATHWAY	49	-566482787521364	-155851310333854	360649844616023	211170537725349	145412792441174	4517	tags=53%, list=22%, signal=41%	Pik3r2/Gab2/Akt2/Mapk8/Nfatc1/Traf2/Map3k7/Stat1/Traf3/Ctsk/Papss2/Plcg1/Tab2/Ikbkg/Rela/Relb/Ikbkb/Fos/Nfkb1/Nfkbia/Jun/Nfkb2/Cbl/Tab1/Traf1/Sqstm1
REACTOME_INTERCONVERSION_OF_NUCLEOTIDE_DI_AND_TRIPHOSPHATES	REACTOME_INTERCONVERSION_OF_NUCLEOTIDE_DI_AND_TRIPHOSPHATES	25	606299151018688	181542682954626	362401330297595	211944664259352	145945858759159	1997	tags=36%, list=10%, signal=32%	Nme4/Glrx/Dctd/Dut/Dtymk/Dctpp1/Ak1/Ctps2/Ak9
WP_CORTICOTROPINRELEASING_HORMONE_SIGNALING_PATHWAY	WP_CORTICOTROPINRELEASING_HORMONE_SIGNALING_PATHWAY	71	-527101261947363	-152154106921227	363371380444282	212189468907703	146114432121252	4310	tags=42%, list=21%, signal=33%	Fosl1/Gnaq/Mapk8/Prkca/Gnb5/Ctnnb1/Acaca/Fosb/Ern1/Plcg1/Braf/Junb/Rap1b/Rela/Tlr4/Krt14/Ece1/Plcg2/Jup/Fos/Star/Nfkb1/Nfkbia/Gsk3b/Ncoa2/Tfap2a/Sp1/Jund/Nr4a2/Fosl2
BLANCO_MELO_COVID19_SARS_COV_2_INFECTION_A594_CELLS_UP	BLANCO_MELO_COVID19_SARS_COV_2_INFECTION_A594_CELLS_UP	56	-546462173394562	-153603558647162	364109562732627	212189468907703	146114432121252	1945	tags=30%, list=10%, signal=28%	Runx2/Ank2/Mthfd2/Ampd3/Fyn/Csf2/Gbp3/Tsc22d3/Ecm2/Cdcp1/Stc2/AA467197/Lamc2/Il1a/Arrdc4/Atf3/Chac1
PID_ERA_GENOMIC_PATHWAY	PID_ERA_GENOMIC_PATHWAY	53	-562377757963603	-156843423787583	364109562732627	212189468907703	146114432121252	3448	tags=45%, list=17%, signal=38%	Med1/Nr0b2/Smad4/Col18a1/Stat5a/Ebag9/Ncor2/Safb/Ncoa3/Ctsd/C3/Ncor1/Ncoa1/Mta1/Ncoa2/Jun/Hdac4/Prdm15/Ddx17/Nrip1/Cebpb/Ddx54/Myc/Calcoco1
REACTOME_ASSOCIATION_OF_TRIC_CCT_WITH_TARGET_PROTEINS_DURING_BIOSYNTHESIS	REACTOME_ASSOCIATION_OF_TRIC_CCT_WITH_TARGET_PROTEINS_DURING_BIOSYNTHESIS	35	-600854498623083	-157133088907361	36991381876536	215317760545497	14826858500414	6359	tags=69%, list=31%, signal=47%	Cct2/Tcp1/Cct5/Dcaf7/Fbxw5/Cct8/Fbxw4/Usp11/Lonp2/Fbxl3/Arfgef2/Nop56/Fbxl5/Fbxo6/Sphk1/Skiv2l/Gapdhs/Fbxw2/Xrn2/Fbxw9/Stat3/Gba/Cct4/Kif13a
REACTOME_ENDOSOMAL_VACUOLAR_PATHWAY	REACTOME_ENDOSOMAL_VACUOLAR_PATHWAY	13	-74801930342524	-163017362425958	372298722202589	21645070586478	14904873522933	4375	tags=77%, list=22%, signal=60%	H2-Q7/H2-Bl/B2m/H2-Q10/H2-Q2/H2-M2/H2-D1/Lnpep/H2-M3/H2-T23
FORTSCHEGGER_PHF8_TARGETS_UP	FORTSCHEGGER_PHF8_TARGETS_UP	233	-421218948228328	-134779150935327	374110892598807	217248395984437	14959802751722	3220	tags=28%, list=16%, signal=24%	Zfp729a/Wwp1/BC005537/Nkapd1/Vamp1/Gabpb2/Stx6/Sec62/Mok/Herpud1/Dnajb4/Nsrp1/Ykt6/Ivns1abp/Dusp2/Iqck/Rab10/Cited2/Tnpo1/Pck2/Ccdc6/Arhgap28/Top2b/Ece1/Ptprj/Pycr1/Cln3/Ddx3x/Rpia/Bcl2l11/Trmt10a/Mthfd2/Man1a/Sesn2/Sinhcaf/Sgpl1/Gsk3b/Yes1/Mbtd1/Rcor3/Igf1r/Ecm2/Klhl15/Lztfl1/Efna1/Tmem116/Tusc2/Insr/Rbm33/Atf4/Pabpc4/Vegfa/Dusp16/Stc2/Kdm7a/Asns/Gpt2/Adamts1/Jmy/Klf9/Hmox1/Steap3/Nupr1/Hbp1/Cha…
PID_P38_ALPHA_BETA_DOWNSTREAM_PATHWAY	PID_P38_ALPHA_BETA_DOWNSTREAM_PATHWAY	34	-615576487869439	-16010757620356	376964956634367	218648534188864	150562167724952	4119	tags=53%, list=20%, signal=42%	Slc9a1/Gdi1/Mapkapk2/Usf1/Mef2a/Mapkapk5/Atf1/Mapkapk3/Rab5a/Jun/Krt19/Eif4ebp1/Mknk1/Elk4/Atf6/Cebpb/Ptgs2/Hbp1
WU_CELL_MIGRATION	WU_CELL_MIGRATION	153	-460529709656845	-144316936449315	379896112587448	22009004832531	151554799548415	4392	tags=35%, list=22%, signal=28%	Epcam/Fosl1/Rab31/Eps8/Mt2/Snai2/Loxl2/Wwtr1/Cxcl1/Rab25/Mt1/Col18a1/Thbs1/Asah1/Glipr1/Cstb/Trim29/Mtus1/Gata3/Map1b/Igf2bp2/Lima1/Gramd3/Bst2/Krt17/Ehf/Smurf2/St14/Itgb4/Rac2/Jag1/Jup/Arid5b/Pkp3/Podxl/Fyn/Krt19/Dtx4/Spint1/Fxyd3/Cdh1/Cxadr/Klf5/Fn1/Sox9/Pakap/Lama3/Lgals3/Ptgs2/Adamts1/Il1a/Ahnak2/Cldn4/Anxa8
REACTOME_SMAD2_SMAD3_SMAD4_HETEROTRIMER_REGULATES_TRANSCRIPTION	REACTOME_SMAD2_SMAD3_SMAD4_HETEROTRIMER_REGULATES_TRANSCRIPTION	26	-643628469979877	-159394840505342	380373454230804	220108249716676	15156733309203	5553	tags=73%, list=27%, signal=53%	Uba52/Ccnk/Rps27a/Snw1/Wwtr1/Smad4/Ubb/Tgif2/Junb/Smad2/Rnf111/Smad3/Cdk8/Cdk9/Tgif1/Smad7/Sp1/Ubc/Myc
MARTIN_INTERACT_WITH_HDAC	MARTIN_INTERACT_WITH_HDAC	34	-614788810905015	-159902706374887	385782750990522	222977009237613	153542771224996	3986	tags=53%, list=20%, signal=43%	Rfxank/Nr2c1/Actn4/Srf/Trp53bp1/Pkd1/Ncor2/Etv6/Runx2/Rest/Bcl6/Actn1/Ncor1/Nfkbia/Ppp1r12a/Bcor/Mark2/Nrip1
ZHAN_MULTIPLE_MYELOMA_LB_UP	ZHAN_MULTIPLE_MYELOMA_LB_UP	35	-599528824483632	-156786403856498	387424332341303	223663918647564	154015779517398	2533	tags=54%, list=12%, signal=48%	Bik/Cgref1/Nthl1/Cflar/Cacnb3/Itgb1/Copz2/Izumo4/Mbd2/Edn1/Arid5b/Map4k3/Nampt/Asxl2/Mast4/Adtrp/Usp53/Slc39a6/Flnb
JINESH_BLEBBISHIELD_TRANSFORMED_STEM_CELL_SPHERES_DN	JINESH_BLEBBISHIELD_TRANSFORMED_STEM_CELL_SPHERES_DN	244	-42131844764059	-135083503611472	388792731436448	224191696538587	154379209273031	3908	tags=32%, list=19%, signal=26%	Ddx51/Snapc1/Bcar3/Nop56/Zmat3/Wdr74/Sptlc1/Mcmdc2/Maff/Tmem191c/Gse1/Klhl28/Bloc1s6/Cbx4/Pirb/Fosb/Ern1/Whamm/Cep85l/Wipf1/Pip4k2b/Vars2/Tdg/Abca7/Plxnb1/Junb/Casz1/Blzf1/Mindy1/Fgd3/Gripap1/Zkscan14/Pank3/Ccdc137/Fos/Ythdc1/Birc3/Mthfd2/Ccdc125/Ifrd1/Sesn2/Trmt1/Sema3e/Zfp503/Pik3c2a/Pla2g4b/Mbtd1/Trpm6/Tsc22d3/Nisch/Lrrfip1/Dpp7/Lime1/Spire1/Csrnp1/Neu1/Atf4/Rnf213/Mapk8ip3/Bhlhe40/Morc2a/Stc2…
WP_NUCLEAR_RECEPTORS_METAPATHWAY	WP_NUCLEAR_RECEPTORS_METAPATHWAY	228	-428629351471301	-13703963100684	395940307773376	227295501209512	156516500342386	4513	tags=33%, list=22%, signal=26%	Slc5a9/Tnfaip3/Alas1/Ftl1/Dnajc7/Slc5a10/Abcb4/Snai2/Slc39a14/Fgd4/Slc7a11/Abhd2/Angptl4/Acox1/Slc2a4/Slc39a9/Cul1/Nr0b2/Apoa1/Maff/Pdgfb/Slc26a2/Pck1/Slc6a6/Slc2a1/Cpeb4/Plk2/Mgst1/Ktn1/Epha2/Tnf/Ppp1r14c/Ncoa3/Irs2/Junb/Rxra/Myof/Tns4/Epb41l4b/Slc39a7/Cpt1a/Stat3/Cavin2/Ncoa1/Birc3/Abcc4/Akap13/Sertad2/Vdr/Ncoa2/Tsc22d3/Jun/Nfkb2/Slc7a5/Slc39a10/Arl5b/Sp1/Foxo1/Ncoa6/Nrip1/Txnrd3/Jund/Bhlhe40/M…
REACTOME_NOTCH_HLH_TRANSCRIPTION_PATHWAY	REACTOME_NOTCH_HLH_TRANSCRIPTION_PATHWAY	27	-623988982754459	-155696683584695	396158326200536	227295501209512	156516500342386	4377	tags=56%, list=22%, signal=44%	Notch2/Snw1/Hdac6/Ncor2/Rbpj/Hdac10/Kat2a/Ncor1/Hdac5/Tbl1x/Maml3/Maml1/Hdac4/Crebbp/Notch1
TERAO_AOX4_TARGETS_HG_UP	TERAO_AOX4_TARGETS_HG_UP	27	-623949615500122	-155686860733472	396158326200536	227295501209512	156516500342386	5317	tags=59%, list=26%, signal=44%	Pam/Rnf185/Acsl6/5031439G07Rik/Rnf4/Pex5/Tmem127/Gna12/Mia2/Trappc10/Sgpl1/Ints4/Gns/Map1lc3a/Cyth1/Sbf2
PID_P38_ALPHA_BETA_PATHWAY	PID_P38_ALPHA_BETA_PATHWAY	24	-641925254021953	-15719591749354	396477768519834	227295501209512	156516500342386	1093	tags=38%, list=5%, signal=36%	Map2k4/Yes1/Fyn/Map3k12/Tab1/Dusp16/Map3k3/Dusp10/Dusp8
WP_THE_HUMAN_IMMUNE_RESPONSE_TO_TUBERCULOSIS	WP_THE_HUMAN_IMMUNE_RESPONSE_TO_TUBERCULOSIS	24	-641814739436893	-157168854464806	396477768519834	227295501209512	156516500342386	4159	tags=54%, list=21%, signal=43%	Ifngr2/Stat1/Jak2/Ifngr1/Ifnar2/Ifnar1/Oas1g/Oas1a/Stat2/Tyk2/Mx2/Ifit3/Irf9
WP_NEURAL_CREST_DIFFERENTIATION	WP_NEURAL_CREST_DIFFERENTIATION	73	-527735923383224	-153153139626353	397540372254463	227640287406964	156753921359099	2533	tags=37%, list=12%, signal=32%	Snai2/Fgfr1/Tcf7l1/Hdac6/Ctnnb1/Itgb1/Dvl2/Rbpj/Hdac10/Ets1/Dll1/Dvl3/Hdac5/Nfkb1/Gsk3b/Ctbp2/Nfkb2/Tfap2a/Hdac4/Cdh1/Axin1/Dvl1/Notch1/Rhob/Myc/Sox9/Smad1
PID_AJDISS_2PATHWAY	PID_AJDISS_2PATHWAY	41	-58042228609918	-155433957522977	399271429817801	228102289071836	157072057368626	2557	tags=44%, list=13%, signal=38%	Rab7/Hgs/Gna12/Dnm2/Abl1/Ctnnd1/Rin2/Jup/Cbll1/Gna13/Iqgap1/Fyn/Gdnf/Rab5a/Igf1r/Cdh1/Crebbp/Dsp
REACTOME_INTRA_GOLGI_TRAFFIC	REACTOME_INTRA_GOLGI_TRAFFIC	41	-580480014446556	-155449416863028	399271429817801	228102289071836	157072057368626	6988	tags=80%, list=34%, signal=53%	Man1a2/Cog1/Nsf/Man1c1/Rab33b/Cog7/Cog8/Gosr2/Rab30/Cux1/Ric1/Napa/Trip11/Man2a2/Arf1/Stx16/Cog2/Cyth2/Rab6a/Stx6/Stx5a/Cyth3/Ykt6/Napg/Napb/Golim4/Rgp1/Man1a/Bet1l/Man2a1/Cog5/Golga5/Cyth1
WP_HEART_DEVELOPMENT	WP_HEART_DEVELOPMENT	29	-628460668583398	-158451038966641	401775102951149	229267272620447	157874269233862	5112	tags=55%, list=25%, signal=41%	Bmpr2/Ptpn11/Nfatc3/Nfatc1/Ctnnb1/Smad4/Nfatc2/Srf/Foxc1/Erbb3/Bmpr1a/Vegfa/Bhlhe40/Notch1/Smad1/Vegfc
WP_RETT_SYNDROME_CAUSING_GENES	WP_RETT_SYNDROME_CAUSING_GENES	44	-561198637893211	-151974970797195	402740897570252	22955301043958	158071029324705	3412	tags=36%, list=17%, signal=30%	Crk/Rhobtb2/Cecr2/Ncor2/Syne2/Braf/Eif2b2/Ncor1/Htt/Hdac5/Xab2/Mecp2/Tbl1x/Gabrd/Hivep2/Kdm5b
EPPERT_LSC_R	EPPERT_LSC_R	33	-607687841364447	-157746867861164	40782724617104	232184000818945	159882738770872	4833	tags=55%, list=24%, signal=42%	Nab1/Lrrc8b/Nf1/Map3k7/Vgll4/Zfp30/Arfgef1/Ppig/Setdb1/Csde1/Tgif2/Atxn7l3b/Ubr5/Traf3ip2/Abcg1/Ppp1r10/Cdk12/Frmd4b
LIU_SOX4_TARGETS_UP	LIU_SOX4_TARGETS_UP	124	-471559308830961	-145127400359935	412664291206253	234667159146782	161592650534197	3729	tags=36%, list=18%, signal=30%	Morf4l1/Erlin2/Ltn1/Pdgfa/Elk3/Thbs1/Tmem143/Ryk/Mlycd/Il6ra/Atrx/Fyco1/Sugp1/Plk2/Swap70/Poldip3/Bcl10/Dennd5a/Mia2/Zfp281/Il10rb/Prdm2/Vps8/Susd6/Ranbp2/Ncoa4/Tbl1x/Ranbp10/Tsc22d2/Dicer1/Wbp1l/Man2a1/Tle1/Usp43/Cttnbp2nl/Ypel5/Usp31/Rnf213/Gabarapl1/Sox9/Dst/Sox4/Klhl24/Hbp1/Crebrf
BLANCO_MELO_RESPIRATORY_SYNCYTIAL_VIRUS_INFECTION_A594_CELLS_DN	BLANCO_MELO_RESPIRATORY_SYNCYTIAL_VIRUS_INFECTION_A594_CELLS_DN	77	408381343451323	15618100455975	413541323936027	234895279050429	161749734721026	3450	tags=39%, list=17%, signal=32%	Tmem37/Ccdc34/Rdm1/Tonsl/Rap1gap/Fuz/Bcam/Slc7a7/Tedc2/Mmp24/Fgfr3/Dipk1b/Iqcc/Anxa9/Hr/Prodh/Fcgbp/Syngr4/Rerg/H2-DMb2/Mmp28/Sema4g/Cdca7l/Tppp3/Eln/Cdh17/Inhbb/Mb/Myo1a/H2-DMb1
PID_CD8_TCR_DOWNSTREAM_PATHWAY	PID_CD8_TCR_DOWNSTREAM_PATHWAY	46	-564883762655593	-15382719146745	414572069473572	235210084473742	161966510868744	4375	tags=48%, list=22%, signal=38%	H2-Q7/Fosl1/Nfatc3/Mapk8/Prkca/Nfatc1/B2m/H2-Q10/Nfatc2/H2-Q2/Ifnar2/Ifnar1/Braf/H2-D1/Tnf/Junb/Nras/Kras/Fos/Ppp3ca/Ppp3cb/Jun
KEGG_PROSTATE_CANCER	KEGG_PROSTATE_CANCER	66	-524708713686674	-150536523939551	415825428276283	235650323073678	162269660753413	3776	tags=42%, list=19%, signal=35%	Fgfr1/Tcf7l1/Pdgfa/Ctnnb1/Pdgfb/Grb2/Creb3/Pten/Sos1/Braf/Creb3l2/Akt3/Ikbkg/Rela/Nras/Ikbkb/Kras/Nfkb1/Nfkbia/Gsk3b/Igf1r/Sos2/Pik3ca/Foxo1/Atf4/Crebbp/Mdm2/Creb5
REACTOME_TAK1_ACTIVATES_NFKB_BY_PHOSPHORYLATION_AND_ACTIVATION_OF_IKKS_COMPLEX	REACTOME_TAK1_ACTIVATES_NFKB_BY_PHOSPHORYLATION_AND_ACTIVATION_OF_IKKS_COMPLEX	30	-628118364674914	-160194655743392	416700798071391	235875589367016	162424779933911	4678	tags=63%, list=23%, signal=49%	Rps27a/Nod2/Map3k7/Ripk2/Nkiras2/Ubb/Irak1/Irak2/Tab2/Ikbkg/Rela/Ikbkb/Nfkbib/Nfkb1/Nfkbia/Nfkb2/App/Tab1/Ubc
RAO_BOUND_BY_SALL4_ISOFORM_B	RAO_BOUND_BY_SALL4_ISOFORM_B	412	-393199905995452	-127816431579527	420146779888697	237553780702246	163580388528438	5157	tags=38%, list=25%, signal=29%	Ostf1/Phip/Lipt1/L3mbtl3/Bmpr2/Socs5/Selenoi/B3gnt2/Atf2/Alms1/Bmt2/Srsf5/Pura/Tm9sf4/Clrn1/Ccdc60/Upf3a/Arl6ip5/Nsd3/Rai14/Setd5/Gbp5/Rps20/Lmo4/Vcpkmt/Fosl1/Cep120/Pef1/Psmd7/Lhfp/Chmp4c/Wnk1/Shoc2/Vav3/Nsmaf/Zbtb41/Serpinb6a/Dcun1d3/Ibtk/Gnrh1/Zfp706/Tcf7l1/Wsb2/Ctnnb1/Pip4p2/Emilin2/Olfr1385/Nkiras2/Coq9/Cr1l/Mettl17/Ppp2ca/Itpk1/Acot9/Mllt10/Dcp1b/Spindoc/Rnf146/Tcea1/Itga3/Tead1/Elmo1/Tra2a…
REACTOME_TRANSFERRIN_ENDOCYTOSIS_AND_RECYCLING	REACTOME_TRANSFERRIN_ENDOCYTOSIS_AND_RECYCLING	28	-61938637659272	-155765282928593	420751352609144	237623418361411	163628341271218	3658	tags=61%, list=18%, signal=50%	Atp6v0a1/Atp6v1a/Atp6v1c1/Atp6v1e1/Atp6v0c/Atp6v0e/Atp6v1f/Tcirg1/Atp6v1h/Atp6v1d/Mcoln1/Atp6v1g1/Atp6ap1/Atp6v0b/Atp6v1b2/Atp6v0d1/Steap3
WP_BRAINDERIVED_NEUROTROPHIC_FACTOR_BDNF_SIGNALING_PATHWAY	WP_BRAINDERIVED_NEUROTROPHIC_FACTOR_BDNF_SIGNALING_PATHWAY	122	-475267094429053	-14584415000259	421860740079565	237756235948639	163719799939895	5704	tags=44%, list=28%, signal=32%	Creb1/Rasgrf1/Rac1/Akt1/Ncf2/Dlg1/Pdpk1/Gria2/Ptpn11/Rps6/Pik3r2/Map3k1/Sh2b1/Tsc2/Mapk8/Map2k5/Rhog/Vav3/Stat1/Kcnn2/Cdk5r1/Jak2/Ctnnb1/Ppp2ca/Grb2/Mef2a/Stat5a/Plcg1/Frs2/Eif2s2/Irs2/Ikbkg/Adam17/Rela/Apc/Stat3/Bcl2l11/Ikbkb/Fos/Map3k2/Nfkb1/Nfkbia/Gsk3b/Fyn/Ptprf/Jun/Ptk2b/Eif4ebp1/Kidins220/Foxo3/Vav2/Ranbp9/Eef2/Sqstm1
REACTOME_ANCHORING_FIBRIL_FORMATION	REACTOME_ANCHORING_FIBRIL_FORMATION	14	-71777584188322	-159032538183262	421949883895883	237756235948639	163719799939895	2282	tags=29%, list=11%, signal=25%	Col7a1/Lamb3/Lama3/Lamc2
WP_DIFFERENTIATION_OF_WHITE_AND_BROWN_ADIPOCYTE	WP_DIFFERENTIATION_OF_WHITE_AND_BROWN_ADIPOCYTE	17	-694676187652992	-159366852684286	422786300937114	237955892978973	163857284489701	2285	tags=29%, list=11%, signal=26%	Cidea/Smad5/Cebpg/Cebpb/Smad1
SCIBETTA_KDM5B_TARGETS_UP	SCIBETTA_KDM5B_TARGETS_UP	16	-71427370056264	-161474475781739	42714492259626	240135232111064	165357985261159	2844	tags=56%, list=14%, signal=48%	Polb/Dnal4/Oser1/Rnf40/Mia3/Smox/Clcf1/Mapk8ip3/Sat1
WP_INTEGRATED_BREAST_CANCER_PATHWAY	WP_INTEGRATED_BREAST_CANCER_PATHWAY	118	-471293311376916	-14430033025722	429291002697124	241067166019682	165999718305373	4833	tags=46%, list=24%, signal=35%	Nab1/Casp9/Ralgapa1/Jakmip1/Pik3r2/Fosl1/Tsc2/Casp8/Gdi1/Nf1/Csnk1d/Stat1/Rpp38/Anxa1/Max/Ctnnb1/Smad4/Fau/Ppp4r3a/Apobec3/Pten/Braf/Ncoa3/Ube2f/Ccnb1ip1/Abl1/Smad2/Atf1/Dhtkd1/Bmpr1a/Ppp4r3b/Kras/Rras/Nfkb1/Grn/Bach1/Jun/Alkbh1/Smad7/Sp1/Foxo1/Cdh1/Tab1/Usp38/Vegfa/Mdm2/Myc/Zfp655/Zmiz1/Smad1/Mycbp2/Itpkc/Fosl2/Plk3
WP_SIGNALING_PATHWAYS_IN_GLIOBLASTOMA	WP_SIGNALING_PATHWAYS_IN_GLIOBLASTOMA	56	-543415084300015	-152747060702336	430729924939705	241427431079848	166247798122671	5437	tags=54%, list=27%, signal=39%	Egfr/Akt1/Pdpk1/Pik3c2b/Map2k3/Pik3r2/Akt2/Tsc2/Prkca/Map2k5/Nf1/Fgfr1/Grb2/Pten/Plcg1/Braf/Erbb3/Map2k4/Mdm4/Akt3/Nras/Plcg2/Kras/Pik3c2a/Igf1r/Cbl/Pik3ca/Foxo3/Foxo1/Mdm2
BONCI_TARGETS_OF_MIR15A_AND_MIR16_1	BONCI_TARGETS_OF_MIR15A_AND_MIR16_1	69	-51618145314588	-148704916987521	431815562179361	241427431079848	166247798122671	4310	tags=41%, list=21%, signal=32%	Fosl1/Macf1/Has2/Prdm4/Mob4/Cdk5r1/Sptlc1/Wbp11/Wwp1/Eya1/Ptpn3/Tgif2/Hspg2/Plag1/Map2k4/Kdsr/Akt3/Dll1/Snx16/Esrra/Bmpr1a/Pprc1/Smad7/Kank1/Kif21a/Bptf/Pdcd4/Cpeb2
WP_HOSTPATHOGEN_INTERACTION_OF_HUMAN_CORONA_VIRUSES_AUTOPHAGY	WP_HOSTPATHOGEN_INTERACTION_OF_HUMAN_CORONA_VIRUSES_AUTOPHAGY	16	-713646294321598	-161332639264736	43191744218962	241427431079848	166247798122671	2385	tags=56%, list=12%, signal=50%	Atg7/Atg4a/Atg10/Atg13/Ulk2/Atg12/Map1lc3a/Atg16l1/Ulk1
ROETH_TERT_TARGETS_UP	ROETH_TERT_TARGETS_UP	12	-772354904103064	-165896272604255	43215705336988	241427431079848	166247798122671	3207	tags=75%, list=16%, signal=63%	Rsad2/Slc12a8/Herc6/Oasl1/Heg1/Nrip1/Ifi44/Mx2/Ifit3
MARZEC_IL2_SIGNALING_DN	MARZEC_IL2_SIGNALING_DN	27	-621430115330347	-155058199280199	432378138319663	241427431079848	166247798122671	3502	tags=37%, list=17%, signal=31%	Jak2/Sesn1/Sos1/Ip6k2/Trp53inp1/Ranbp2/Fas/Foxo3/Pdcd4/Nt5e
MURATA_VIRULENCE_OF_H_PILORI	MURATA_VIRULENCE_OF_H_PILORI	14	-715328010712696	-158490189470227	436416582212429	243407033875768	167610959734039	1794	tags=36%, list=9%, signal=33%	Mvp/Bcl6/Col6a1/L1cam/Il11
KUROKAWA_LIVER_CANCER_EARLY_RECURRENCE_DN	KUROKAWA_LIVER_CANCER_EARLY_RECURRENCE_DN	12	-772216724251906	-165866592567093	436985573845039	243449299379133	167640063911801	4375	tags=83%, list=22%, signal=65%	H2-Q7/H2-Bl/H2-Q10/H2-Q2/H2-M2/H2-D1/Vps35/Igf2r/H2-M3/H2-T23
RASHI_NFKB1_TARGETS	RASHI_NFKB1_TARGETS	18	-677169255373092	-157212325662026	441681585710874	245788084224225	169250559575199	1960	tags=72%, list=10%, signal=65%	Tnfaip3/Ifngr2/Cxcl1/2410002F23Rik/Relb/Tnip1/Birc3/Nfkbib/Nfkbia/Nfkb2/Lcn2/Mdm2/Dusp16
GAZDA_DIAMOND_BLACKFAN_ANEMIA_ERYTHROID_DN	GAZDA_DIAMOND_BLACKFAN_ANEMIA_ERYTHROID_DN	373	-401397026786521	-130146556738995	443340686419549	246402963242427	169673967480551	5444	tags=43%, list=27%, signal=32%	Tpd52/Secisbp2l/Arnt/Wiz/Rps6ka2/Dtwd1/Mthfs/Pno1/Eif3m/BC028528/Bcat2/Ostf1/Mterf4/Pcgf2/Cul5/Bax/Rps28/Pcif1/Klhl20/Apold1/Pura/AU022252/Efna5/Ypel1/Ppip5k1/Gpr153/Sfi1/Pafah1b2/Arfrp1/Mx1/Xrcc4/Ahdc1/Lonp2/Heatr3/Nthl1/Ubfd1/Notch2/Ciao1/Wars2/Tpm4/Anxa3/Actr2/Inf2/Rc3h2/Cflar/Capzb/Tspan5/Wnk1/Efnb3/Pdxk/Mapkapk2/Tada3/Ssbp2/Bicd1/Grk4/Mylip/Nr2c1/Rars/Max/Gga3/Pign/Ctsk/Supt6/Taf1a/Dnase1l1/…
PEDRIOLI_MIR31_TARGETS_DN	PEDRIOLI_MIR31_TARGETS_DN	313	-409480338222323	-132200050761453	443784915564258	246402963242427	169673967480551	5242	tags=36%, list=26%, signal=27%	Slc6a4/Ncf2/Zmat1/Dnajc14/Cdh13/Pla2g4a/Bhlhe41/Dhrs7/Coro7/Gskip/Litaf/Pdzd2/Svil/Ypel1/Disc1/Cnst/Arl6ip5/Fmnl1/Tlr2/Tnfaip3/Wfdc3/Robo1/Senp7/Cep120/Col17a1/Ndfip1/Anxa3/Nod2/Pdzd7/Prcp/Cxcl1/Slc7a11/Nav2/Med26/Vps13b/Gtf2ird2/Zc3h6/Ddx6/Emilin2/Ppp1r9a/Dsc2/Ldlrad4/P2rx4/Samd9l/Vwf/Padi4/Hspa12b/N4bp2l1/Tspan7/Lamtor3/Stk36/Desi2/Zfp667/Cd164/Tmod1/Irak2/Rhou/Cpm/Rbpj/P2rx7/Abca7/Enkur/Rufy3/…
GARGALOVIC_RESPONSE_TO_OXIDIZED_PHOSPHOLIPIDS_RED_UP	GARGALOVIC_RESPONSE_TO_OXIDIZED_PHOSPHOLIPIDS_RED_UP	15	-718222478054704	-160471112562614	444902450368407	246657762322038	169849423043987	1373	tags=53%, list=7%, signal=50%	Mthfd2/Slc7a5/Atf4/Cebpg/Cebpb/Vegfa/Stc2/Chac1
WP_RESISTIN_AS_A_REGULATOR_OF_INFLAMMATION	WP_RESISTIN_AS_A_REGULATOR_OF_INFLAMMATION	25	-642795695121981	-158896548859512	445243246006759	246657762322038	169849423043987	2500	tags=48%, list=12%, signal=42%	Plcg1/Tnf/Akt3/Ikbkg/Rela/Plcg2/Ikbkb/Nfkb1/Nfkbia/Plcd4/Pik3ca/Plcd3
SEIDEN_ONCOGENESIS_BY_MET	SEIDEN_ONCOGENESIS_BY_MET	81	-512046186887776	-15054029385813	453483490992773	250802732238857	17270366424961	4227	tags=46%, list=21%, signal=36%	Eps8/Anxa3/Eif5/Papola/Stat1/Nsa2/Yme1l1/Sptlc1/Taf1d/Grsf1/Lamb1/Ifngr1/BC005537/Pls3/Cers6/Tcea1/Dpm1/Anxa4/Itga6/Pten/Aasdhppt/Csde1/Hspa4/Cd46/Srp72/Actr3/Ipo7/Clic4/Arhgef12/Tasor2/Serinc1/Slc38a2/Slc39a6/Nckap1/Riok3/Gls/Zbed5
DACOSTA_LOW_DOSE_UV_RESPONSE_VIA_ERCC3_XPCS_UP	DACOSTA_LOW_DOSE_UV_RESPONSE_VIA_ERCC3_XPCS_UP	10	-793054766122395	-164366728780044	453741571898905	250802732238857	17270366424961	1684	tags=60%, list=8%, signal=55%	Elf1/Prdm2/Fxyd2/Fas/Ptpn22/Pink1
WP_WNT_SIGNALING_PATHWAY_NETPATH	WP_WNT_SIGNALING_PATHWAY_NETPATH	41	-577876367223487	-1547521741803	455469794606436	251476387715589	173167545835886	4298	tags=49%, list=21%, signal=39%	Csnk1g1/Tsc2/Mapk8/Prkca/Csnk1d/Map3k7/Ctnnb1/Nfatc2/Ryk/Gckr/Lrp6/Dvl2/Apc/Dvl3/Gsk3b/Axin1/Dvl1/Pi4k2a/Myc/Csnk1e
PID_AP1_PATHWAY	PID_AP1_PATHWAY	55	-547322680761827	-15352170838285	45736189126131	252238915672159	173692625331699	4375	tags=49%, list=22%, signal=39%	H2-Q7/Fosl1/Nfatc3/Elf1/Mt2/Nfatc1/Ctnnb1/H2-Q10/Nfatc2/H2-Q2/Fosb/Pten/H2-D1/Junb/Trip6/Edn1/Ets1/Bcl2l11/Fos/Csf2/Jun/Sp1/Jund/Mafg/Myc/Fosl2/Atf3
GALE_APL_WITH_FLT3_MUTATED_DN	GALE_APL_WITH_FLT3_MUTATED_DN	22	-658037549071004	-158623879422895	46121772990554	254081552992605	174961472023612	4375	tags=59%, list=22%, signal=46%	H2-Q7/Degs1/H2-Bl/Arf1/H2-Q10/H2-Q2/H2-M2/H2-D1/Napg/Oasl1/Rabac1/H2-M3/H2-T23
ASTON_MAJOR_DEPRESSIVE_DISORDER_DN	ASTON_MAJOR_DEPRESSIVE_DISORDER_DN	130	-464675074608637	-143672687003358	464740131934029	255736598798926	176101142523615	4911	tags=39%, list=24%, signal=30%	Litaf/Plagl2/Gla/Ptp4a2/Sf1/Lmo4/Klk6/Pcbp2/Abca2/Mapk8/Napa/Tmc6/Dph2/Cdc42ep1/Tspyl1/Apod/Myo9b/Plpbp/Wwp1/Lipe/Npc1/Tmem63a/Tmem87a/Erbb3/P2rx7/Amd1/Slc31a2/Slc4a2/Myo1e/Scarb2/Zkscan1/Cdk8/Unc13a/Adipor2/Dicer1/Man2a1/Lamp2/Cntn2/Ptk2b/Synj2/Copa/Ppp2r3a/Pcsk2/Brd2/Trio/Cadm4/Kif1b/Mx2/Frmd4b/Rnf19b/Pakap
WP_MAPK_PATHWAY_IN_CONGENITAL_THYROID_CANCER	WP_MAPK_PATHWAY_IN_CONGENITAL_THYROID_CANCER	14	-713514767330104	-158088441904133	46534999304266	255787034037702	176135872410591	2459	tags=50%, list=12%, signal=44%	Sos1/Braf/Kras/Fos/Jun/Sos2/Myc
KEGG_B_CELL_RECEPTOR_SIGNALING_PATHWAY	KEGG_B_CELL_RECEPTOR_SIGNALING_PATHWAY	64	-525661772906546	-150102335297793	466777943028397	256286532456971	176479828820174	4517	tags=52%, list=22%, signal=40%	Pik3r2/Akt2/Nfatc3/Nfatc1/Vav3/Nfatc2/Grb2/Pirb/Malt1/Blnk/Sos1/Bcl10/Fcgr2b/Akt3/Nfat5/Ikbkg/Rela/Nras/Rac2/Plcg2/Ikbkb/Kras/Fos/Ppp3ca/Nfkbib/Ppp3cb/Nfkb1/Nfkbia/Gsk3b/Jun/Sos2/Pik3ca/Vav2
REACTOME_DNA_REPLICATION_PRE_INITIATION	REACTOME_DNA_REPLICATION_PRE_INITIATION	62	43568935078675	157268413490974	467482870343134	256388383112634	176549963548302	1456	tags=21%, list=7%, signal=20%	Pole/Rpa1/Mcm10/Pole2/Prim2/Orc1/Psmb9/Rpa3/Orc6/Orc5/Orc2/Psmd13/Pole3
DAVICIONI_MOLECULAR_ARMS_VS_ERMS_UP	DAVICIONI_MOLECULAR_ARMS_VS_ERMS_UP	266	-412859935030795	-132855109332009	470878331337076	257963978188658	177634923989417	4977	tags=42%, list=25%, signal=32%	Anks1/Zfp330/Emc9/Ift81/Iqcg/Syncrip/Dapk1/Disc1/Satb2/Aco1/Sh3glb1/Paip1/Lmo4/Stx7/Polg2/Tmem131l/Echs1/Tstd2/Tulp4/Dixdc1/Shoc2/Nf1/Brd3/Mylip/Cyb561/Cdc14b/Got2/Pign/Thumpd1/Cog2/Hsbp1/Dnase1l1/Col18a1/Rap1gap2/Fbxl5/Topors/Coq9/Prmt2/Zfp729a/Acot9/Adra2a/Prkx/Sesn1/Npc1/Tnfaip1/Gmip/Elmo1/Ap5m1/Syne2/Smarca5/Dio2/Fryl/Rbpj/Slc38a1/Gne/Chd7/Bcl2l13/Wwox/Wars/Rnf38/Lrrfip2/Akt3/Clcn5/Scamp1/Myo…
MIKKELSEN_NPC_LCP_WITH_H3K4ME3	MIKKELSEN_NPC_LCP_WITH_H3K4ME3	45	-561440753291278	-152414207916894	475948686975134	25995689864786	179007256191662	4447	tags=44%, list=22%, signal=35%	Arhgef11/Kcnip3/Fgd4/Emilin1/D5Ertd579e/Vwa5a/Kif1c/Tmem248/Cp/Akt3/Dapk3/Glmp/Trex1/Zmym2/Ampd3/Cab39/Plcd4/Ecm2/Gbp2/Ddr1
BROCKE_APOPTOSIS_REVERSED_BY_IL6	BROCKE_APOPTOSIS_REVERSED_BY_IL6	125	-465339265926387	-14306736951775	476047383565242	25995689864786	179007256191662	4965	tags=45%, list=24%, signal=34%	Atp2b4/Dusp5/Litaf/Dapk1/Sf1/Ptpn11/Cdk17/Rnf13/Tpm4/Eif5/Mt2/Mapkapk2/Ap1s2/Stat1/Mcl1/Mt1/Txndc9/Maff/Pan2/Ifngr1/Grb2/Dpm1/Map1b/Vwa5a/Srek1ip1/Tmf1/Junb/Plekhb2/Arfgap3/Bcl6/Zbtb11/Dnajb9/Stat3/Zfp36/Bcl2l11/Oas1g/Sgk1/Nampt/Heg1/Adipor2/Gna13/Tgif1/Jun/Srpk2/Cd44/Oas1a/Il6st/Foxo3/Ell2/Cebpb/Sbno2/Bhlhe40/Mx2/Dusp3/Irf9/Gadd45b
WP_EGFR_TYROSINE_KINASE_INHIBITOR_RESISTANCE	WP_EGFR_TYROSINE_KINASE_INHIBITOR_RESISTANCE	73	-523642604939969	-151965226233882	476096102872094	25995689864786	179007256191662	5437	tags=51%, list=27%, signal=37%	Egfr/Akt1/Pdpk1/Bax/Rps6/Pik3r2/Akt2/Prkca/Nf1/Eif4e2/Jak2/Pdgfa/Pdgfb/Grb2/Il6ra/Pten/Rps6kb2/Mras/Plcg1/Sos1/Braf/Erbb3/Akt3/Nras/Plcg2/Stat3/Bcl2l11/Kras/Rras/Gsk3b/Igf1r/Eif4ebp1/Sos2/Pik3ca/Foxo3/Vegfa/Myc
DORN_ADENOVIRUS_INFECTION_48HR_DN	DORN_ADENOVIRUS_INFECTION_48HR_DN	38	-583916000667876	-154292686996528	476709750351095	259992864719686	179032022558191	5122	tags=55%, list=25%, signal=41%	Ccnk/Srsf5/Syncrip/Map2k3/Rab1a/Snai2/Bcar3/Mcl1/Plk2/Epha2/Tnfrsf12a/Col7a1/Junb/Krt14/Sgk1/Nfkbia/Krt19/Efna1/Ier3/Ell2/Cyth1
REACTOME_TRANSCRIPTIONAL_ACTIVATION_OF_MITOCHONDRIAL_BIOGENESIS	REACTOME_TRANSCRIPTIONAL_ACTIVATION_OF_MITOCHONDRIAL_BIOGENESIS	52	-550246767124775	-152928813584965	477374491110767	259992864719686	179032022558191	5704	tags=54%, list=28%, signal=39%	Creb1/Cycs/Chd9/Ppargc1b/Atf2/Alas1/Polg2/Gabpa/Med1/Helz2/Tfb2m/Glud1/Crtc3/Tgs1/Rxra/Crtc2/Polrmt/Twnk/Esrra/Ncor1/Ncoa1/Tbl1x/Pprc1/Mef2d/Ncoa2/Ncoa6/Crebbp/Nr1d1
REACTOME_DOWNSTREAM_SIGNAL_TRANSDUCTION	REACTOME_DOWNSTREAM_SIGNAL_TRANSDUCTION	27	-618296396513155	-154276279021014	477742156200882	259992864719686	179032022558191	4684	tags=63%, list=23%, signal=48%	Ptpn11/Pik3r2/Stat1/Pdgfa/Crk/Pdgfb/Grb2/Stat5a/Plcg1/Sos1/Bcar1/Nras/Stat3/Kras/Rasa1/Pik3ca/Stat6
PARK_TRETINOIN_RESPONSE_AND_RARA_PLZF_FUSION	PARK_TRETINOIN_RESPONSE_AND_RARA_PLZF_FUSION	15	-716393520475084	-160062471971991	478570427545227	260156787484939	179144900364426	663	tags=33%, list=3%, signal=32%	Ier3/Tle3/St3gal1/Flnb/Ndrg1
PID_ECADHERIN_KERATINOCYTE_PATHWAY	PID_ECADHERIN_KERATINOCYTE_PATHWAY	17	-691132038481271	-158553783359355	479472177502245	260360249521571	179285005055266	5567	tags=88%, list=27%, signal=64%	Rac1/Egfr/Akt1/Akt2/Ctnna1/Ctnnb1/Zyx/Plcg1/Fmn1/Ctnnd1/Jup/Fyn/Pik3ca/Cdh1/Pip5k1a
JINESH_BLEBBISHIELD_VS_LIVE_CONTROL_UP	JINESH_BLEBBISHIELD_VS_LIVE_CONTROL_UP	315	-410498227520984	-132512082083843	481559446379435	261206310695482	179867605825239	3934	tags=31%, list=19%, signal=26%	Pld1/Ddx51/Snapc1/Bcar3/Nxf1/Nop56/Zmat3/Wdr74/Wdr20/Sptlc1/Me3/Ccdc130/Mcmdc2/Maff/Tmem191c/Pced1b/Rpl13a/Klhl28/Vwf/Mamdc4/Bloc1s6/Zfp296/Gdpd1/Cbx4/Pirb/Rpl3/Gabpb2/Fosb/Zfp488/Cep85l/Foxc1/Wipf1/Pip4k2b/Vars2/Tdg/Col7a1/Abca7/Zmynd15/Blzf1/2410002F23Rik/Mindy1/Fgd3/Gripap1/Zkscan14/Afdn/Pank3/Ccdc137/Inka2/Fos/Ythdc1/Birc3/Dop1b/Ccdc125/Ifrd1/Tnk2/Sesn2/Trmt1/Sema3e/Pik3c2a/Gsk3b/Pla2g4b/Slc3…
DORN_ADENOVIRUS_INFECTION_12HR_UP	DORN_ADENOVIRUS_INFECTION_12HR_UP	29	-623301449096147	-157150267527985	482710955921345	261285873028266	179922392734	4059	tags=52%, list=20%, signal=41%	Rab1a/Snai2/Bcar3/Rasl12/Plk2/Epha2/Junb/Krt14/Tsc22d3/Krt19/Nfkb2/Ell2/Atf4/Cyth1/Ddx58
WP_ANDROGEN_RECEPTOR_SIGNALING_PATHWAY	WP_ANDROGEN_RECEPTOR_SIGNALING_PATHWAY	74	-515206068873503	-149952527033319	482764822126781	261285873028266	179922392734	3397	tags=43%, list=17%, signal=36%	Ctnnb1/Nr0b2/Smad4/Pten/Ncor2/Rock1/Nr2c2/Pias4/Ncoa3/Kdm1a/Runx2/Rela/Smad3/Stat3/Flna/Ncor1/Rnf14/Ncoa1/Ncoa4/Daxx/Gsk3b/Ube3a/Rock2/Ncoa2/Tgif1/Jun/Sp1/Foxo1/Crebbp/Mdm2/Rhob/Zmiz1
KEGG_JAK_STAT_SIGNALING_PATHWAY	KEGG_JAK_STAT_SIGNALING_PATHWAY	100	-482401455420456	-145297220648606	483717319927732	261514643062792	180079924603291	4781	tags=41%, list=24%, signal=31%	Socs4/Ptpn11/Cntf/Il15/Pik3r2/Akt2/Ifngr2/Stat1/Jak2/Ifngr1/Grb2/Cish/Stat5a/Il6ra/Ifnar2/Ifnar1/Spred1/Sos1/Pias4/Akt3/Il10rb/Stat3/Stam2/Csf2/Osmr/Ifnlr1/Sos2/Cbl/Pik3ca/Il6st/Stat2/Tyk2/Cblb/Crebbp/Stat6/Clcf1/Socs7/Il23a/Myc/Il11/Irf9
REACTOME_RORA_ACTIVATES_GENE_EXPRESSION	REACTOME_RORA_ACTIVATES_GENE_EXPRESSION	16	-709452350971125	-160384522592594	484415189641443	26160540219586	180142421669034	3448	tags=62%, list=17%, signal=52%	Med1/Helz2/Tgs1/Rxra/Cpt1a/Ncoa1/Tbl1x/Ncoa2/Ncoa6/Crebbp
REACTOME_TRANSCRIPTION_COUPLED_NUCLEOTIDE_EXCISION_REPAIR_TC_NER	REACTOME_TRANSCRIPTION_COUPLED_NUCLEOTIDE_EXCISION_REPAIR_TC_NER	69	404143338610718	149240508443383	486760514480995	262356364987462	180659537350617	1456	tags=22%, list=7%, signal=20%	Lig1/Rfc4/Pole/Rfc5/Pold1/Rpa1/Rfc3/Pole2/Pold2/Rpa3/Gtf2h4/Ercc1/Xrcc1/Hmgn1/Pole3
FLOTHO_PEDIATRIC_ALL_THERAPY_RESPONSE_UP	FLOTHO_PEDIATRIC_ALL_THERAPY_RESPONSE_UP	49	-560301519174925	-154150713612226	487483367291586	262356364987462	180659537350617	5255	tags=69%, list=26%, signal=52%	Rpl6/Rpl5/Rplp0/Rpl27/Rpl37a/Rpl7/Rps9/Rps28/Tomm20/Rps19/Alx4/Rps6/Eef1g/Rab1a/Rps5/Rpl17/Rps20/Tpt1/Rab14/Eif3d/Rpl13a/Fau/Rnf139/Itga6/Tmem87a/Klf10/Tbc1d15/Eif4b/Akap13/Emp1/Slc38a2/Maco1/Eef2/Ndrg1
WP_ECTODERM_DIFFERENTIATION	WP_ECTODERM_DIFFERENTIATION	109	-476710803459822	-145157989167405	487523223400956	262356364987462	180659537350617	4060	tags=35%, list=20%, signal=28%	Nfatc1/Gramd1b/Arhgap10/Ctnnd2/Serpinb6a/Tcf7l1/Ogt/Stx16/Ccdc130/Hdac6/Ctnnb1/Smad4/Gas2l1/Ttc14/Pan2/Pi4ka/Zbtb7b/Baz1a/Hdac10/Eda/Dmd/Jup/Bmpr1a/Abcc4/Mecp2/Tbl1x/Podxl/Fyn/Rit1/Zbtb2/Bcas3/Tfap2a/Bcor/Skil/Trim33/Tsc22d1/Myc/Smurf1
COULOUARN_TEMPORAL_TGFB1_SIGNATURE_DN	COULOUARN_TEMPORAL_TGFB1_SIGNATURE_DN	114	-479947758719008	-146373212841893	488042970973878	262356364987462	180659537350617	3313	tags=37%, list=16%, signal=31%	Col18a1/Gse1/Gsto1/Pcdh1/Bag3/Cluh/Dus1l/Serpind1/Stx5a/Tmem127/Slc35c1/Cxxc5/Lpin2/Relb/Ctnnd1/Jag1/Rapgef2/Trp53inp1/Arid5b/Tnk2/Nfkbia/Sppl3/Tsc22d2/Lrp1/Slc23a2/Acvr1/Slc25a37/Zswim4/Msrb1/Aldh3a2/Cxadr/Eps8l2/Ndel1/Rhob/Irf2bpl/Dusp3/Lgals3/Ttc39c/Sh3bp2/Chka/Gadd45b/Trib3
PID_IL6_7_PATHWAY	PID_IL6_7_PATHWAY	40	-577446493331911	-154169146493348	488463329464095	262356364987462	180659537350617	5690	tags=57%, list=28%, signal=41%	Cebpd/Rac1/Akt1/Ptpn11/Lmo4/Gab2/Stat1/Mcl1/Jak2/Grb2/Il6ra/Sos1/Junb/Map2k4/Stat3/Fos/Jun/Pik3ca/Il6st/Tyk2/Foxo1/Cebpb/Myc
SWEET_KRAS_TARGETS_UP	SWEET_KRAS_TARGETS_UP	73	-522842688104988	-15173308404062	492655556989021	264320416228023	182011990104983	3450	tags=32%, list=17%, signal=26%	Nuak1/Tpm1/Glipr1/Cald1/Wipf1/Col7a1/Hspg2/Junb/Ece1/Tcim/Sgk1/Dicer1/Serpine2/Jun/Lamp2/Bhlhe40/Gabarapl1/Ulk1/Dnajb2/Sox4/Pmepa1/Gadd45b/Cldn4
PID_ATR_PATHWAY	PID_ATR_PATHWAY	17	677509538960122	179928718256063	49447804061035	265010163784223	182486952755108	518	tags=29%, list=3%, signal=29%	Rfc4/Rfc5/Rpa1/Rfc3/Cep164
PID_RAC1_PATHWAY	PID_RAC1_PATHWAY	49	-559833597035688	-154021978405895	495961127059631	265516716178562	182835766557318	5567	tags=61%, list=27%, signal=45%	Rac1/Arpc2/Ncf2/Atf2/Map2k3/Pak2/Map3k1/Actr2/Mapk8/Ctnna1/Brk1/Arhgap5/Wasf2/Crk/Ctnnb1/Baiap2/Stat5a/Map2k4/Bcar1/Actr3/Map3k11/Stat3/Abi1/Abi2/Iqgap1/Pip5k1c/Jun/Cdh1/Nckap1/Pip5k1a
REACTOME_CELLULAR_SENESCENCE	REACTOME_CELLULAR_SENESCENCE	84	-503172941013843	-148872959150158	497051364574916	265812084024029	18303915791896	5098	tags=54%, list=25%, signal=40%	H3f3a/Acd/Phc3/Suz12/Ubn1/Rps27a/Map2k3/Mapk8/Mapkapk2/Mov10/Mink1/Terf2ip/H3f3b/Phc1/Ago3/Ubb/Cbx4/Pot1a/Mapkapk5/Tnrc6b/Phc2/Ehmt1/Map4k4/Map2k4/Mdm4/Ring1/Rela/Tnrc6c/Ets1/Stat3/Fos/Nfkb1/Mapkapk3/Jun/Bmi1/Ehmt2/Ep400/Sp1/Cebpb/Ubc/Mdm2/Hira/Ets2/Il1a/Kdm6b
PID_ANGIOPOIETIN_RECEPTOR_PATHWAY	PID_ANGIOPOIETIN_RECEPTOR_PATHWAY	42	-576398162426492	-154502278900098	497686507537223	265863701428976	183074701849817	4185	tags=48%, list=21%, signal=38%	Mapk8/Elf1/Crk/Elf2/Grb2/Stat5a/Pxn/Itgb1/Tnf/Rela/Pld2/Ets1/Rasa1/Angpt1/Itga5/Nfkb1/Fyn/Pik3ca/Foxo1/Fn1
REACTOME_CDC42_GTPASE_CYCLE	REACTOME_CDC42_GTPASE_CYCLE	141	-453203736071096	-14122272320586	50064105113691	267152889558031	183962441436254	4849	tags=44%, list=24%, signal=34%	Ophn1/Pak6/Fnbp1/Wipf2/Fmnl1/Was/Pik3r2/Arhgef11/Pak2/Arfgap2/Fgd4/Vav3/Pld1/Arhgap5/Arhgap10/Fnbp1l/Cdc42ep1/Kctd3/Myo9b/Baiap2/Fmnl2/Arhgap42/Gmip/Arhgef25/Rab7/Dock7/Ykt6/Fam13b/Ktn1/Wipf1/Arhgap27/Farp1/Prex2/Arhgap35/Fgd3/Git1/Map3k11/Arfgap3/Jup/Bcr/Wdr91/Arhgef12/Arhgef5/Gna13/Iqgap1/Wdr81/Cdc42se2/Scrib/Plekhg3/Arhgef6/Vav2/Arhgap17/Trio/Fmnl3/Arhgap22/Arap2/Cdc42bpa/Cdc42bpb/Arhgap21/Cdc…
CORRE_MULTIPLE_MYELOMA_UP	CORRE_MULTIPLE_MYELOMA_UP	51	-542932914600769	-150607069063304	503292438333102	268277697150345	18473698799336	3704	tags=41%, list=18%, signal=34%	Angptl4/Ptprr/Maff/Psph/Gckr/Fam167a/Clcn4/Dmd/Tlr4/Inka2/Itga2/Samsn1/Eif4ebp1/Slc7a5/Myo1d/Usp53/Slc22a23/Atxn1/Crem/AA467197/Slc24a3
RIZ_ERYTHROID_DIFFERENTIATION_12HR	RIZ_ERYTHROID_DIFFERENTIATION_12HR	30	-624435381914258	-15925535164303	506097384679405	26940799450664	185515314821706	1393	tags=33%, list=7%, signal=31%	Fos/Hdac5/Bach1/Jun/Tead2/Tsc22d1/Notch1/Klf6/Smad1/Klf9
KEGG_METABOLISM_OF_XENOBIOTICS_BY_CYTOCHROME_P450	KEGG_METABOLISM_OF_XENOBIOTICS_BY_CYTOCHROME_P450	33	52824717125797	167700984330391	506504495344737	26940799450664	185515314821706	2126	tags=36%, list=10%, signal=33%	Gstm2/Aldh1a3/Gstm5/Aldh3b1/Gstm1/Ephx1/Gstp1/Gstz1/Cyp2c55/Mgst2/Cyp3a13/Gstt2
LEE_AGING_CEREBELLUM_UP	LEE_AGING_CEREBELLUM_UP	71	-518235631924112	-149594936386332	507521404405208	269635337280008	185671863873826	3967	tags=39%, list=20%, signal=32%	Rhog/Cd24a/B2m/Slc7a3/Eps15/Nfya/Ctsz/Ifi27/Apoe/Trim12c/Capn2/Ctsd/Apc/Fos/Itgb5/Gbp3/Eprs/Ptbp2/Ube2h/Irf7/Wdfy3/Notch1/Irgm1/Dnajb2/Lgals3/Irgm2/Iars/Hmox1
GRAHAM_CML_QUIESCENT_VS_NORMAL_DIVIDING_UP	GRAHAM_CML_QUIESCENT_VS_NORMAL_DIVIDING_UP	39	-577744956487965	-153757586531122	509302771413282	269635337280008	185671863873826	2313	tags=41%, list=11%, signal=36%	Maff/Rsrc2/Apoe/Clk4/Nfat5/Zbtb10/Jun/Hba-a1/Gbp2/Nr4a2/Cdc42bpa/Kmt2a/Inhba/Ptgs2/Gbp2b/Gadd45b
ACEVEDO_METHYLATED_IN_LIVER_CANCER_DN	ACEVEDO_METHYLATED_IN_LIVER_CANCER_DN	500	-380596930539693	-124239360267394	509379368979664	269635337280008	185671863873826	5727	tags=35%, list=28%, signal=26%	Insl6/Wwc2/Olfr796/Olfr95/Lrrk1/Nuggc/Olfr986/Matn4/Nudt9/4930467E23Rik/Pramel5/Sh3pxd2b/Ccdc141/Gramd1c/Muc4/Hnrnpc/Galnt7/Mcm9/Zfx/Sipa1l2/Fam160a1/Mtmr4/H3f3a/Ssu72/Cdh13/Myo9a/Tsnax/Cst3/Add1/Plch2/Tm9sf3/Serbp1/Zbtb8a/Rdh13/Disc1/Shroom3/Bpifc/Vapa/Jakmip1/Shf/Prkn/Pxdn/Adcyap1r1/Zfp322a/Txndc16/Fchsd2/Hmgxb3/Magi3/Tspan5/Ddx42/Adgrl2/Bicd1/Rptor/Nav2/Kazn/Scamp4/Itfg2/Foxp1/Atf7ip/Ssr3/Wsb2…
PID_IL1_PATHWAY	PID_IL1_PATHWAY	33	-600616498792672	-15591125084476	50953618628811	269635337280008	185671863873826	2130	tags=42%, list=11%, signal=38%	Irak1/Tab2/Ikbkg/Rela/Tollip/Ticam2/Ikbkb/Nfkb1/Jun/Pik3ca/Tab1/Map3k3/Il1a/Sqstm1
NUTT_GBM_VS_AO_GLIOMA_UP	NUTT_GBM_VS_AO_GLIOMA_UP	44	-556301618767384	-150648837253046	509663228691749	269635337280008	185671863873826	5010	tags=57%, list=25%, signal=43%	Lhfpl2/Rhoc/Sh3glb1/Pik3r2/Lrrc41/H2-Q7/Anxa2/Capzb/Ap1s2/Stat1/H2-Q10/H2-Q2/H2-D1/Itgb4/Flna/Clic4/H2-M3/Smox/Cap1/H2-T23/Hipk1/Capns1/Fads3/Trp53bp2/Plekhm2
WP_VITAMIN_D_IN_INFLAMMATORY_DISEASES	WP_VITAMIN_D_IN_INFLAMMATORY_DISEASES	20	-673786198163476	-159879920237217	510931986837257	270017161352109	185934789304351	4651	tags=70%, list=23%, signal=54%	Map2k3/Map3k1/Nfatc1/Smad4/Tnf/Rxra/Ikbkg/Rela/Smad3/Ikbkb/Ppp3ca/Nfkb1/Nfkbia/Vdr
WP_7Q1123_COPY_NUMBER_VARIATION_SYNDROME	WP_7Q1123_COPY_NUMBER_VARIATION_SYNDROME	76	-512368736878206	-149854883345779	513496458455884	27108219453885	186668174990605	3483	tags=34%, list=17%, signal=28%	Fbln2/Zc3h12a/Hdac6/Ctnnb1/Acaca/Ogdh/Baz1b/Pom121/Eif2ak3/Smarca5/Sf3b1/Abhd11/Ercc6/Mybbp1a/Vps9d1/Vps37a/Cldn3/Vps37c/Fas/Ddx21/Mettl27/Atf4/Vps37b/Ulk1/Sqstm1/Cldn4
WONG_MITOCHONDRIA_GENE_MODULE	WONG_MITOCHONDRIA_GENE_MODULE	208	291297250313177	124100828923724	514779023730644	271468938155391	18693448803714	2923	tags=30%, list=14%, signal=26%	Mipep/Gcdh/Acat1/Nme4/Coq3/Gcat/Dut/Cyb5a/Sfxn5/Cryz/Oxct1/Tsfm/Mrpl18/Sfxn2/Ndufc2/Fh1/Dap3/Ndufa3/Maoa/Ppif/Mrpl49/Mrps15/Idh2/Pdk3/Nfs1/Mrpl40/Sec61g/Pccb/Atp5k/Ndufa5/Ndufc1/Hscb/Gstz1/Mrps16/Pdp1/Atp5j2/Cox7a1/Mrpl42/Mrpl13/Slc9a5/Ndufv2/Tfam/Ndufs8/Diablo/Slc25a1/Nqo1/Bcl2/Uqcr11/Mccc2/Dld/Aldh6a1/Aifm1/Atp5g2/Gsr/Mrps18c/Scp2/Ndufa10/Mrps33/Cox6c/Decr1/Ndufb3/Atp5g3
LAIHO_COLORECTAL_CANCER_SERRATED_DN	LAIHO_COLORECTAL_CANCER_SERRATED_DN	74	-514270480346794	-149680220722661	515773604613116	271703149665992	187095766926445	4699	tags=46%, list=23%, signal=35%	Upf3a/Atn1/Rpl18/Sh2b1/Rab15/Sin3b/Scaf4/Pex5/Spop/Ogt/Stx16/Lrp6/Kdm5c/Erbb3/Gtf2ird1/Slc26a6/Pcmtd2/Asxl1/Srrm2/Ccdc9/Cpne1/Mta1/Gfod1/Dlgap4/Proser1/Grina/Huwe1/Zfp36l1/Npepps/Tnpo2/Stx3/Clcn7/Brd1/Ets2
REACTOME_REGULATION_OF_TP53_EXPRESSION_AND_DEGRADATION	REACTOME_REGULATION_OF_TP53_EXPRESSION_AND_DEGRADATION	26	-637479852292498	-157872132947612	517302492827289	272115182008651	187379493880819	5911	tags=77%, list=29%, signal=55%	Ppp2r1a/Mlst8/Uba52/Akt1/Pdpk1/Rps27a/Akt2/Ppp2ca/Phf20/Ubb/Mapkap1/Ppp2cb/Mdm4/Akt3/Rictor/Sgk1/Daxx/Ubc/Mdm2/Usp7
BURTON_ADIPOGENESIS_PEAK_AT_24HR	BURTON_ADIPOGENESIS_PEAK_AT_24HR	23	601945177517026	173685095631943	517658338545632	272115182008651	187379493880819	1213	tags=48%, list=6%, signal=45%	Kif22/Tk1/Kif20a/Stmn1/Cenpl/Slpi/Kifc5b/Galk1/Dctpp1/Aqp1/Kpna2
BILD_E2F3_ONCOGENIC_SIGNATURE	BILD_E2F3_ONCOGENIC_SIGNATURE	194	306252982714686	131634113690287	520022175250286	273066963514406	188034894051867	1633	tags=22%, list=8%, signal=21%	Dnajc9/Pole/Rpa1/Tmem97/Zfp367/Atad2/Pole2/Gins1/Tmem106c/Ezh2/Ddah1/Adcy3/Pxylp1/Dck/Chst2/Recql4/Creld2/Mboat1/Cep78/Tlcd1/Ssx2ip/Aldh5a1/Psip1/Pxmp2/Camkk2/Ino80c/Pcolce2/Phf2/Epb41l4a/Slc9a3r1/Donson/Mettl21a/Nipa1/Fgfr3/Sfmbt1/Lrp8/Ripply3/Kank2/Slc27a3/Bri3bp/Dpy19l1/Slc35g1/Myb
VANLOO_SP3_TARGETS_DN	VANLOO_SP3_TARGETS_DN	73	392833639642882	14813168650544	520711240888262	273138223700793	188083964072733	1805	tags=34%, list=9%, signal=31%	Tcf19/Ada/Nme4/Fah/Glrx/Gng10/Gcat/Dhrs4/Ptgr1/Ifi30/Fuom/Nt5c3b/Cisd3/Maoa/Aqp1/Evi2a/Crtap/Cd82/Evc/Cd302/Rps6ka4/Cavin3/Ydjc/Ctsh/Khk
PID_P53_REGULATION_PATHWAY	PID_P53_REGULATION_PATHWAY	42	-575188261202934	-154177967497895	523652121921766	27418165122126	188802472019417	4298	tags=45%, list=21%, signal=36%	Csnk1g1/Mapk8/Csnk1d/Ppp2ca/Csnk1g3/Yy1/Mdm4/Abl1/Cop1/Daxx/Gsk3b/Fbxo11/Kat8/Setd7/Crebbp/Mdm2/Huwe1/Usp7/Csnk1e
NOUZOVA_TRETINOIN_AND_H4_ACETYLATION	NOUZOVA_TRETINOIN_AND_H4_ACETYLATION	119	-47844827053895	-146477776458665	523811379865576	27418165122126	188802472019417	6066	tags=56%, list=30%, signal=40%	Txnl1/Chmp2b/Gosr2/Psmc4/Zfp27/Zfpl1/Med7/Cops5/Mpv17/Krr1/Pdcd10/Vps39/Vps41/Orc4/Aste1/Serpini1/Thoc1/Naa20/Supv3l1/Senp7/Gorab/Spag7/Nol6/Mov10/Tada3/Zfp729a/Rsrc2/Thumpd3/Mtpn/Serinc3/Mbd1/Skiv2l/Setdb1/Mrps18b/Nsrp1/Thrap3/Nepro/Tmem87a/Selenok/Ap3b1/Slc26a6/Rnpc3/Ppp2r3c/Ccdc174/Blzf1/Myof/Golgb1/Dctn4/Ip6k2/Prrc2c/Rnf20/Kdm3a/Rin2/Ythdc1/Pnisr/Ubr1/Dmac2/Tti2/Mipol1/Cap1/Mark2/Chmp4b/Vps37…
EBAUER_TARGETS_OF_PAX3_FOXO1_FUSION_UP	EBAUER_TARGETS_OF_PAX3_FOXO1_FUSION_UP	155	-438922241190319	-137371155034438	526200978687971	274946255988323	189328981614411	4679	tags=35%, list=23%, signal=27%	Xrcc4/Gmeb1/Acbd4/Chodl/H2-Q7/Dnajc7/Macf1/Spag6/Wwtr1/Bicd1/Ankzf1/Serpinb1a/H2-Q10/Tpm1/Scn3b/Pan2/Epb41l3/H2-Q2/Reep1/Itga6/Hcfc1r1/Mras/Pdlim5/H2-D1/Ttc3/Taok2/Tnnc1/Adam8/Tead4/Irgq/Sfswap/Qk/Isg15/Dcn/Pbxip1/Mef2d/Pde4dip/Ehbp1l1/Hba-a1/Mtss1/Utrn/Dmpk/Arhgef6/C2cd2l/Myo10/Ezr/Rusc2/Tnpo2/Cdc42ep2/Parp3/Klf6/Fosl2/Gadd45b/Ahnak2
REACTOME_INTERFERON_GAMMA_SIGNALING	REACTOME_INTERFERON_GAMMA_SIGNALING	93	-495330164052043	-148516936085946	526520799031238	274946255988323	189328981614411	4782	tags=47%, list=24%, signal=36%	Irf5/Ptpn11/Gbp5/H2-Q7/Ifngr2/Mt2/H2-Bl/Stat1/Irf6/B2m/Jak2/Trim43b/H2-Q10/Gbp7/Ifngr1/H2-Q2/H2-Q4/Trim3/Trim29/H2-K1/H2-M2/H2-T22/Oas2/Ptafr/H2-D1/Irf2/Trim43c/Trim12c/Trim26/Oasl1/Trim14/Oas1g/Oas3/Gbp3/H2-M3/Cd44/Oas1a/Trim25/H2-T23/Gbp2/Trim46/Irf7/Irf9/Gbp2b
KANG_FLUOROURACIL_RESISTANCE_UP	KANG_FLUOROURACIL_RESISTANCE_UP	17	-688101490027448	-157858540053802	526943189151041	274946255988323	189328981614411	3473	tags=47%, list=17%, signal=39%	H3f3b/Sf3b3/Klc1/Btg3/Arid5b/Osbpl3/Lztfl1/Gpnmb
PLASARI_TGFB1_SIGNALING_VIA_NFIC_1HR_DN	PLASARI_TGFB1_SIGNALING_VIA_NFIC_1HR_DN	88	-497012718135439	-148051530857781	528232134239357	275327752334263	189591681371521	4157	tags=40%, list=21%, signal=32%	Perp/Chodl/Rc3h2/Tspan5/Loxl2/Snx18/Ddx6/Tpm1/Foxa1/Snapc3/Atrx/Map1b/Npr3/Atxn2/Rictor/Marf1/Akap9/Map3k2/Thoc2/Igf2r/Ino80d/Kdm5a/Ago2/Rcor3/Rbfox2/Srpk2/Cbl/Cap1/Cadm4/Crebbp/Ifi44/Resf1/Tnpo2/Ankrd11/Golga4
SHEPARD_CRASH_AND_BURN_MUTANT_UP	SHEPARD_CRASH_AND_BURN_MUTANT_UP	182	-439075488595709	-138627750741782	529511001509578	27570319656659	189850213621411	3640	tags=32%, list=18%, signal=26%	Utp3/Dnaja3/Bop1/Zfp593/Nip7/Eif6/Imp4/Impdh1/Tmem106b/Wdr12/Imp3/Fitm2/Tma16/Ftsj3/Zpr1/Mrps18b/Hspa4/Serpinh1/Dusp4/Rrs1/Junb/Utp4/Krt17/Pfkfb3/Iffo1/Ppm1h/Tcim/Mybbp1a/Vps9d1/Trp53inp1/Fos/Sgk1/Trmt1/Pes1/Slc3a2/Zfp622/Jun/Hsdl1/Hspa9/Foxo3/Lyrm1/Tsr1/Cic/Rcan1/Eprs/Klf11/Cebpb/Mdm2/Parp3/Sat1/Fn1/Nol8/Ptgs2/Klf2/Plk3/Gadd45b/Cldn4/Atf3
REACTOME_ACTIVATED_NOTCH1_TRANSMITS_SIGNAL_TO_THE_NUCLEUS	REACTOME_ACTIVATED_NOTCH1_TRANSMITS_SIGNAL_TO_THE_NUCLEUS	31	-620494524928011	-159048239380807	532328540544627	276878153438175	190659293152748	5662	tags=61%, list=28%, signal=44%	Psenen/Psen1/Uba52/Cntn1/Rps27a/Neurl1b/Ubb/Itch/Neurl1a/Adam17/Jag1/Dll1/Psen2/Dtx4/Dtx2/Mib1/Ubc/Notch1/Numb
REACTOME_ZBP1_DAI_MEDIATED_INDUCTION_OF_TYPE_I_IFNS	REACTOME_ZBP1_DAI_MEDIATED_INDUCTION_OF_TYPE_I_IFNS	19	-681863199069174	-160279354434793	539055914964751	280082104870106	192865545642236	4430	tags=68%, list=22%, signal=54%	Zbp1/Ripk1/Tbk1/Nkiras2/Tlr3/Ikbkg/Rela/Ikbkb/Nfkbib/Nfkb1/Nfkbia/Dtx4/Nfkb2
REACTOME_TRANSCRIPTIONAL_REGULATION_BY_RUNX1	REACTOME_TRANSCRIPTIONAL_REGULATION_BY_RUNX1	153	-452122336721393	-141682304458829	541005928297793	280799712100726	193359692564456	6475	tags=50%, list=32%, signal=35%	Psmb4/Psmd11/Sem1/Ash2l/Psmd2/Lifr/Yap1/Psmc4/Rspo3/Ago1/Rbbp5/Tnrc6a/Prmt6/Psmb1/Uba52/Psmc1/Zfpm1/Psmc5/Ldb1/Psmc6/H3f3a/Psmc2/Psmd10/Psmd8/Phc3/Psmf1/Socs4/Ptpn11/Rps27a/Psmd7/Elf1/Sin3b/Setd1b/Mov10/Smarcc1/Rybp/Runx1/H3f3b/Phc1/Ctsk/Cr1l/Nfatc2/Thbs1/Ago3/Elf2/Ubb/Cbx4/Arid2/Pf4/Gata3/Tnrc6b/Itch/Phc2/Ocln/Pbrm1/Ring1/Runx2/Abl1/Tnrc6c/Arid1b/Tcf12/Itga2b/Csf2/Ago2/Psme4/Bmi1/Kmt2d/Tjp1/Axin…
REACTOME_TRANSLESION_SYNTHESIS_BY_POLH	REACTOME_TRANSLESION_SYNTHESIS_BY_POLH	16	657074693230588	172258200413646	542200167956791	281123952629698	193582965759894	553	tags=38%, list=3%, signal=37%	Rfc4/Rfc5/Rpa1/Rfc3/Rpa3/Polh
REACTOME_REGULATION_OF_LIPID_METABOLISM_BY_PPARALPHA	REACTOME_REGULATION_OF_LIPID_METABOLISM_BY_PPARALPHA	107	-475579177220693	-144528776294755	543012511553401	281249712174983	193669564235481	5590	tags=50%, list=28%, signal=37%	Med7/Med8/Arnt/Chd9/Med19/Med10/Mtf1/Ppargc1b/Nr1h2/Med25/Abca1/Alas1/Med11/Abcb4/Sin3b/Med13/Med26/Angptl4/Acox1/Pex11a/Med1/Apoa1/Helz2/Glipr1/Nfya/Ncor2/Tgs1/Thrap3/Med31/Med22/Ncoa3/Tiam2/Rxra/Arntl/Fam120b/Med15/Cpt1a/Cdk8/Clock/Esrra/Ncor1/Ncoa1/Tbl1x/Cdk19/Med17/Ncoa2/Rxrb/Sp1/Ncoa6/Crebbp/Slc27a1/Med13l/Nr1d1/Trib3
HOLLEMAN_VINCRISTINE_RESISTANCE_B_ALL_UP	HOLLEMAN_VINCRISTINE_RESISTANCE_B_ALL_UP	35	-591985596178205	-154813728663616	549914646998855	284526068929386	195925675290666	5375	tags=57%, list=27%, signal=42%	Plcxd1/Btbd3/Sh3gl1/Mtf2/Yrdc/Nfatc1/Eloa/Ppm1b/Pom121/Rbms1/Creb3l2/Zfp512b/Rufy3/Dido1/Trim24/Pisd/Psme4/Spata2/Mxd1/Kdm4b
ONO_AML1_TARGETS_UP	ONO_AML1_TARGETS_UP	12	-763302556304173	-163951893472103	558031807668855	288423560487274	198609502007466	2442	tags=50%, list=12%, signal=44%	Ddx5/Fos/Mecp2/Sema4a/Jun/Gadd45b
WP_HEPATITIS_C_AND_HEPATOCELLULAR_CARCINOMA	WP_HEPATITIS_C_AND_HEPATOCELLULAR_CARCINOMA	34	-605146445011765	-157394787598815	562703902963512	290424712609488	199987502562492	3358	tags=62%, list=17%, signal=52%	Rac1/Akt1/Casp9/Ptpn11/Mapk8/Smad4/Grb2/Il6ra/Sos1/Myof/Smad3/Stat3/Birc3/Nfkb1/Podxl/Jun/Cd44/Vav2/Vegfa/Myc/Ptgs2
CHUANG_OXIDATIVE_STRESS_RESPONSE_UP	CHUANG_OXIDATIVE_STRESS_RESPONSE_UP	26	-634353137402771	-157097800791098	563080328134683	290424712609488	199987502562492	2564	tags=46%, list=13%, signal=40%	Mt2/Mt1/Lrp6/Ppp2cb/Mia2/Edn1/Fas/Jun/Utp25/Hspa1b/Eps8l2/Hmox1
KIM_WT1_TARGETS_12HR_DN	KIM_WT1_TARGETS_12HR_DN	189	-433030157875213	-136925730653368	566445122916003	291855232433548	200972563662869	5116	tags=44%, list=25%, signal=33%	Map4k5/Aimp1/Coro1c/Rap2c/Gon4l/Srsf2/Mrpl19/Syncrip/Arfrp1/Ptpn11/Rps6/Ddx18/Zfp217/Rps2/Mob1a/Timm13/Pus1/Ctnna1/Rhog/Mcl1/Nop56/Pfdn2/Nolc1/Cdk5r1/Crim1/Armc8/Vmp1/Taf1d/Grsf1/Tsr3/Rnd3/Elk3/Zfp148/Casp4/Thbs1/Lamb1/Arntl2/Tfb2m/Cald1/Cul4a/Tnfaip1/Gprc5a/Rbm25/Ppig/Zc3h15/Herpud1/Plk2/Igsf3/Rrs1/Zfand5/Cdv3/Smug1/Ssh1/Eef1aknmt/Smurf2/Polr3e/Igf2bp3/Atf1/Ets1/Mybbp1a/Sfswap/Ext1/Nfkb1/Man2a1/…
REACTOME_RECRUITMENT_OF_MITOTIC_CENTROSOME_PROTEINS_AND_COMPLEXES	REACTOME_RECRUITMENT_OF_MITOTIC_CENTROSOME_PROTEINS_AND_COMPLEXES	53	443779745050689	155095773447939	568909980161105	292819568516706	201636608961112	2372	tags=42%, list=12%, signal=37%	Plk4/Cep192/Tubg1/Cep164/Tubb5/Cep152/Tubg2/Cep78/Haus6/Prkar2b/Prkaca/Cep41/Pcnt/Cep72/Cdk5rap2/Tubgcp2/Cenpj/Cep70/Cep135/Cep76/Tuba1a/Ccp110
DALESSIO_TSA_RESPONSE	DALESSIO_TSA_RESPONSE	15	-709047679302548	-158421204340187	575191358094974	295744223287166	203650536764109	3579	tags=60%, list=18%, signal=49%	Mmp12/Anxa1/Hspb8/Fos/Pla2g6/Fosl2/Gadd45b/Ppp1r15a/Atf3
LIN_NPAS4_TARGETS_UP	LIN_NPAS4_TARGETS_UP	148	-448915249405216	-140050502198604	576455067915558	29586184419617	203731530945456	4019	tags=34%, list=20%, signal=28%	B4galt3/Soat1/Ap4e1/Usf1/Nedd4l/Ttyh1/Nip7/H2-Q10/2610301B20Rik/Kif3b/Itpk1/Stxbp5/H2-Q2/Lpl/Eps15/Pex14/Mok/Fbxo8/Mras/Naa15/H2-D1/Lpgat1/Ginm1/Tdg/Smim14/Smug1/Akt3/Rnf152/Ap2b1/Prkab2/Zbtb6/Slc27a4/Lrsam1/Lnpep/Sgk1/Camsap1/St6gal1/Ago2/Hsdl1/Cdc42se2/Dhx40/Rcan1/Pcsk2/Chmp4b/Vcpip1/Rbbp6/Bsdc1/Pnpla6/Mfsd6/Cdc42ep2/Slc24a3
REACTOME_TRANSCRIPTIONAL_REGULATION_BY_RUNX3	REACTOME_TRANSCRIPTIONAL_REGULATION_BY_RUNX3	88	-49509778481469	-147481105194046	57661891028508	29586184419617	203731530945456	5583	tags=53%, list=28%, signal=39%	Psmb4/Psmd11/Sem1/Psmd2/Yap1/Psmc4/Psmb1/Uba52/Psmc1/Psmc5/Psmc6/Psmc2/Psmd10/Psmd8/Psmf1/Rps27a/Psmd7/Snw1/Wwtr1/Runx1/Tcf7l1/Ctnnb1/Smad4/Ubb/Tead1/Rbpj/Smurf2/Kat2a/Smad3/Jag1/Tead4/Bcl2l11/Kras/Rorc/Maml3/Maml1/Tead2/Hdac4/Foxo3/Brd2/Zfhx3/Crebbp/Ubc/Mdm2/Notch1/Myc/Smurf1
MCCLUNG_COCAIN_REWARD_4WK	MCCLUNG_COCAIN_REWARD_4WK	52	-544945923096978	-151455562242833	578761348863387	296652753685325	204276154066773	4082	tags=46%, list=20%, signal=37%	Wnk1/Pdxk/Cybc1/Papola/Pbx1/Nfatc2/Actr1a/Swap70/Kin/Ccdc6/Klf10/Fos/Ncs1/Pisd/Unc119b/Dnajc5/Znfx1/Ankhd1/Itpr2/Per1/Kif1b/Clk1/Klf5/Klf4
WP_HISTONE_MODIFICATIONS	WP_HISTONE_MODIFICATIONS	36	-579321056096751	-151438070968467	580426499884436	297197635210537	204651361446478	4088	tags=58%, list=20%, signal=47%	Setd1b/Aebp2/H3f3b/Setd6/Kmt5c/Setdb1/Ehmt1/Nsd1/Prdm2/Kmt5b/Ash1l/Setd2/Kmt2d/Ehmt2/Setd1a/Setd7/Ezh1/Kmt2a/Dot1l/Kmt2c/Kmt2b
HALMOS_CEBPA_TARGETS_DN	HALMOS_CEBPA_TARGETS_DN	38	-578640639656738	-15289873714012	581670686219705	297526062920255	204877517949651	957	tags=24%, list=5%, signal=23%	Tsc22d3/Smad7/Trio/Stc2/Rhob/Sh3bp2/Dusp10/Chka/Cldn4
BIOCARTA_EGF_PATHWAY	BIOCARTA_EGF_PATHWAY	25	-633209769193428	-156526945952665	582825250911652	297808016407859	20507167213618	4358	tags=60%, list=22%, signal=47%	Map3k1/Mapk8/Prkca/Stat1/Srf/Grb2/Stat5a/Plcg1/Sos1/Map2k4/Stat3/Fos/Rasa1/Jun/Pik3ca
BILBAN_B_CLL_LPL_DN	BILBAN_B_CLL_LPL_DN	35	-590970511739648	-154548267801298	585108456232824	298665495342835	205662135217524	2713	tags=43%, list=13%, signal=37%	Ifi205/Ccnl1/Junb/Msl1/Mndal/Fos/Fnbp4/Pnisr/Fyn/Sugp2/Zbtb20/Arhgef6/Ier3/Sat1/Klf4
REACTOME_NICOTINATE_METABOLISM	REACTOME_NICOTINATE_METABOLISM	27	-615166682639045	-153495358068505	586937369242416	299109727484471	205968035069384	1603	tags=33%, list=8%, signal=31%	Parp9/Slc22a13/Nampt/Parp4/Parp14/Parp6/Parp10/Ptgs2/Nt5e
ULE_SPLICING_VIA_NOVA2	ULE_SPLICING_VIA_NOVA2	37	-587502871621554	-154045596886661	587190692731873	299109727484471	205968035069384	3179	tags=38%, list=16%, signal=32%	Idh3b/Ncdn/Epb41l3/Map4k4/Atp2b1/Agrn/Clstn1/Tacc2/Ptprf/Sptan1/Clasp1/Bptf/Arhgap21/Golga4
LIN_MELANOMA_COPY_NUMBER_UP	LIN_MELANOMA_COPY_NUMBER_UP	59	-531930898696494	-150043977517472	58963567466164	300045535064933	206612435537974	3446	tags=44%, list=17%, signal=37%	Ecm1/Pmm1/Nfatc2/Prpf4b/Dnm1l/Rnf139/Setdb1/Mkrn1/Naga/Mrpl9/Braf/Lyrm4/Pi4kb/Derl1/Mindy1/Ano1/Slc38a10/Kras/Sinhcaf/Iqgap1/Polg/Cdyl/Trio/Rnf213/Myc/Pip5k1a
QI_HYPOXIA	QI_HYPOXIA	124	-466516918175239	-143575550923904	593445919182903	301673435333348	207733413522857	5248	tags=44%, list=26%, signal=32%	Slc19a2/Hes6/Ostf1/Acer2/Sertad1/Pgm1/Ddit4/Col12a1/Cdhr1/Vldlr/Map3k1/Mt2/Abcb6/Pdk1/Egln1/Dixdc1/Mxi1/Mt1/Rasl12/Itpk1/Jmjd6/Reep1/Irx2/Slc2a1/Elmo1/Ctns/Whamm/Atg9b/Dyrk1b/Fam117b/Bcl2l11/Pfkp/Espn/Hdac5/Ampd3/Adipor2/Lpin1/Krt19/Efna1/Naa80/Foxo3/Rnf19a/Gpr146/Ier3/Hk2/Hk1/Vegfa/Bhlhe40/Cdc42ep2/Sox9/Kdm4b/Hmox1/Ciart/Ndrg1
CHIARETTI_ACUTE_LYMPHOBLASTIC_LEUKEMIA_ZAP70	CHIARETTI_ACUTE_LYMPHOBLASTIC_LEUKEMIA_ZAP70	54	-534743677029758	-149393617078779	594983844046326	302097540014849	208025453533214	4748	tags=54%, list=23%, signal=41%	Acvr2a/Ctsw/Agps/Mybl1/Retreg3/Sfi1/Hps1/Pcsk7/N4bp2l2/Casp8/Hmgxb3/Itfg2/Baiap2/Trp53bp1/Sf3b3/Sema6a/Slc2a1/Pi4ka/Epm2aip1/Phc2/Tcf20/Trip6/Ctnnd1/Itga5/Cdk9/Xpc/Ap3d1/Kmt2b/Bbc3
DORN_ADENOVIRUS_INFECTION_24HR_DN	DORN_ADENOVIRUS_INFECTION_24HR_DN	39	-574689515458607	-152944429733842	5963611091797	302097540014849	208025453533214	4884	tags=51%, list=24%, signal=39%	Srsf5/Map2k3/Rab1a/Snai2/Bcar3/Mcl1/Plk2/Lima1/Epha2/Tnfrsf12a/Col7a1/Junb/Sgk1/Nfkbia/Krt19/Efna1/Nfkb2/Ier3/Ell2/Cyth1
REACTOME_CARBOXYTERMINAL_POST_TRANSLATIONAL_MODIFICATIONS_OF_TUBULIN	REACTOME_CARBOXYTERMINAL_POST_TRANSLATIONAL_MODIFICATIONS_OF_TUBULIN	35	51433784282084	164048406720809	596507934341384	302097540014849	208025453533214	2326	tags=37%, list=11%, signal=33%	Tpgs2/Tubb6/Tuba1b/Ttll1/Lrrc49/Tuba1c/Tubb2b/Tubb2a/Vash2/Agbl3/Nicn1/Svbp/Tuba1a
JIANG_AGING_HYPOTHALAMUS_DN	JIANG_AGING_HYPOTHALAMUS_DN	32	-59714889035819	-15457913020744	596728325596592	302097540014849	208025453533214	5554	tags=53%, list=27%, signal=39%	Canx/Gpx4/Vti1b/Gdi1/Cpe/Atp6v1e1/Prkacb/Ddb1/Dnm1/Kif5b/Dhx30/Apoe/Pld3/Atp6ap1/Eprs/Ubc/Sars
REACTOME_LISTERIA_MONOCYTOGENES_ENTRY_INTO_HOST_CELLS	REACTOME_LISTERIA_MONOCYTOGENES_ENTRY_INTO_HOST_CELLS	19	-679316771547071	-159680788974866	604678549169139	305808741669966	210581000352367	5553	tags=79%, list=27%, signal=57%	Uba52/Sh3kbp1/Sh3gl1/Rps27a/Ctnnb1/Ubb/Grb2/Eps15/Hgs/Ctnnd1/Stam2/Cbll1/Cbl/Cdh1/Ubc
IGARASHI_ATF4_TARGETS_DN	IGARASHI_ATF4_TARGETS_DN	87	-504165124956342	-150285396652298	606904195967829	306620175158363	211139756373444	4073	tags=40%, list=20%, signal=32%	Ddc/Soat1/Neurl1b/Retreg1/Ostm1/D5Ertd579e/Trak1/Rhobtb1/Eps15/Nectin2/Ap5m1/Pacsin2/Creb3l2/Akt3/Pck2/Suclg2/Etnk1/Ank2/Kpna1/Atp9b/Slc1a4/Slc3a2/Dicer1/Cdk19/Sgms2/Slc7a5/Atf4/Trip12/Hspa1b/Stc2/Nckap1/Asns/Per2/Dsg2/Klf4
[truncated: 2,257 more rows]

## Sheet: Suppl_table3
Supplementary Table 2: Differentially expressed genes of the day 1.5 EC versus day 0 EC comparison
[truncated: 23,269 more rows]

## Sheet: Suppl_table4
Supplementary Table 3: Differentially expressed genes of the day 3.5 EC versus day 1.5 EC comparison
[truncated: 23,269 more rows]

[truncated: 6 more sheets: Suppl_table5, Suppl_table6, Suppl_table7, Suppl_table8, Suppl_table9, Suppl_Materials_Table]
