# Supplementary material for: Lung endothelium exploits susceptible tumor cell states to instruct metastatic latency
Source: Nat Cancer. 2024 Feb 2;5(5):716–30. doi: 10.1038/s43018-023-00716-7 (PMC11136671; doi:10.1038/s43018-023-00716-7)
Supplement: Supplementary file 3 — Statistical Source Data. [file 43018_2023_716_MOESM3_ESM.xlsx]

## Sheet: Fig_1
	Fig 1f					Fig 1g
	WNT score					EMT scores
	intravascular cells	intra-prol cells	intr-extra cells	extra-latent cells		intravascular cells	intra-prol cells	intr-extra cells	extra-latent cells
	0.0169142	0.058019	0.00725544	0.158799		0.227202	0.243854	0.240912	0.370428
	0.0239173	0.0454496	0.0265497	0.147815		0.24212	0.249151	0.250499	0.422386
	0.0326567	0.054628	0.00966558	0.115		0.244941	0.254091	0.245569	0.371804
	0.018003	0.0662841	0.00825374	0.16136		0.230098	0.27277	0.25438	0.408183
	0.019329	0.0369394	0.030497	0.185525		0.263364	0.256296	0.265176	0.377328
	-0.0184797	0.0581184	0.0202979	0.168981		0.22012	0.283093	0.275367	0.374962
	0.0136139	0.0467877	0.0684624	0.224909		0.235234	0.281444	0.259272	0.416177
	0.00105574	0.0506386	0.0317739	0.15328		0.247566	0.285612	0.213911	0.360268

## Sheet: Fig_3
	Fig. 3b				Fig. 3c				Fig. 3d				Fig. 3e			Fig. 3f			Fig. 3g
																			left panel			right panel
	% extravasted TC - day 1.5				TC per lung - day 3.5				Relative TC per lung - day 7				TC per lung - day 14			TC per mg lung tissue			Tumour weight			TC per mg lung tissue
	Ctrl	Wnt G-O-F	Wnt L-O-F		Ctrl	Wnt G-O-F	Wnt L-O-F		Ctrl	Wnt G-O-F	Wnt L-O-F		Ctrl	Wnt L-O-F		Ctrl	iECKO		Ctrl	Wnt L-O-F		Ctrl	Wnt L-O-F
	25.4	57.5	40.2		702473	110582	629474		0.119955	0.00685	0.107393		1182480	12260430		172.787	141.083		0.335	0.369		785.889	1274.3
	33.5	37.7	34.8		233738	95798.7	862588		0.107485	0.014883	0.218279		6443773	10822690		19.894	663.859		0.498	0.336		31.3253	376.656
	33.9	49.2	31.7		619676	115007	692589		0.131289	0.056062	0.18084		6974677	10020900		700.876	216.955		0.3	0.389		824.961	552.73
		58	34.5		445669	147325	623582		0.118648	0.063114	0.207309		6490430	8328278		234.858	1594.41		0.326	0.265		526.933	1438.22
		59.9	46.5		226822	219001	575782		0.0682852	0.11572	0.143629		7090579	11286790		193.46	4474.64		0.284	0.359		1409.19	746.432
			43.5		362427		522632		0.122852	0.061894			12951490	12939830		183.422	2348.98		0.387	0.295		225.285	2517.64
																370.611	1946.17		0.304	0.301		254.596	871.161
																529.559	1000.99		0.279	0.329		150.47	534.363
																283.858	447.387		0.249	0.368		25.2135	2478.53
																			0.386	0.302		1370.69	3126.02
																			0.464	0.195		495.263	743.171
																			0.204	0.316		2380.92	1543.91
																			0.3			795.165
																			0.246			64.4348

## Sheet: Fig_6
	Fig. 6d																Fig. 6e						Fig. 6f
	raw values for short term (st) or long term (lt) treatment										normalised values for pulse or reprogrammed treatment (as presented in the Figure)						left panel			right panel			left panel			right panel
	% of extravasated TC - day 1.5					% of TC with dye retention - day 3.5					% of extravasated TC - day 1.5			% of TC with dye retention - day 3.5			% of extravasated TC - day 1.5			% of TC with dye retention - day 3.5			% of TC with dye retention - day 3.5			Relative tumor cell number - day 3.5
	Ctrl_reprogrammed	SKL2001_reprogrammed	Ctrl_pulse	SKL2001_pulse		Ctrl_reprogrammed	SKL2001_reprogrammed	Ctrl_pulse	SKL2001_pulse		Pulse	Reprogrammed		Pulse	Reprogrammed		Ctrl	Hypo		Ctrl	Hypo		Ctrl	Hypo		Ctrl	Hypo
	46.4	67.3	27.2	26.1		2.57	5.81	1.2	2.13		0.929915	1.46225		1.23003	2.19411		27.7	44.4		3.93	8.39		10.1	9.97		0.03713	0.059754
	42.4	74.4	38.2	34.9		2.18	4.74	1.35	2.59		1.30598	1.61651		1.49567	1.79003		28.9	44.5		2.98	10.1		9.97	8.59		0.049944	0.05996
	40.6	73.7	26.9	28.1		3.16	5.26	1.93	2.51		0.919658	1.6013		1.44947	1.9864		28.2	45		3.24	9.97		11.4	9.17		0.057003	0.055841
	54.7	63.9	30.8	30.7		2.66	3.42	2.08	2.21		1.05299	1.38838		1.27623	1.29154		28.8	44.6		3.96	11.4		14.3	11		0.009887	0.058483
			22.4	19.5		2.67	6.37	1.99	1.89		0.765812			1.09143	2.40559		27.7	65.8		3.24	14.3		12.1	8.68		0.042904	0.08031
				36.2				1.84	1.69					0.975938			30.9	45.6		3.96	12.1			9.17			0.056368

## Sheet: Ext_Data_Fig_1
	Ext. Data Fig. 1f
	left panel			right panel
	sDTC per replicate			total counts per section -sDTC
	Ctrl	Hypo		Ctrl	Hypo
	24	16		6	3
	20	23		3	4
	10	20		1	5
				0	1
				0	0
				0	1
				4	4
				4	3
				6	2
				0	3
				3	2
				2	3
				0	3
				3	4
				0	0
				1	1
				1	0
				0	0
				5	2
				2	5
				2	2
				1	1
				5	1
				2	2
				1	2
				1	3
				1	2

## Sheet: Ext_Data_Fig_2
	Ext. Data Fig. 2f
		Matrix for calculating gate contribution to each cluster
		Value per cell reflects number of tumour cells for each cluster identity and sort gate
			Gate
			Latent	Extra	Intra	Proliferative	total:
	Cluster	Intra	58	130	214	55	457
		Proliferative	136	66	49	144	395
		Extra	35	98	40	26	199
		Latent	98	11	22	12	143
		total:	327	305	325	237

## Sheet: Ext_Data_Fig_4
	Ext. Data Fig. 4d			Ext. Data Fig. 4e			Ext. Data Fig. 4f			Ext. Data Fig. 4g			Ext. Data Fig 4h																Ext. Data Fig. 4j			Ext. Data Fig. 4k			Ext. Data Fig. 4l			Ext. Data Fig. 4m			Ext. Data Fig. 4n			Ext. Data Fig. 4o			Ext. Data Fig. 4p
													left panel				right panel				additional metadata
	% of TC with dye retention - day 4			% of extravasated TC - day 1.5			% of TC with dye retention - day 3.5			Relative tumor cell number - day 2.5			cluster/sDTC averaged over lung				cluster/sDTC single values				total counts per section -sDTC				total counts per section -clusters				% of extravasated TC - day 1.5			% of TC with dye retention - day 4			Metastatic outgrowth - day 4			% of extravasated TC - day 1.5			Tumor cells per lung - day 4			Metastatic outgrowth - day 4			Relative expression
	Ctrl	Wnt G-O-F		Ctrl	Wnt G-O-F		Ctrl	Wnt G-O-F		Ctrl	Wnt L-O-F		Ctrl	Wnt L-O-F	Wnt G-O-F		Ctrl	Wnt L-O-F	Wnt G-O-F		Ctrl	Wnt L-O-F	Wnt G-O-F		Ctrl	Wnt L-O-F	Wnt G-O-F		Ctrl	Wnt G-O-F		Ctrl	Wnt G-O-F		Ctrl	Wnt G-O-F		Ctrl	Wnt G-O-F		Ctrl	Wnt G-O-F		Ctrl	Wnt G-O-F		Zeb1		Snai1
	1.92912	2.29508		46.4	67.3		2.57	5.81		0.246193	0.235721		0.8393	1.1571	0.5658		0.428571	1.25	0.333333		7	8	12		3	10	4		26.4	41.8		3.86	4.44		2.70603	3.64431		62.2	66.4		71196	169518		2.28048	3.31881		4T1	D2A1	4T1
	1.65622	4.10448		42.4	74.4		2.18	4.74		0.262201	0.20959		0.8095	0.92	0.7		1.2	1.33333	0.571429		5	15	7		6	20	4		26.7	40		3.2	4.9		4.47278	2.12866		65.2	56.4		119289	255789		3.82096	5.00781		2.06754	368.261	1.03317
	1.10638	3.2967		40.6	73.7		3.16	5.26		0.264725	0.18085		0.8182	1.0526	0.6364		0.75	1.08333	0.5625		12	12	16		9	13	9		38.9	29.1		2.34	6.17		4.52138	2.90618		59.3	57.6		86718	206194		2.77765	4.03684		0.81108	343.599	0.963985
	1.24677	5.51471		54.7	63.9		2.66	3.42		0.228058	0.174255						1.25	1	0.714286		8	18	14		10	18	10		33.9	36.8		2.63	3.72		4.01362	2.12642		61.7	50.7		110639	127257		3.54388	2.49142		1.10159	423.999	1.20198
	1.87529	2.14345					2.67	6.37		0.243348	0.213384						0.5	1.1	0.571429		10	10	14		5	11	8		26.1	30.1		3.18	5.06		3.73242	2.95226		57.7	55.2		100953	148752		3.23362	2.91225		0.541331		0.835329
	1.56205									0.134853	0.21215						1	1.28571	0.615385		14	7	13		14	9	8		24.2	35.2		2.42			2.79754			55.3	60.2			305250			5.97614		p<0.0001		p=0.0077
																	1	0.5	0.333333		4	6	3		4	3	1
																	0.25	0.666667	0.428571		4	6	7		1	4	3
																	1.5	2	0.894737		4	2	19		6	4	17
																	0.5	0.5	0.636364		6	4	11		3	2	7
																	0.444444	2	1		9	3	2		4	6	2
																	2	1	0		1	4	4		2	4	0
																	0.25	1.08333	0.5		4	12	10		1	13	5
																	0.5	0.933333	0.75		6	15	4		3	14	3
																	0.25	0.923077	0.571429		4	13	7		1	12	4
																	1.75	1.05882	1.16667		4	17	6		7	18	7
																	0.714286	1.23077			14	13			10	16
																		1.16667			1	6			5	7
[truncated: 13 more columns]

## Sheet: Ext_Data_Fig_5
	Ext. Data Fig. 5a				Ext. Data Fig. 5b				Ext. Data Fig. 5c				Ext. Data Fig. 5h			Ext. Data Fig. 5i			Ext. Data Fig. 5j			Ext. Data Fig. 5k
	Mean angiocrine Wnt expression - all Ec				Mean angiocrine Wnt expression - aCap				Mean angiocrine Wnt expression - gCap				% of extravasated TC - day 1.5			% of TC with dye retention - day 3.5			Metastatic outgrowth - day 3.5			Relative expression
	day 0	day 1.5	day 3.5		day 0	day 1.5	day 3.5		day 0	day 1.5	day 3.5		Ctrl	WNT5A		Ctrl	WNT5A		Ctrl	WNT5A		Zeb1		Snai1		Twist1		Klf4		Vim
	0.907337	0.926727	0.807842		0.833668	1.14698	1.00959		0.93174	0.842738	0.738795		32.9	34.1		4	6.28		1.69721	1.44416		Ctrl	WNT5A	Ctrl	WNT5A	Ctrl	WNT5A	Ctrl	WNT5A	Ctrl	WNT5A
	0.775585	0.987452	0.957973		0.738981	1.03149	0.849548		0.789045	0.962218	0.976837		43.1	32.1		4.76	8.01		1.7332	1.08779		1.074	1.082	0.716	1.056	0.935	1.069	1.057	0.827	0.952	1.309
	0.869678	0.943148	1.26435		0.763149	0.840372	0.841248		0.914658	0.996369	1.35576		40.9	35.5		5.63	8.75		1.53926	1.18672		0.62	1.028	1.018	1.083	0.961	0.781	0.94	1.628	0.965	0.831
	0.680069				0.431414				0.764882				34.5	33		4.09	6.15		2.57905	1.19483		1.502	0.796	1.371	0.609	1.112	0.973	1.007	1.035	1.088	0.733
													39.3	37.2		4.68	8.55		1.35484	0.976163
													33.2	38.5

## Sheet: Ext_Data_Fig_6
	Ext. Data Fig. 6a			Ext. Data Fig. 6b				Ext. Data Fig. 6c																												Ext. Data Fig. 6d			Ext. Data Fig. 6f						Ext. Data Fig. 6g
									Tumor size in mm³																														left panel			right panel
	Relative expression			Number of metastatic foci				days post-implantation	Ctrl														LGK974													Body weight in g			Vessel area			Vessel coverage			Lung weight/Body weight
	Wls			Ctrl	iECKO			0	0	0	0	0	0	0	0	0	0	0	0	0	0	0	0	0	0	0	0		0	0	0	0	0	0		Ctrl	LGK974		Ctrl	LGK974		Ctrl	LGK974		Ctrl	LGK974
	Ctrl	iECKO		38.5	61.5			5	22.68	21.6	16.8795	11.774	0	13.475	41.5125	0	14.7015	11.3535	51.9115	21.904	21.904	0	14.3745	0	18.496	15.552	34.425	59.823	45.2845	31.939	50	45.2845	15.606	19.166		18.9	18.3		0.81464	0.322524		0.411392	0.181818		0.00835979	0.00934426
	1.023	0.43		19	46.5			8	89.304	84.6	78.4	77.1375	55.296	81.536	79.054	70.699	47.61	91.8	134.096	55.223	89.146	0	38.475	47.232	68.8205	55.9215	75.625	82.418	74.008	93.2715	97.2	103.194	33.135	50.807		18.2	17.8		0.506907	0.651979		0.017544	0.935484		0.00659341	0.00825843
	0.977	0.444		60	46.5			10	102.689	98.022	108.544	84.672	116.736	133.088	96.1	108.382	119.79	129.472	203.39	94.269	100.8	46.389	99.944	77.372	103.194	83.104	143.648	124.95	101.21	135.889	114.469	111.476	48.384	58.136		18.2	19.7		0.331806	0.896535		0.583333	1		0.00785714	0.00812183
	1	0.245		58	43			12	222.338	183.799	159.145	138.627	157.206	182.812	131.784	148.709	121.968	189.728	296.24	163.125	161.542	116.736	97.468	156.066	111.476	147.744	176.256	153.328	138.554	187.85	167.504	191.25	109.981	124.416		19.8	23.5		0.302247	0.351499		0.949153	1		0.00737374	0.00838298
	1.49	0.484		25	37.5																															18.5	18.6		0.360445	0.803661		0.089655	0.538095		0.00767568	0.00876
	0.671	0.487		23.5	72.5																															18.4	18		0.285165	0.39834		0.72973	0.37		0.0088587	0.012
	0.983	0.326		13.5	29.5																															21.6	19.1		0.199773	0.653803		0.313725	0.517572		0.00648148	0.00843
	1.017	0.289		38	127																															18.5	20.1		0.505055	0.289056		0.325	0.578947		0.00751351	0.0106
	1.157	0.476		14	113																															20.6	16.3		0.511334	0.224911		0.272727	0.628571		0.0065534	0.0190797
	0.865	0.442		10	89																															18.4	18.2		0.229667	0.423205		0.138889	0.369231		0.0108696	0.0148352
				13	38																															20.8	18.3		0.62136	0.743169		1	0.42654		0.00962	0.00918033
				113	214																															19.9	16.8		0.399239			0.333333			0.00935	0.0144048
				56	108																															21.5			0.475135			0.236025			0.00851
																																				19.7									0.00705584

## Sheet: Ext_Data_Fig_8
	Ext. Data Fig. 8b						Ext. Data Fig. 8c											Ext. Data Fig. 8d
	left panel			right panel			Relative expression - CHIR99021 treatment											Relative expression - SKL2001 treatment
	% of extravasated TC - day 1.5			% of TC with dye retention - day 3.5			Zeb1		Snai1		Twist1		Klf4		Axin2			Zeb1		Snai1		Twist1		Klf4		Axin2
	Ctrl	Pulse		Ctrl	Pulse		Pulse	Reprogrammed	Pulse	Reprogrammed	Pulse	Reprogrammed	Pulse	Reprogrammed	Pulse	Reprogrammed		Pulse	Reprogrammed	Pulse	Reprogrammed	Pulse	Reprogrammed	Pulse	Reprogrammed	Pulse	Reprogrammed
	42.1	35		5.78	5.42		1.6502	1.326	1.396	0.986	1.4607	0.899	1.7132	2.93494	3.4462	36.4202		1.8478	1.1427	1.5378	2.4354	1.0625	1.2548	1.8025	0.5322	3.0472	1.7911
	35.5	34.8		4.2	7.49		1.7565	2.028	1.7029	1.03	1.3915	0.966	1.8404	1.58008	3.7451	22.6274		1.6012	0.664	1.0263	1.3574	0.9845	0.6005	1.6779	0.5261	2.4637	0.7274
	40.1	37.8		4.53	4.7		1.4006	2.261	1.8083	1.052	1.6974	0.895	2.0326	1.15669	5.5854	42.2242		2.3174	0.4431	1.8119	1.7828	1.4481	0.6962	1.7736	0.6477	2.8497	2.6466
	41.6	44.5		5.28	4.37		1.0348		1.2611		1.4241		1.5122		2.2842			1.8436	0.7299	1.0774	1.6634	1.2233	0.6803	1.7532	0.5471	3.6238	2.4637
	37.4	41.5		4.21	7.43		1.7323		1.6563		1.6548		2.0705		4.6968				0.5343		1.5201		0.5868		0.5599		1.0625
	38.9	43.5		6.09	4.89		p=0.0448	p=0.0055	p=0.0005	p=0.9842	p<0.0001	p=0.5209	p=0.0262	p=0.038	p=0.0009	p=0.0002		p=0.0007	p=0.1617	p=0.2585	p=0.0135	p=0.4022	p=0.2062	p<0.0001	p<0.0001	p=0.0015	p=0.1644

## Sheet: Ext_Data_Fig_9
	Ext. Data Fig. 9b									Ext. Data Fig 9c																			Ext. Data Fig 9d				Ext. Data Fig. 9e									Ext. Data Fig. 9f			Ext. Data Fig. 9g			Ext. Data Fig. 9h
	% of single cells									left panel			mid panel			right panel							additional metadata						% mCherry cells (hypomethylated cells) of total tumor cells				Relative expression - Decitabine treatment
	Viable		Early apoptotic		Late apoptotic		Necrotic			cluster/sDTC averaged over lung			cluster/sDTC single values			sDTC per replicate		Clusters per replicate		combined events per replicate			total counts per section -sDTC			total counts per section -clusters			day 0 - input	day 1.5	day 7		Zeb1		Snai1		Twist1		Klf4			TC per mg lung tissue			Metastatic outgrowth			Metastatic foci
	Ctrl	Decitabine	Ctrl	Decitabine	Ctrl	Decitabine	Ctrl	Decitabine		Ctrl	hypo		Ctrl	Hypo		Ctrl	Hypo	Ctrl	Hypo	Ctrl	Hypo		Ctrl	Hypo		Ctrl	Hypo		55.5	54.9	30.2		Ctrl	Decitabine	Ctrl	Decitabine	Ctrl	Decitabine	Ctrl	Decitabine		Ctrl	Hypo		Ctrl	Hypo		Ctrl	Hypo
	77.7	83.3	12.4	9.49	4.28	2.54	5.63	4.68		0.8393	0.5625		0.428571	0.333333		56	64	47	36	103	100		7	6		3	2			53.3	35		0.8946	1.583	1.0126	1.0149	0.8847	0.8507	0.9817	1.1173		7936.11	11921.3		72.1775	3.05481		116	24.5
	76.8	81.3	13.8	9.47	3.5	3.53	5.9	5.65		0.8095	0.4		1.2	0.75		42	160	34	64	76	224		5	4		6	3			54.9	39.6		1.0135	1.2025	0.9579	1.4928	0.9526	1.2628	0.9181	1.3134		22219.9	7252.22		58.3451	2.85918		123	10
	83.3	79.3	11.2	11.4	2.4	4.89	3.11	4.36		0.8182	0.346939		0.75	0.5		33	49	27	17	60	66		12	14		9	7			54	22.3		1.1696	2.1426	0.8815	0.8534	1.0817	0.8048	0.9395	0.8971		24820.9	11571.8		87.1801	2.09234		149.5	27
													1.25	0.625									8	8		10	5			51.4	31.3		1.1168	1.7851	1.1876	1.1183	1.1514	1.0401	1.0968	1.1225		19668	5659.66		60.5359	2.23574		106.5	17
													0.5	0.5625									10	16		5	9			50.3	23.8		0.8444	1.7124	0.9849	1.0338	0.9526	1.0401	1.0767	1.0918		18958.8	7417.48		59.8771	3.11622		186.5	4
													1	0.625									14	16		14	10						p=0.0034		p=0.4314		p=0.9601		p=0.1970			37324.2	2941.03		79.3328	2.40266		151	15
													1	0.352941									4	17		4	6																					178.5	22.5
													0.25	0.470588									4	17		1	8																					133	24.5
													1.5	0.35									4	20		6	7																					118.5	14.5
													0.5	0.390244									6	41		3	16
													0.444444	0.375									9	24		4	9
													2	0.5									1	26		2	13
													0.25	0.272727									4	11		1	3
													0.5	0.5									6	4		3	2
													0.25	0.333333									4	6		1	2
													1.75	0.416667									4	12		7	5
													0.714286	0.166667									14	6		10	1
														0.4									1	10		5	4
